# Supplementary material for: Do antibody CDR loops change conformation upon binding?
Source: MAbs. 2024 Mar 13;16(1):2322533. doi: 10.1080/19420862.2024.2322533 (PMC10939163; doi:10.1080/19420862.2024.2322533)
Supplement: Supplemental Material [file KMAB_A_2322533_SM0152.zip]

Archive with 12 entries (12 files):
- Supp02_primary_set--.xlsx
- Supp05_unbound_filtering--.xlsx
- Supp11_auxiliary_set--.xlsx
- Supp07_MTC_comparison--.xlsx
- Supp03_nmr_antibody_structures--.xlsx
- Supp00_README--.txt
- Supp04_antibody_filtering--.xlsx
- Supp06_ClusterComparison--.docx
- Supp09_cluster_member_cdr_seq--.xlsx
- Supp08_North_comparison--.xlsx
- Supp10_PrimaryAuxiliaryComparison--.docx
- Supp01_unbound_and_bound_abs--.xlsx
