# Supplementary material for: Do antibody CDR loops change conformation upon binding?
Source: MAbs. 2024 Mar 13;16(1):2322533. doi: 10.1080/19420862.2024.2322533 (PMC10939163; doi:10.1080/19420862.2024.2322533)
Supplement: Supplemental Material [file KMAB_A_2322533_SM0152.zip › Supp02_primary_set--.xlsx]

## Sheet: Supp02_primary_set
line_id	abdbid	complex	chain_type	chain_label	chain_original	pdbid	method	resolution	title	CDR_H1	CDR_H2	CDR_H3	CDR_L1	CDR_L2	CDR_L3
78	1ap2_1	False	L|H	L|H	C|D	1ap2	X-RAY DIFFRACTION	2.36	SINGLE CHAIN FV OF C219	GFNIKDDFMH	RIDPANDNTK	REVYSYYSPLDV	KSSQSLLNSGNQKNYLT	WASTRES	QNDYSYPLT
78	1ap2_0	False	L|H	L|H	A|B	1ap2	X-RAY DIFFRACTION	2.36	SINGLE CHAIN FV OF C219	GFNIKDDFMH	RIDPANDNTK	REVYSYYSPLDV	KSSQSLLNSGNQKNYLT	WASTRES	QNDYSYPLT
78	2ap2_0P	True	L|H|A	L|H|P	A|A|P	2ap2	X-RAY DIFFRACTION	2.4	SINGLE CHAIN FV OF C219 IN COMPLEX WITH SYNTHETIC EPITOPE PEPTIDE	GFNIKDDFMH	RIDPANDNTK	REVYSYYSPLDV	KSSQSLLNSGNQKNYLT	WASTRES	QNDYSYPLT
78	2ap2_1P	True	L|H|A	L|H|Q	C|C|Q	2ap2	X-RAY DIFFRACTION	2.4	SINGLE CHAIN FV OF C219 IN COMPLEX WITH SYNTHETIC EPITOPE PEPTIDE	GFNIKDDFMH	RIDPANDNTK	REVYSYYSPLDV	KSSQSLLNSGNQKNYLT	WASTRES	QNDYSYPLT
88	6vi2_1	False	L|H	L|H	C|D	6vi2	X-RAY DIFFRACTION	1.15	Structure of the unaligned Fab4	GFNFYSSYIH	SISPYSGSTS	YSWPWVSYKPYYGLHFSAMDY	RASQSVSSAVA	SASSLYS	QQSVSYMGPLT
88	6vi2_0	False	L|H	L|H	A|B	6vi2	X-RAY DIFFRACTION	1.15	Structure of the unaligned Fab4	GFNFYSSYIH	SISPYSGSTS	YSWPWVSYKPYYGLHFSAMDY	RASQSVSSAVA	SASSLYS	QQSVSYMGPLT
88	6vi1_4P	True	L|H|A	L|H|Q	I|J|Q	6vi1	X-RAY DIFFRACTION	2.4	Structure of Fab4 bound to P22 TerL(1-33)	GFNFYSSYIH	SISPYSGSTS	YSWPWVSYKPYYGLHFSAMDY	RASQSVSSAVA	SASSLYS	QQSVSYMGPLT
88	6vi1_2P	True	L|H|A	L|H|O	C|F|O	6vi1	X-RAY DIFFRACTION	2.4	Structure of Fab4 bound to P22 TerL(1-33)	GFNFYSSYIH	SISPYSGSTS	YSWPWVSYKPYYGLHFSAMDY	RASQSVSSAVA	SASSLYS	QQSVSYMGPLT
88	6vi1_0P	True	L|H|A	L|H|M	D|E|M	6vi1	X-RAY DIFFRACTION	2.4	Structure of Fab4 bound to P22 TerL(1-33)	GFNFYSSYIH	SISPYSGSTS	YSWPWVSYKPYYGLHFSAMDY	RASQSVSSAVA	SASSLYS	QQSVSYMGPLT
88	6vi1_1P	True	L|H|A	L|H|N	A|B|N	6vi1	X-RAY DIFFRACTION	2.4	Structure of Fab4 bound to P22 TerL(1-33)	GFNFYSSYIH	SISPYSGSTS	YSWPWVSYKPYYGLHFSAMDY	RASQSVSSAVA	SASSLYS	QQSVSYMGPLT
88	6xmi_0P	True	L|H|A	L|H|C	A|B|C	6xmi	X-RAY DIFFRACTION	1.51	Structure of Fab4 bound to P22 TerL(1-33)	GFNFYSSYIH	SISPYSGSTS	YSWPWVSYKPYYGLHFSAMDY	RASQSVSSAVA	SASSLYS	QQSVSYMGPLT
88	6xmi_1P	True	L|H|A	L|H|F	D|E|F	6xmi	X-RAY DIFFRACTION	1.51	Structure of Fab4 bound to P22 TerL(1-33)	GFNFYSSYIH	SISPYSGSTS	YSWPWVSYKPYYGLHFSAMDY	RASQSVSSAVA	SASSLYS	QQSVSYMGPLT
99	6umi_0	False	H|L	H|L	H|L	6umi	X-RAY DIFFRACTION	2.4	Crystal structure of erenumab Fab-b	GFTFSSFGMH	VISFDGSIK	DRLNYYDSSGYYHYKYYGMAV	SGSSSNIGNNYVS	DNNKRPS	GTWDSRLSAVV
99	6umj_0	False	H|L	H|L	H|L	6umj	X-RAY DIFFRACTION	2.7	Crystal structure of erenumab Fab-c	GFTFSSFGMH	VISFDGSIK	DRLNYYDSSGYYHYKYYGMAV	SGSSSNIGNNYVS	DNNKRPS	GTWDSRLSAVV
99	6umh_0	False	H|L	H|L	H|L	6umh	X-RAY DIFFRACTION	2.15	Crystal structure of erenumab Fab-a	GFTFSSFGMH	VISFDGSIK	DRLNYYDSSGYYHYKYYGMAV	SGSSSNIGNNYVS	DNNKRPS	GTWDSRLSAVV
99	6umg_0P	True	H|L|A|A	H|L|C|R	H|L|C|R	6umg	X-RAY DIFFRACTION	2.7	Crystal structure of erenumab Fab bound to the extracellular domain of CGRP receptor	GFTFSSFGMH	VISFDGSIK	DRLNYYDSSGYYHYKYYGMAV	SGSSSNIGNNYVS	DNNKRPS	GTWDSRLSAVV
99	6umg_1P	True	H|L|A|A	H|L|c|r	h|l|c|r	6umg	X-RAY DIFFRACTION	2.7	Crystal structure of erenumab Fab bound to the extracellular domain of CGRP receptor	GFTFSSFGMH	VISFDGSIK	DRLNYYDSSGYYHYKYYGMAV	SGSSSNIGNNYVS	DNNKRPS	GTWDSRLSAVV
196	1dfb_0	False	L|H	L|H	L|H	1dfb	X-RAY DIFFRACTION	2.7	STRUCTURE OF A HUMAN MONOCLONAL ANTIBODY FAB FRAGMENT AGAINST GP41 OF HUMAN IMMUNODEFICIENCY VIRUS TYPE I	GFTFNDYAMH	GISWDSSSIG	GRDYYDSGGYFTVAFDI	RASQSISRWLA	KASSLES	QQYNSYS
196	7n08_0P	True	H|L|A	H|L|F	H|L|F	7n08	X-RAY DIFFRACTION	2	Crystal structure of the 3D6 antibody fragment bound to the HIV-1 gp41 immunodominant region	GFTFNDYAMH	GISWDSSSIG	GRDYYDSGGYFTVAFDI	RASQSISRWLA	KASSLES	QQYNSYS
196	7n08_2P	True	L|H|A	L|H|G	D|C|G	7n08	X-RAY DIFFRACTION	2	Crystal structure of the 3D6 antibody fragment bound to the HIV-1 gp41 immunodominant region	GFTFNDYAMH	GISWDSSSIG	GRDYYDSGGYFTVAFDI	RASQSISRWLA	KASSLES	QQYNSYS
196	7n08_1P	True	L|H|A	L|H|E	B|A|E	7n08	X-RAY DIFFRACTION	2	Crystal structure of the 3D6 antibody fragment bound to the HIV-1 gp41 immunodominant region	GFTFNDYAMH	GISWDSSSIG	GRDYYDSGGYFTVAFDI	RASQSISRWLA	KASSLES	QQYNSYS
243	5ggu_0	False	H|L	H|L	H|L	5ggu	X-RAY DIFFRACTION	2.292	Crystal structure of tremelimumab Fab	GFTFSSYGMH	VIWYDGSNKY	DPRGATLYYYYYGMDV	RASQSINSYLD	AASSLQS	QQYYSTPFT
243	5ggu_1	False	H|L	H|L	A|B	5ggu	X-RAY DIFFRACTION	2.292	Crystal structure of tremelimumab Fab	GFTFSSYGMH	VIWYDGSNKY	DPRGATLYYYYYGMDV	RASQSINSYLD	AASSLQS	QQYYSTPFT
243	5ggv_0P	True	L|H|A	L|H|Y	L|H|Y	5ggv	X-RAY DIFFRACTION	1.998	CTLA-4 in complex with tremelimumab Fab	GFTFSSYGMH	VIWYDGSNKY	DPRGATLYYYYYGMDV	RASQSINSYLD	AASSLQS	QQYYSTPFT
248	3eyo_1	False	L|H	L|H	C|D	3eyo	X-RAY DIFFRACTION	2.5	Crystal structure of anti-human cytomegalovirus antibody 8F9	GFKFGDHGIH	VISSDGTDER	DGKCGGGRCYSGLLDY	RASQSVGGYLT	DASIRAT	QQRSMWPPVT
248	3eyf_0P	True	L|H|A	L|H|E	A|B|E	3eyf	X-RAY DIFFRACTION	2.3	Crystal structure of anti-human cytomegalovirus antibody 8f9 plus gB peptide	GFKFGDHGIH	VISSDGTDER	DGKCGGGRCYSGLLDY	RASQSVGGYLT	DASIRAT	QQRSMWPPVT
248	3eyf_1P	True	L|H|A	L|H|F	C|D|F	3eyf	X-RAY DIFFRACTION	2.3	Crystal structure of anti-human cytomegalovirus antibody 8f9 plus gB peptide	GFKFGDHGIH	VISSDGTDER	DGKCGGGRCYSGLLDY	RASQSVGGYLT	DASIRAT	QQRSMWPPVT
310	4hh9_0	False	L|H	L|H	A|B	4hh9	X-RAY DIFFRACTION	1.7	Anti-Human Cytomegalovirus (HCMV) Fab KE5	GFTFSNHGMH	VISYDGRHEH	EGLSRDNSGFTGLIDY	RASQSVGGYLT	DASNRAT	QQRGNWPPIT
310	4hh9_1	False	L|H	L|H	C|D	4hh9	X-RAY DIFFRACTION	1.7	Anti-Human Cytomegalovirus (HCMV) Fab KE5	GFTFSNHGMH	VISYDGRHEH	EGLSRDNSGFTGLIDY	RASQSVGGYLT	DASNRAT	QQRGNWPPIT
310	4hha_0P	True	L|H|A	L|H|P	A|B|P	4hha	X-RAY DIFFRACTION	1.6	Anti-Human Cytomegalovirus (HCMV) Fab KE5 with epitope peptide AD-2S1	GFTFSNHGMH	VISYDGRHEH	EGLSRDNSGFTGLIDY	RASQSVGGYLT	DASNRAT	QQRGNWPPIT
318	4o5l_0	False	L|H	L|H	L|H	4o5l	X-RAY DIFFRACTION	1.5045	Crystal structure of broadly neutralizing antibody F045-092	GTFYKYAIN	GIIPFFGTTN	PSITESHYCLDCAAKDYYYGLDV	SGSRSNIGGNTVN	SSNQRSS	ASWDDSLNGVV
318	4o58_0P	True	L|H|A	L|H|A	L|H|A	4o58	X-RAY DIFFRACTION	2.7501	Crystal structure of broadly neutralizing antibody F045-092 in complex with A/Victoria/3/1975 (H3N2) influenza hemagglutinin	GTFYKYAIN	GIIPFFGTTN	PSITESHYCLDCAAKDYYYGLDV	SGSRSNIGGNTVN	SSNQRSS	ASWDDSLNGVV
395	6xul_2	False	H|L	H|L	E|F	6xul	X-RAY DIFFRACTION	2.41	Apo Ab 5b1	GFTFEAYAMH	SINWNSGRIA	DIRRFSTGGAEFEY	SGSSSNIGSNFVY	RNNQRPS	AAWDDSLGGHYV
395	6xul_3	False	H|L	H|L	G|I	6xul	X-RAY DIFFRACTION	2.41	Apo Ab 5b1	GFTFEAYAMH	SINWNSGRIA	DIRRFSTGGAEFEY	SGSSSNIGSNFVY	RNNQRPS	AAWDDSLGGHYV
395	6xul_0	False	H|L	H|L	A|B	6xul	X-RAY DIFFRACTION	2.41	Apo Ab 5b1	GFTFEAYAMH	SINWNSGRIA	DIRRFSTGGAEFEY	SGSSSNIGSNFVY	RNNQRPS	AAWDDSLGGHYV
395	6xun_2H	True	L|H	L|H	D|C	6xun	X-RAY DIFFRACTION	2.41	Ab 5b1 bound to CA19-9	GFTFEAYAMH	SINWNSGRIA	DIRRFSTGGAEFEY	SGSSSNIGSNFVY	RNNQRPS	AAWDDSLGGHYV
395	6xun_0H	True	H|L	H|L	H|L	6xun	X-RAY DIFFRACTION	2.41	Ab 5b1 bound to CA19-9	GFTFEAYAMH	SINWNSGRIA	DIRRFSTGGAEFEY	SGSSSNIGSNFVY	RNNQRPS	AAWDDSLGGHYV
395	6xun_1H	True	L|H	L|H	B|A	6xun	X-RAY DIFFRACTION	2.41	Ab 5b1 bound to CA19-9	GFTFEAYAMH	SINWNSGRIA	DIRRFSTGGAEFEY	SGSSSNIGSNFVY	RNNQRPS	AAWDDSLGGHYV
447	6b0w_0	False	L|H	L|H	L|H	6b0w	X-RAY DIFFRACTION	1.9	Crystal structure of the anti-circumsporozoite protein 1710 antibody	GFTFSSYSMN	SITSSSSYIY	DPGIAAADNHWFDP	SGDKLGDKYAC	QDTKRPS	QAWDSSTVV
447	6b0s_0P	True	H|L|A	H|L|C	H|L|C	6b0s	X-RAY DIFFRACTION	1.95	Crystal structure of circumsporozoite protein aTSR domain in complex with 1710 antibody	GFTFSSYSMN	SITSSSSYIY	DPGIAAADNHWFDP	SGDKLGDKYAC	QDTKRPS	QAWDSSTVV
457	6q1g_0	False	L|H	L|H	L|H	6q1g	X-RAY DIFFRACTION	1.75	Human antibody H1244 of the human antibody lineage 652	GGSISSSNWWT	EIQHGGGTN	VPPYCTSASCPDDYYYHYMDV	QGDSLRGYSAS	GKNNRPS	NSRDTNGYRPVL
457	6q18_0P	True	L|H|A	L|H|A	L|H|A	6q18	X-RAY DIFFRACTION	2.55	Human antibody H1244 in complex with the influenza hemagglutinin head domain of A/Beijing/262/95(H1N1)	GGSISSSNWWT	EIQHGGGTN	VPPYCTSASCPDDYYYHYMDV	QGDSLRGYSAS	GKNNRPS	NSRDTNGYRPVL
577	3eo9_0	False	L|H	L|H	L|H	3eo9	X-RAY DIFFRACTION	1.8	Crystal structure the Fab fragment of Efalizumab	GYSFTGHWMN	MIHPSDSETR	GIYFYGTTYFDY	RASKTISKYLA	SGSTLQS	QQHNEYPLT
577	3eoa_0P	True	L|H|A	L|H|I	L|H|I	3eoa	X-RAY DIFFRACTION	2.8	Crystal structure the Fab fragment of Efalizumab in complex with LFA-1 I domain, Form I	GYSFTGHWMN	MIHPSDSETR	GIYFYGTTYFDY	RASKTISKYLA	SGSTLQS	QQHNEYPLT
577	3eoa_1P	True	L|H|A	L|H|J	A|B|J	3eoa	X-RAY DIFFRACTION	2.8	Crystal structure the Fab fragment of Efalizumab in complex with LFA-1 I domain, Form I	GYSFTGHWMN	MIHPSDSETR	GIYFYGTTYFDY	RASKTISKYLA	SGSTLQS	QQHNEYPLT
590	4yhp_2	False	H|L	H|L	E|F	4yhp	X-RAY DIFFRACTION	2.53	Crystal structure of 309M3-B Fab in complex with H3K9me3 peptide	GFTFRDYWMS	DINPDGITRY	EFHSGLGWHFDL	GGTNIGDISVH	DDSDRPS	QVWDDSINAYV
590	4yhp_0	False	H|L	H|L	A|B	4yhp	X-RAY DIFFRACTION	2.53	Crystal structure of 309M3-B Fab in complex with H3K9me3 peptide	GFTFRDYWMS	DINPDGITRY	EFHSGLGWHFDL	GGTNIGDISVH	DDSDRPS	QVWDDSINAYV
590	4yhp_1P	True	H|L|A	H|L|Q	C|D|Q	4yhp	X-RAY DIFFRACTION	2.53	Crystal structure of 309M3-B Fab in complex with H3K9me3 peptide	GFTFRDYWMS	DINPDGITRY	EFHSGLGWHFDL	GGTNIGDISVH	DDSDRPS	QVWDDSINAYV
590	4yhp_3P	True	H|L|A	H|L|P	H|L|P	4yhp	X-RAY DIFFRACTION	2.53	Crystal structure of 309M3-B Fab in complex with H3K9me3 peptide	GFTFRDYWMS	DINPDGITRY	EFHSGLGWHFDL	GGTNIGDISVH	DDSDRPS	QVWDDSINAYV
590	4yhy_0	False	L|H	L|H	C|B	4yhy	X-RAY DIFFRACTION	1.9	Crystal structure of 309M3-B in complex with trimethylated Lys	GFTFRDYWMS	DINPDGITRY	EFHSGLGWHFDL	GGTNIGDISVH	DDSDRPS	QVWDDSINAYV
598	1rz8_1	False	L|H	L|H	C|D	1rz8	X-RAY DIFFRACTION	2.3	CRYSTAL STRUCTURE OF HUMAN ANTI-HIV-1 GP120-REACTIVE ANTIBODY 17B	GDTFIRYSFT	RIITILDVAH	VYEGEADEGEYDNNGFLKH	RASESVSSDLA	GASTRAT	QQYNNWPPRYT
598	1rz8_0	False	L|H	L|H	A|B	1rz8	X-RAY DIFFRACTION	2.3	CRYSTAL STRUCTURE OF HUMAN ANTI-HIV-1 GP120-REACTIVE ANTIBODY 17B	GDTFIRYSFT	RIITILDVAH	VYEGEADEGEYDNNGFLKH	RASESVSSDLA	GASTRAT	QQYNNWPPRYT
598	1yym_0P	True	L|H|A	L|H|G	L|H|G	1yym	X-RAY DIFFRACTION	2.2	crystal structure of F23, a scorpion-toxin mimic of CD4, in complex with HIV-1 YU2 gp120 envelope glycoprotein and anti-HIV-1 antibody 17b	GDTFIRYSFT	RIITILDVAH	VYEGEADEGEYDNNGFLKH	RASESVSSDLA	GASTRAT	QQYNNWPPRYT
598	1yym_1P	True	L|H|A	L|H|P	Q|R|P	1yym	X-RAY DIFFRACTION	2.2	crystal structure of F23, a scorpion-toxin mimic of CD4, in complex with HIV-1 YU2 gp120 envelope glycoprotein and anti-HIV-1 antibody 17b	GDTFIRYSFT	RIITILDVAH	VYEGEADEGEYDNNGFLKH	RASESVSSDLA	GASTRAT	QQYNNWPPRYT
598	2ny6_0P	True	L|H|A	L|H|A	C|D|A	2ny6	X-RAY DIFFRACTION	2.8	HIV-1 gp120 Envelope Glycoprotein (M95W, W96C, I109C, T123C, T257S, V275C,S334A, S375W, Q428C, G431C) Complexed with CD4 and Antibody 17b	GDTFIRYSFT	RIITILDVAH	VYEGEADEGEYDNNGFLKH	RASESVSSDLA	GASTRAT	QQYNNWPPRYT
598	1rzj_0P	True	L|H|A	L|H|G	L|H|G	1rzj	X-RAY DIFFRACTION	2.2	HIV-1 HXBC2 GP120 ENVELOPE GLYCOPROTEIN COMPLEXED WITH CD4 AND INDUCED NEUTRALIZING ANTIBODY 17B	GDTFIRYSFT	RIITILDVAH	VYEGEADEGEYDNNGFLKH	RASESVSSDLA	GASTRAT	QQYNNWPPRYT
598	2i60_0P	True	L|H|A	L|H|G	L|H|G	2i60	X-RAY DIFFRACTION	2.4	Crystal structure of [Phe23]M47, a scorpion-toxin mimic of CD4, in complex with HIV-1 YU2 GP120 envelope glycoprotein and anti-HIV-1 antibody 17B	GDTFIRYSFT	RIITILDVAH	VYEGEADEGEYDNNGFLKH	RASESVSSDLA	GASTRAT	QQYNNWPPRYT
598	2i60_1P	True	L|H|A	L|H|P	Q|R|P	2i60	X-RAY DIFFRACTION	2.4	Crystal structure of [Phe23]M47, a scorpion-toxin mimic of CD4, in complex with HIV-1 YU2 GP120 envelope glycoprotein and anti-HIV-1 antibody 17B	GDTFIRYSFT	RIITILDVAH	VYEGEADEGEYDNNGFLKH	RASESVSSDLA	GASTRAT	QQYNNWPPRYT
598	1yyl_0P	True	L|H|A	L|H|G	L|H|G	1yyl	X-RAY DIFFRACTION	2.75	crystal structure of CD4M33, a scorpion-toxin mimic of CD4, in complex with HIV-1 YU2 gp120 envelope glycoprotein and anti-HIV-1 antibody 17b	GDTFIRYSFT	RIITILDVAH	VYEGEADEGEYDNNGFLKH	RASESVSSDLA	GASTRAT	QQYNNWPPRYT
598	1yyl_1P	True	L|H|A	L|H|P	Q|R|P	1yyl	X-RAY DIFFRACTION	2.75	crystal structure of CD4M33, a scorpion-toxin mimic of CD4, in complex with HIV-1 YU2 gp120 envelope glycoprotein and anti-HIV-1 antibody 17b	GDTFIRYSFT	RIITILDVAH	VYEGEADEGEYDNNGFLKH	RASESVSSDLA	GASTRAT	QQYNNWPPRYT
598	2i5y_1P	True	L|H|A	L|H|P	Q|R|P	2i5y	X-RAY DIFFRACTION	2.2	Crystal structure of CD4M47, a scorpion-toxin mimic of CD4, in complex with HIV-1 YU2 GP120 envelope glycoprotein and anti-HIV-1 antibody 17B	GDTFIRYSFT	RIITILDVAH	VYEGEADEGEYDNNGFLKH	RASESVSSDLA	GASTRAT	QQYNNWPPRYT
598	2i5y_0P	True	L|H|A	L|H|G	L|H|G	2i5y	X-RAY DIFFRACTION	2.2	Crystal structure of CD4M47, a scorpion-toxin mimic of CD4, in complex with HIV-1 YU2 GP120 envelope glycoprotein and anti-HIV-1 antibody 17B	GDTFIRYSFT	RIITILDVAH	VYEGEADEGEYDNNGFLKH	RASESVSSDLA	GASTRAT	QQYNNWPPRYT
598	2ny5_0P	True	L|H|A	L|H|G	L|H|G	2ny5	X-RAY DIFFRACTION	2.5	HIV-1 gp120 Envelope Glycoprotein (M95W, W96C, I109C, T257S, V275C, S334A, S375W, Q428C, A433M) Complexed with CD4 and Antibody 17b	GDTFIRYSFT	RIITILDVAH	VYEGEADEGEYDNNGFLKH	RASESVSSDLA	GASTRAT	QQYNNWPPRYT
598	2nxy_0P	True	L|H|A	L|H|A	C|D|A	2nxy	X-RAY DIFFRACTION	2	HIV-1 gp120 Envelope Glycoprotein(S334A) Complexed with CD4 and Antibody 17b	GDTFIRYSFT	RIITILDVAH	VYEGEADEGEYDNNGFLKH	RASESVSSDLA	GASTRAT	QQYNNWPPRYT
598	2ny4_0P	True	L|H|A	L|H|A	C|D|A	2ny4	X-RAY DIFFRACTION	2	HIV-1 gp120 Envelope Glycoprotein (K231C, T257S, E268C, S334A, S375W) Complexed with CD4 and Antibody 17b	GDTFIRYSFT	RIITILDVAH	VYEGEADEGEYDNNGFLKH	RASESVSSDLA	GASTRAT	QQYNNWPPRYT
598	2nxz_0PH	True	L|H|A	L|H|A	C|D|A	2nxz	X-RAY DIFFRACTION	2.04	HIV-1 gp120 Envelope Glycoprotein (T257S, S334A, S375W) Complexed with CD4 and Antibody 17b	GDTFIRYSFT	RIITILDVAH	VYEGEADEGEYDNNGFLKH	RASESVSSDLA	GASTRAT	QQYNNWPPRYT
598	2ny1_0P	True	L|H|A	L|H|A	C|D|A	2ny1	X-RAY DIFFRACTION	1.99	HIV-1 gp120 Envelope Glycoprotein (I109C, T257S, S334A, S375W, Q428C) Complexed with CD4 and Antibody 17b	GDTFIRYSFT	RIITILDVAH	VYEGEADEGEYDNNGFLKH	RASESVSSDLA	GASTRAT	QQYNNWPPRYT
598	2ny0_0P	True	L|H|A	L|H|A	C|D|A	2ny0	X-RAY DIFFRACTION	2.2	HIV-1 gp120 Envelope Glycoprotein (M95W, W96C, T257S, V275C, S334A, S375W, A433M) Complexed with CD4 and Antibody 17b	GDTFIRYSFT	RIITILDVAH	VYEGEADEGEYDNNGFLKH	RASESVSSDLA	GASTRAT	QQYNNWPPRYT
598	2ny3_0P	True	L|H|A	L|H|A	C|D|A	2ny3	X-RAY DIFFRACTION	2	HIV-1 gp120 Envelope Glycoprotein (K231C, T257S, E267C, S334A, S375W) Complexed with CD4 and Antibody 17b	GDTFIRYSFT	RIITILDVAH	VYEGEADEGEYDNNGFLKH	RASESVSSDLA	GASTRAT	QQYNNWPPRYT
598	2ny2_0P	True	L|H|A	L|H|A	C|D|A	2ny2	X-RAY DIFFRACTION	2	HIV-1 gp120 Envelope Glycoprotein (T123C, T257S, S334A, S375W, G431C) Complexed with CD4 and Antibody 17b	GDTFIRYSFT	RIITILDVAH	VYEGEADEGEYDNNGFLKH	RASESVSSDLA	GASTRAT	QQYNNWPPRYT
648	4xbg_1	False	L|H	L|H	B|A	4xbg	X-RAY DIFFRACTION	2.73	Crystal structure of human 4E10 Fab in complex with phosphatidic acid (06:0 PA): 2.73 A resolution	GGSFSTYALS	GVIPLLTITN	EGTTGWGWLGKPIGAFAH	RASQSVGNNKLA	GASSRPS	QQYGQSLST
648	4xbg_0	False	L|H	L|H	L|H	4xbg	X-RAY DIFFRACTION	2.73	Crystal structure of human 4E10 Fab in complex with phosphatidic acid (06:0 PA): 2.73 A resolution	GGSFSTYALS	GVIPLLTITN	EGTTGWGWLGKPIGAFAH	RASQSVGNNKLA	GASSRPS	QQYGQSLST
648	2fx8_3P	True	L|H|A	L|H|S	O|K|S	2fx8	X-RAY DIFFRACTION	2.2	Crystal structure of hiv-1 neutralizing human fab 4e10 in complex with an aib-induced peptide encompassing the 4e10 epitope on gp41	GGSFSTYALS	GVIPLLTITN	EGTTGWGWLGKPIGAFAH	RASQSVGNNKLA	GASSRPS	QQYGQSLST
648	2fx8_1P	True	L|H|A	L|H|Q	M|I|Q	2fx8	X-RAY DIFFRACTION	2.2	Crystal structure of hiv-1 neutralizing human fab 4e10 in complex with an aib-induced peptide encompassing the 4e10 epitope on gp41	GGSFSTYALS	GVIPLLTITN	EGTTGWGWLGKPIGAFAH	RASQSVGNNKLA	GASSRPS	QQYGQSLST
648	2fx8_0P	True	L|H|A	L|H|P	L|H|P	2fx8	X-RAY DIFFRACTION	2.2	Crystal structure of hiv-1 neutralizing human fab 4e10 in complex with an aib-induced peptide encompassing the 4e10 epitope on gp41	GGSFSTYALS	GVIPLLTITN	EGTTGWGWLGKPIGAFAH	RASQSVGNNKLA	GASSRPS	QQYGQSLST
648	2fx8_2P	True	L|H|A	L|H|R	N|J|R	2fx8	X-RAY DIFFRACTION	2.2	Crystal structure of hiv-1 neutralizing human fab 4e10 in complex with an aib-induced peptide encompassing the 4e10 epitope on gp41	GGSFSTYALS	GVIPLLTITN	EGTTGWGWLGKPIGAFAH	RASQSVGNNKLA	GASSRPS	QQYGQSLST
648	2fx9_1P	True	L|H|A	L|H|Q	M|I|Q	2fx9	X-RAY DIFFRACTION	2.1	Crystal structure of hiv-1 neutralizing human fab 4e10 in complex with a thioether-linked peptide encompassing the 4e10 epitope on gp41	GGSFSTYALS	GVIPLLTITN	EGTTGWGWLGKPIGAFAH	RASQSVGNNKLA	GASSRPS	QQYGQSLST
648	2fx9_0P	True	L|H|A	L|H|P	L|H|P	2fx9	X-RAY DIFFRACTION	2.1	Crystal structure of hiv-1 neutralizing human fab 4e10 in complex with a thioether-linked peptide encompassing the 4e10 epitope on gp41	GGSFSTYALS	GVIPLLTITN	EGTTGWGWLGKPIGAFAH	RASQSVGNNKLA	GASSRPS	QQYGQSLST
648	4xc3_0P	True	L|H|A	L|H|P	L|H|P	4xc3	X-RAY DIFFRACTION	1.63	Crystal structure of human 4E10 Fab in complex with its peptide epitope on HIV-1 gp41; crystals cryoprotected with rac-glycerol 1-phosphate	GGSFSTYALS	GVIPLLTITN	EGTTGWGWLGKPIGAFAH	RASQSVGNNKLA	GASSRPS	QQYGQSLST
648	1tzg_0P	True	L|H|A	L|H|P	L|H|P	1tzg	X-RAY DIFFRACTION	2.2	Crystal structure of HIV-1 neutralizing human Fab 4E10 in complex with a 13-residue peptide containing the 4E10 epitope on gp41	GGSFSTYALS	GVIPLLTITN	EGTTGWGWLGKPIGAFAH	RASQSVGNNKLA	GASSRPS	QQYGQSLST
648	2fx7_0P	True	L|H|A	L|H|P	L|H|P	2fx7	X-RAY DIFFRACTION	1.76	Crystal structure of hiv-1 neutralizing human fab 4e10 in complex with a 16-residue peptide encompassing the 4e10 epitope on gp41	GGSFSTYALS	GVIPLLTITN	EGTTGWGWLGKPIGAFAH	RASQSVGNNKLA	GASSRPS	QQYGQSLST
708	2fjf_2	False	L|H	L|H	C|D	2fjf	X-RAY DIFFRACTION	2.65	Structure of the G6 Fab, a phage derived VEGF binding Fab	GFTISDYWIH	GITPAGGYTY	FVFFLPYAMDY	RASQDVSTAVA	SASFLYS	QQSYTTPPT
708	2fjf_5	False	L|H	L|H	J|K	2fjf	X-RAY DIFFRACTION	2.65	Structure of the G6 Fab, a phage derived VEGF binding Fab	GFTISDYWIH	GITPAGGYTY	FVFFLPYAMDY	RASQDVSTAVA	SASFLYS	QQSYTTPPT
708	2fjf_9	False	L|H	L|H	S|T	2fjf	X-RAY DIFFRACTION	2.65	Structure of the G6 Fab, a phage derived VEGF binding Fab	GFTISDYWIH	GITPAGGYTY	FVFFLPYAMDY	RASQDVSTAVA	SASFLYS	QQSYTTPPT
708	2fjf_4	False	L|H	L|H	G|I	2fjf	X-RAY DIFFRACTION	2.65	Structure of the G6 Fab, a phage derived VEGF binding Fab	GFTISDYWIH	GITPAGGYTY	FVFFLPYAMDY	RASQDVSTAVA	SASFLYS	QQSYTTPPT
708	2fjf_3	False	L|H	L|H	E|F	2fjf	X-RAY DIFFRACTION	2.65	Structure of the G6 Fab, a phage derived VEGF binding Fab	GFTISDYWIH	GITPAGGYTY	FVFFLPYAMDY	RASQDVSTAVA	SASFLYS	QQSYTTPPT
708	2fjf_8	False	L|H	L|H	Q|R	2fjf	X-RAY DIFFRACTION	2.65	Structure of the G6 Fab, a phage derived VEGF binding Fab	GFTISDYWIH	GITPAGGYTY	FVFFLPYAMDY	RASQDVSTAVA	SASFLYS	QQSYTTPPT
708	2fjf_6	False	L|H	L|H	M|N	2fjf	X-RAY DIFFRACTION	2.65	Structure of the G6 Fab, a phage derived VEGF binding Fab	GFTISDYWIH	GITPAGGYTY	FVFFLPYAMDY	RASQDVSTAVA	SASFLYS	QQSYTTPPT
708	2fjf_1	False	L|H	L|H	A|B	2fjf	X-RAY DIFFRACTION	2.65	Structure of the G6 Fab, a phage derived VEGF binding Fab	GFTISDYWIH	GITPAGGYTY	FVFFLPYAMDY	RASQDVSTAVA	SASFLYS	QQSYTTPPT
708	2fjf_10	False	L|H	L|H	U|V	2fjf	X-RAY DIFFRACTION	2.65	Structure of the G6 Fab, a phage derived VEGF binding Fab	GFTISDYWIH	GITPAGGYTY	FVFFLPYAMDY	RASQDVSTAVA	SASFLYS	QQSYTTPPT
708	2fjf_0	False	L|H	L|H	L|H	2fjf	X-RAY DIFFRACTION	2.65	Structure of the G6 Fab, a phage derived VEGF binding Fab	GFTISDYWIH	GITPAGGYTY	FVFFLPYAMDY	RASQDVSTAVA	SASFLYS	QQSYTTPPT
708	2fjf_7	False	L|H	L|H	O|P	2fjf	X-RAY DIFFRACTION	2.65	Structure of the G6 Fab, a phage derived VEGF binding Fab	GFTISDYWIH	GITPAGGYTY	FVFFLPYAMDY	RASQDVSTAVA	SASFLYS	QQSYTTPPT
708	2fjf_11	False	L|H	L|H	W|X	2fjf	X-RAY DIFFRACTION	2.65	Structure of the G6 Fab, a phage derived VEGF binding Fab	GFTISDYWIH	GITPAGGYTY	FVFFLPYAMDY	RASQDVSTAVA	SASFLYS	QQSYTTPPT
708	2fjg_1P	True	L|H|A|A	L|H|a|b	A|B|V|W	2fjg	X-RAY DIFFRACTION	2.8	Structure of the G6 Fab, a phage derived Fab fragment, in complex with VEGF	GFTISDYWIH	GITPAGGYTY	FVFFLPYAMDY	RASQDVSTAVA	SASFLYS	QQSYTTPPT
708	2fjg_0P	True	L|H|A|A	L|H|V|W	L|H|V|W	2fjg	X-RAY DIFFRACTION	2.8	Structure of the G6 Fab, a phage derived Fab fragment, in complex with VEGF	GFTISDYWIH	GITPAGGYTY	FVFFLPYAMDY	RASQDVSTAVA	SASFLYS	QQSYTTPPT
709	6ugv_0	False	H|L	H|L	H|L	6ugv	X-RAY DIFFRACTION	2.4	Crystal structure of the Fab fragment of anti-TNFa antibody infliximab (Remicade) in a I-centered orthorhombic crystal form, Lot C	GFIFSNHWMN	EIRSKSINSATH	NYYGSTYDY	RASQFVGSSIH	YASESMS	QQSHSWPFT
709	6ugv_1	False	H|L	H|L	A|B	6ugv	X-RAY DIFFRACTION	2.4	Crystal structure of the Fab fragment of anti-TNFa antibody infliximab (Remicade) in a I-centered orthorhombic crystal form, Lot C	GFIFSNHWMN	EIRSKSINSATH	NYYGSTYDY	RASQFVGSSIH	YASESMS	QQSHSWPFT
709	6ugs_1	False	H|L	H|L	A|B	6ugs	X-RAY DIFFRACTION	1.95	Crystal structure of the Fab fragment of PF06438179/GP1111 an infliximab biosimilar in a C-centered orthorhombic crystal form, Lot A	GFIFSNHWMN	EIRSKSINSATH	NYYGSTYDY	RASQFVGSSIH	YASESMS	QQSHSWPFT
709	6ugs_0	False	H|L	H|L	H|L	6ugs	X-RAY DIFFRACTION	1.95	Crystal structure of the Fab fragment of PF06438179/GP1111 an infliximab biosimilar in a C-centered orthorhombic crystal form, Lot A	GFIFSNHWMN	EIRSKSINSATH	NYYGSTYDY	RASQFVGSSIH	YASESMS	QQSHSWPFT
709	5vh4_0	False	H|L	H|L	H|L	5vh4	X-RAY DIFFRACTION	2	Crystal structure of Fab fragment of anti-TNFa antibody infliximab in an I-centered orthorhombic crystal form	GFIFSNHWMN	EIRSKSINSATH	NYYGSTYDY	RASQFVGSSIH	YASESMS	QQSHSWPFT
709	5vh4_1H	True	H|L	H|L	A|B	5vh4	X-RAY DIFFRACTION	2	Crystal structure of Fab fragment of anti-TNFa antibody infliximab in an I-centered orthorhombic crystal form	GFIFSNHWMN	EIRSKSINSATH	NYYGSTYDY	RASQFVGSSIH	YASESMS	QQSHSWPFT
709	6ugu_0	False	H|L	H|L	H|L	6ugu	X-RAY DIFFRACTION	2.2	Crystal structure of the Fab fragment of anti-TNFa antibody infliximab (Remicade) in a C-centered orthorhombic crystal form, Lot C	GFIFSNHWMN	EIRSKSINSATH	NYYGSTYDY	RASQFVGSSIH	YASESMS	QQSHSWPFT
709	6ugu_1	False	H|L	H|L	A|B	6ugu	X-RAY DIFFRACTION	2.2	Crystal structure of the Fab fragment of anti-TNFa antibody infliximab (Remicade) in a C-centered orthorhombic crystal form, Lot C	GFIFSNHWMN	EIRSKSINSATH	NYYGSTYDY	RASQFVGSSIH	YASESMS	QQSHSWPFT
709	5vh3_0	False	H|L	H|L	H|L	5vh3	X-RAY DIFFRACTION	2	Crystal structure of Fab fragment of the anti-TNFa antibody infliximab in a C-centered orthorhombic crystal form	GFIFSNHWMN	EIRSKSINSATH	NYYGSTYDY	RASQFVGSSIH	YASESMS	QQSHSWPFT
709	5vh3_1	False	H|L	H|L	A|B	5vh3	X-RAY DIFFRACTION	2	Crystal structure of Fab fragment of the anti-TNFa antibody infliximab in a C-centered orthorhombic crystal form	GFIFSNHWMN	EIRSKSINSATH	NYYGSTYDY	RASQFVGSSIH	YASESMS	QQSHSWPFT
709	6ugt_1	False	H|L	H|L	A|B	6ugt	X-RAY DIFFRACTION	2.15	Crystal structure of the Fab fragment of PF06438179/GP1111 an infliximab biosimilar in a I-centered orthorhombic crystal form, Lot A	GFIFSNHWMN	EIRSKSINSATH	NYYGSTYDY	RASQFVGSSIH	YASESMS	QQSHSWPFT
709	6ugt_0	False	H|L	H|L	H|L	6ugt	X-RAY DIFFRACTION	2.15	Crystal structure of the Fab fragment of PF06438179/GP1111 an infliximab biosimilar in a I-centered orthorhombic crystal form, Lot A	GFIFSNHWMN	EIRSKSINSATH	NYYGSTYDY	RASQFVGSSIH	YASESMS	QQSHSWPFT
709	4g3y_0P	True	L|H|A	L|H|C	L|H|C	4g3y	X-RAY DIFFRACTION	2.6	Crystal structure of TNF-alpha in complex with Infliximab Fab fragment	GFIFSNHWMN	EIRSKSINSATH	NYYGSTYDY	RASQFVGSSIH	YASESMS	QQSHSWPFT
711	4odu_0	False	L|H	L|H	L|H	4odu	X-RAY DIFFRACTION	2.29	Unliganded Fab structure of lipid A-specific antibody S1-15	GFTFNTYAMN	RIRSKSNNYATY	HRGAPLYYGNGAWFAY	RASQDISNYLN	YTSRLRS	QQGNTLPWT
711	4odu_1	False	L|H	L|H	B|A	4odu	X-RAY DIFFRACTION	2.29	Unliganded Fab structure of lipid A-specific antibody S1-15	GFTFNTYAMN	RIRSKSNNYATY	HRGAPLYYGNGAWFAY	RASQDISNYLN	YTSRLRS	QQGNTLPWT
711	4z95_0	False	H|L	H|L	H|L	4z95	X-RAY DIFFRACTION	1.79	Fab structure of antibody S1-15 in complex with ssDNA DNA, 5'-5(dT)-p-3'	GFTFNTYAMN	RIRSKSNNYATY	HRGAPLYYGNGAWFAY	RASQDISNYLN	YTSRLRS	QQGNTLPWT
711	4z8f_0N	True	H|L|A	H|L|E	H|L|E	4z8f	X-RAY DIFFRACTION	1.75	Fab structure of antibody S1-15 in complex with ssDNA DNA, 5'-p5(dT)p-3'	GFTFNTYAMN	RIRSKSNNYATY	HRGAPLYYGNGAWFAY	RASQDISNYLN	YTSRLRS	QQGNTLPWT
711	4odt_0H	True	H|L	H|L	H|L	4odt	X-RAY DIFFRACTION	1.95	Fab Structure of lipid A-specific antibody S1-15 in complex with lipid A carbohydrate backbone	GFTFNTYAMN	RIRSKSNNYATY	HRGAPLYYGNGAWFAY	RASQDISNYLN	YTSRLRS	QQGNTLPWT
712	6mee_1	False	H|L	H|L	C|D	6mee	X-RAY DIFFRACTION	1.36	Crystal structure of broadly neutralizing antibody HEPC74	GGTYINYAIS	GMSPISNTPK	DLLKYCGGGNCHSLLVDP	RASQSISSWLA	KASSLET	QHYNTYLFT
712	6meh_0PH	True	H|L|A	H|L|C	H|L|C	6meh	X-RAY DIFFRACTION	1.99	Crystal structure of broadly neutralizing antibody HEPC74 in complex with Hepatitis C virus envelope glycoprotein E2 ectodomain	GGTYINYAIS	GMSPISNTPK	DLLKYCGGGNCHSLLVDP	RASQSISSWLA	KASSLET	QHYNTYLFT
714	6bi0_0	False	H|L	H|L	H|L	6bi0	X-RAY DIFFRACTION	2.057	Trastuzumab Fab N158A, D185A, K190A (Light Chain) Triple Mutant.	GFNIKDTYIH	RIYPTNGYTR	WGGDGFYAMDY	RASQDVNTAVA	SASFLYS	QQHYTTPPT
714	6bhz_0	False	H|L	H|L	H|L	6bhz	X-RAY DIFFRACTION	1.75	Trastuzumab Fab D185A (Light Chain) Mutant.	GFNIKDTYIH	RIYPTNGYTR	WGGDGFYAMDY	RASQDVNTAVA	SASFLYS	QQHYTTPPT
714	6bi2_0	False	H|L	H|L	H|L	6bi2	X-RAY DIFFRACTION	1.801	Trastuzumab Fab D185A (Light Chain) Mutant Biotin Conjugation.	GFNIKDTYIH	RIYPTNGYTR	WGGDGFYAMDY	RASQDVNTAVA	SASFLYS	QQHYTTPPT
714	7pkl_0	False	H|L	H|L	H|L	7pkl	X-RAY DIFFRACTION	2.35	Mechanistic understanding of antibody masking with anti-idiotypic antibody fragments	GFNIKDTYIH	RIYPTNGYTR	WGGDGFYAMDY	RASQDVNTAVA	SASFLYS	QQHYTTPPT
714	4hkz_0	False	L|H	L|H	A|B	4hkz	X-RAY DIFFRACTION	2.08	Trastuzumab Fab complexed with Protein L and Protein A fragments	GFNIKDTYIH	RIYPTNGYTR	WGGDGFYAMDY	RASQDVNTAVA	SASFLYS	QQHYTTPPT
714	5xhg_1H	True	L|H	L|H	C|D	5xhg	X-RAY DIFFRACTION	1.76	Crystal structure of Trastuzumab Fab fragment bearing Ne-(o-azidobenzyloxycarbonyl)-L-lysine	GFNIKDTYIH	RIYPTNGYTR	WGGDGFYAMDY	RASQDVNTAVA	SASFLYS	QQHYTTPPT
714	5xhg_0H	True	L|H	L|H	A|B	5xhg	X-RAY DIFFRACTION	1.76	Crystal structure of Trastuzumab Fab fragment bearing Ne-(o-azidobenzyloxycarbonyl)-L-lysine	GFNIKDTYIH	RIYPTNGYTR	WGGDGFYAMDY	RASQDVNTAVA	SASFLYS	QQHYTTPPT
714	1n8z_0P	True	L|H|A	L|H|C	A|B|C	1n8z	X-RAY DIFFRACTION	2.52	Crystal structure of extracellular domain of human HER2 complexed with Herceptin Fab	GFNIKDTYIH	RIYPTNGYTR	WGGDGFYAMDY	RASQDVNTAVA	SASFLYS	QQHYTTPPT
730	1hil_0	False	L|H	L|H	A|B	1hil	X-RAY DIFFRACTION	2	STRUCTURAL EVIDENCE FOR INDUCED FIT AS A MECHANISM FOR ANTIGEN-ANTIBODY RECOGNITION	GFSFSSYGMS	TISNGGGYTY	RERYDENGFAY	TSSQSLFNSGKQKNYLT	WASTRES	QNDYSNPLT
730	1hil_1	False	L|H	L|H	C|D	1hil	X-RAY DIFFRACTION	2	STRUCTURAL EVIDENCE FOR INDUCED FIT AS A MECHANISM FOR ANTIGEN-ANTIBODY RECOGNITION	GFSFSSYGMS	TISNGGGYTY	RERYDENGFAY	TSSQSLFNSGKQKNYLT	WASTRES	QNDYSNPLT
730	1ifh_0P	True	L|H|A	L|H|P	L|H|P	1ifh	X-RAY DIFFRACTION	2.8	A DETAILED ANALYSIS OF THE FREE AND BOUND CONFORMATION OF AN ANTIBODY: X-RAY STRUCTURES OF ANTI-PEPTIDE FAB 17(SLASH)9 AND THREE DIFFERENT FAB-PEPTIDE COMPLEXES	GFSFSSYGMS	TISNGGGYTY	RERYDENGFAY	TSSQSLFNSGKQKNYLT	WASTRES	QNDYSNPLT
734	3hi5_0	False	H|L	H|L	H|L	3hi5	X-RAY DIFFRACTION	2.5	Crystal structure of Fab fragment of AL-57	GFTFSRYVMW	YIWPSGGNTY	SYDFWSNAFDI	RASQSIGSYLN	AASSLQS	QQSYSTPS
734	3hi6_1P	True	H|L|A	H|L|B	X|Y|B	3hi6	X-RAY DIFFRACTION	2.3	Crystal structure of intermediate affinity I domain of integrin LFA-1 with the Fab fragment of its antibody AL-57	GFTFSRYVMW	YIWPSGGNTY	SYDFWSNAFDI	RASQSIGSYLN	AASSLQS	QQSYSTPS
734	3hi6_0P	True	H|L|A	H|L|A	H|L|A	3hi6	X-RAY DIFFRACTION	2.3	Crystal structure of intermediate affinity I domain of integrin LFA-1 with the Fab fragment of its antibody AL-57	GFTFSRYVMW	YIWPSGGNTY	SYDFWSNAFDI	RASQSIGSYLN	AASSLQS	QQSYSTPS
737	4jfx_0	False	L|H	L|H	A|B	4jfx	X-RAY DIFFRACTION	1.95	Structure of phosphotyrosine (pTyr) scaffold bound to pTyr peptide	GFTFRKFGMS	SIVTGGRKTY	GYSSTSYAMDY	MTSTDIDDDMN	EGNTLRP	LQSFNVPLT
737	4jfx_1P	True	L|H|A	L|H|P	L|H|P	4jfx	X-RAY DIFFRACTION	1.95	Structure of phosphotyrosine (pTyr) scaffold bound to pTyr peptide	GFTFRKFGMS	SIVTGGRKTY	GYSSTSYAMDY	MTSTDIDDDMN	EGNTLRP	LQSFNVPLT
755	5c2b_0	False	H|L	H|L	H|H	5c2b	X-RAY DIFFRACTION	1.4049	anti-CXCL13 parental scFv - 3B4	GGTFSSYAIS	GIIPIFGTAN	EPDYYDSSGYYPIDAFDI	TGTSSDVGAYDWVS	DVNNRPS	SSYTRRDTYV
755	5cba_0P	True	H|L|A	H|L|E	A|B|E	5cba	X-RAY DIFFRACTION	2.5	3B4 in complex with CXCL13 - 3B4-CXCL13	GGTFSSYAIS	GIIPIFGTAN	EPDYYDSSGYYPIDAFDI	TGTSSDVGAYDWVS	DVNNRPS	SSYTRRDTYV
762	4hie_0	False	L|H	L|H	A|B	4hie	X-RAY DIFFRACTION	1.9	Anti-Streptococcus pneumoniae 23F Fab 023.102	GFTFSRYGMH	VVSSDGRTTY	EGGDNKFSFDY	RASQSVTNYLA	GASNRAT	QQRDNWPPDAT
762	4hij_0H	True	L|H	L|H	A|B	4hij	X-RAY DIFFRACTION	2.1	Anti-Streptococcus pneumoniae 23F Fab 023.102 with bound L-rhamnose-(1-2)-alpha-D-galactose-(3-O)-phosphate-2-glycerol	GFTFSRYGMH	VVSSDGRTTY	EGGDNKFSFDY	RASQSVTNYLA	GASNRAT	QQRDNWPPDAT
762	4hij_1H	True	L|H	L|H	C|D	4hij	X-RAY DIFFRACTION	2.1	Anti-Streptococcus pneumoniae 23F Fab 023.102 with bound L-rhamnose-(1-2)-alpha-D-galactose-(3-O)-phosphate-2-glycerol	GFTFSRYGMH	VVSSDGRTTY	EGGDNKFSFDY	RASQSVTNYLA	GASNRAT	QQRDNWPPDAT
762	4hih_0H	True	L|H	L|H	A|B	4hih	X-RAY DIFFRACTION	2	Anti-Streptococcus pneumoniae 23F Fab 023.102 with bound rhamnose.	GFTFSRYGMH	VVSSDGRTTY	EGGDNKFSFDY	RASQSVTNYLA	GASNRAT	QQRDNWPPDAT
769	6b9z_0	False	L|H	L|H	A|B	6b9z	X-RAY DIFFRACTION	1.82	Trastuzumab Fab v3	GFNIKDTYIH	RIYPTNGYTR	WGGDGFYAMDY	RASQDVNTAVA	SASFLYS	QQHYTTPPT
769	5u3d_0H	True	L|H	L|H	A|B	5u3d	X-RAY DIFFRACTION	1.77	STRUCTURE OF MEDITOPE ENABLED TRASTUZUMAB I83E VARIANT	GFNIKDTYIH	RIYPTNGYTR	WGGDGFYAMDY	RASQDVNTAVA	SASFLYS	QQHYTTPPT
803	2adg_0	False	L|H	L|H	A|B	2adg	X-RAY DIFFRACTION	2.5	Crystal structure of monoclonal anti-CD4 antibody Q425	GFTFSSYGMS	TISSGGSYTY	HEDGNWNYFDY	ITSTDIDDDMN	EGNTLRP	LQSDTLPLT
803	2adi_0H	True	L|H	L|H	A|B	2adi	X-RAY DIFFRACTION	2.8	Crystal structure of monoclonal anti-CD4 antibody Q425 in complex with Barium	GFTFSSYGMS	TISSGGSYTY	HEDGNWNYFDY	ITSTDIDDDMN	EGNTLRP	LQSDTLPLT
873	6obz_1	False	H|L	H|L	H|L	6obz	X-RAY DIFFRACTION	1.73	Crystal structure of FluA-20 Fab	GVSVTSDIYYWT	YIFYNGDTN	GTEDLGYCSSGSCPNH	RPSQNIRSFLN	AASNLQS	QQSYNTPPT
873	6obz_0	False	H|L	H|L	A|B	6obz	X-RAY DIFFRACTION	1.73	Crystal structure of FluA-20 Fab	GVSVTSDIYYWT	YIFYNGDTN	GTEDLGYCSSGSCPNH	RPSQNIRSFLN	AASNLQS	QQSYNTPPT
873	6ocb_0P	True	H|L|A	H|L|A	H|L|A	6ocb	X-RAY DIFFRACTION	2.1	Crystal structure of FluA-20 Fab in complex with the head domain of H3 (A/Hong Kong/1/1968)	GVSVTSDIYYWT	YIFYNGDTN	GTEDLGYCSSGSCPNH	RPSQNIRSFLN	AASNLQS	QQSYNTPPT
874	3gje_0	False	L|H	L|H	L|H	3gje	X-RAY DIFFRACTION	2.3	Rational development of high-affinity T-cell receptor-like antibodies	GFTFSTYQMS	GIVSSGGSTA	ELLPYYGMDV	TGTSRDVGGYNYVS	DVIERSS	WSFAGSYYV
874	3gje_1	False	L|H	L|H	A|B	3gje	X-RAY DIFFRACTION	2.3	Rational development of high-affinity T-cell receptor-like antibodies	GFTFSTYQMS	GIVSSGGSTA	ELLPYYGMDV	TGTSRDVGGYNYVS	DVIERSS	WSFAGSYYV
874	3gjf_1P	True	L|H|A|A	L|H|D|F	K|M|D|F	3gjf	X-RAY DIFFRACTION	1.9	Rational development of high-affinity T-cell receptor-like antibodies	GFTFSTYQMS	GIVSSGGSTA	ELLPYYGMDV	TGTSRDVGGYNYVS	DVIERSS	WSFAGSYYV
874	3gjf_0P	True	L|H|A|A	L|H|A|C	L|H|A|C	3gjf	X-RAY DIFFRACTION	1.9	Rational development of high-affinity T-cell receptor-like antibodies	GFTFSTYQMS	GIVSSGGSTA	ELLPYYGMDV	TGTSRDVGGYNYVS	DVIERSS	WSFAGSYYV
880	6qf6_1	False	L|H	L|H	B|B	6qf6	X-RAY DIFFRACTION	2.59	Structure of an E.coli expressed anti-Mcl1 scFv	GFTFSSYSMN	SISSSSSYIY	QVGATWAFDI	SGSSSNIGSNTVN	SNNQRPS	AAWDDSLNAWV
880	6qf6_0	False	L|H	L|H	A|A	6qf6	X-RAY DIFFRACTION	2.59	Structure of an E.coli expressed anti-Mcl1 scFv	GFTFSSYSMN	SISSSSSYIY	QVGATWAFDI	SGSSSNIGSNTVN	SNNQRPS	AAWDDSLNAWV
880	6qf6_3	False	L|H	L|H	D|D	6qf6	X-RAY DIFFRACTION	2.59	Structure of an E.coli expressed anti-Mcl1 scFv	GFTFSSYSMN	SISSSSSYIY	QVGATWAFDI	SGSSSNIGSNTVN	SNNQRPS	AAWDDSLNAWV
881	6qf6_2	False	L|H	L|H	C|C	6qf6	X-RAY DIFFRACTION	2.59	Structure of an E.coli expressed anti-Mcl1 scFv	GFTFSSYSMN	SISSSSSYIY	QVGATWAFDI	SGSSSNIGSNTVN	SNNQRPS	AAWDDSLNAWV
880	6qb9_1	False	L|H	L|H	X|X	6qb9	X-RAY DIFFRACTION	1.85	Structure of an anti-Mcl1 scFv	GFTFSSYSMN	SISSSSSYIY	QVGATWAFDI	SGSSSNIGSNTVN	SNNQRPS	AAWDDSLNAWV
880	6qb9_0	False	L|H	L|H	A|A	6qb9	X-RAY DIFFRACTION	1.85	Structure of an anti-Mcl1 scFv	GFTFSSYSMN	SISSSSSYIY	QVGATWAFDI	SGSSSNIGSNTVN	SNNQRPS	AAWDDSLNAWV
880	6qb3_0P	True	L|H|A	L|H|A	X|X|A	6qb3	X-RAY DIFFRACTION	1.9	Apo Mcl1 in a complex with a scFv	GFTFSSYSMN	SISSSSSYIY	QVGATWAFDI	SGSSSNIGSNTVN	SNNQRPS	AAWDDSLNAWV
880	6qb4_0P	True	L|H|A	L|H|A	X|X|A	6qb4	X-RAY DIFFRACTION	2.38	Mcl1-scFv complex with an indole acid inhibitor	GFTFSSYSMN	SISSSSSYIY	QVGATWAFDI	SGSSSNIGSNTVN	SNNQRPS	AAWDDSLNAWV
881	6qf9_0	False	L|H	L|H	A|A	6qf9	X-RAY DIFFRACTION	1.43	Structure of an anti-Mcl1 scFv	GFTFSSYSMN	SISSSSSYIY	QVGATWAFDI	SGSSSNIGSNTVN	SNNQRPS	AAWDDSLNAWV
881	6qfc_0P	True	L|H|A	L|H|A	B|B|A	6qfc	X-RAY DIFFRACTION	1.96	Structure of an anti-Mcl1 scFv	GFTFSSYSMN	SISSSSSYIY	QVGATWAFDI	SGSSSNIGSNTVN	SNNQRPS	AAWDDSLNAWV
882	6qbc_0	False	H|L	H|L	H|L	6qbc	X-RAY DIFFRACTION	1.56	structure of anti-Mcl1 Fab	GFTFSSYSMN	SISSSSSYIY	QVGATWAFDI	SGSSSNIGSNTVN	SNNQRPS	AAWDDSLNAWV
882	6fs0_0P	True	H|L|A	H|L|A	H|L|A	6fs0	X-RAY DIFFRACTION	2.25	INDUCED MYELOID LEUKEMIA CELL DIFFERENTIATION PROTEIN FABCOMPLEX IN COMPLEX WITH AZD5991	GFTFSSYSMN	SISSSSSYIY	QVGATWAFDI	SGSSSNIGSNTVN	SNNQRPS	AAWDDSLNAWV
882	6qb6_0P	True	H|L|A	H|L|A	H|L|A	6qb6	X-RAY DIFFRACTION	2.24	Mcl1 in complex with a Fab	GFTFSSYSMN	SISSSSSYIY	QVGATWAFDI	SGSSSNIGSNTVN	SNNQRPS	AAWDDSLNAWV
882	5mes_0P	True	H|L|A	H|L|A	H|L|A	5mes	X-RAY DIFFRACTION	2.24	MCL1 FAB COMPLEX IN COMPLEX WITH COMPOUND 29	GFTFSSYSMN	SISSSSSYIY	QVGATWAFDI	SGSSSNIGSNTVN	SNNQRPS	AAWDDSLNAWV
886	6e65_0	False	L|H	L|H	L|H	6e+65	X-RAY DIFFRACTION	1.5	Crystal structure of malaria transmission-blocking antibody TB31F	GFTFNNYWMS	SISNIGGTIY	DLRMSDYFDY	TRSTGNIGSNYVS	RDDQRPS	HSYSTGMYI
886	6e63_1P	True	H|L|A	H|L|A	B|C|A	6e+63	X-RAY DIFFRACTION	2.6	Crystal structure of malaria transmission-blocking antigen Pfs48/45 6C in complex with antibody TB31F	GFTFNNYWMS	SISNIGGTIY	DLRMSDYFDY	TRSTGNIGSNYVS	RDDQRPS	HSYSTGMYI
886	6e63_0P	True	H|L|A	H|L|P	H|L|P	6e+63	X-RAY DIFFRACTION	2.6	Crystal structure of malaria transmission-blocking antigen Pfs48/45 6C in complex with antibody TB31F	GFTFNNYWMS	SISNIGGTIY	DLRMSDYFDY	TRSTGNIGSNYVS	RDDQRPS	HSYSTGMYI
894	3ijh_1	False	L|H	L|H	C|D	3ijh	X-RAY DIFFRACTION	2.1	Structure of S67-27 in Complex with Ko	GFTFTDYYMS	FIRNKAKGYTTE	DISPSYGVYYEGFAY	KSSQSLLNSRTRKNYLA	WASTRES	KQSNNLRT
894	3ijh_0H	True	L|H	L|H	A|B	3ijh	X-RAY DIFFRACTION	2.1	Structure of S67-27 in Complex with Ko	GFTFTDYYMS	FIRNKAKGYTTE	DISPSYGVYYEGFAY	KSSQSLLNSRTRKNYLA	WASTRES	KQSNNLRT
894	3ikc_1H	True	L|H	L|H	C|D	3ikc	X-RAY DIFFRACTION	2.6	Structure of S67-27 in Complex with Kdo(2.8)-7-O-methyl-Kdo	GFTFTDYYMS	FIRNKAKGYTTE	DISPSYGVYYEGFAY	KSSQSLLNSRTRKNYLA	WASTRES	KQSNNLRT
894	3ikc_0H	True	L|H	L|H	A|B	3ikc	X-RAY DIFFRACTION	2.6	Structure of S67-27 in Complex with Kdo(2.8)-7-O-methyl-Kdo	GFTFTDYYMS	FIRNKAKGYTTE	DISPSYGVYYEGFAY	KSSQSLLNSRTRKNYLA	WASTRES	KQSNNLRT
894	3ijs_0H	True	L|H	L|H	A|B	3ijs	X-RAY DIFFRACTION	2.55	Structure of S67-27 in Complex with TSBP	GFTFTDYYMS	FIRNKAKGYTTE	DISPSYGVYYEGFAY	KSSQSLLNSRTRKNYLA	WASTRES	KQSNNLRT
894	3ijs_1H	True	L|H	L|H	C|D	3ijs	X-RAY DIFFRACTION	2.55	Structure of S67-27 in Complex with TSBP	GFTFTDYYMS	FIRNKAKGYTTE	DISPSYGVYYEGFAY	KSSQSLLNSRTRKNYLA	WASTRES	KQSNNLRT
914	1axt_0	False	L|H	L|H	L|H	1axt	X-RAY DIFFRACTION	2.15	IMMUNE VERSUS NATURAL SELECTION: ANTIBODY ALDOLASES WITH THE RATES OF NATURAL ENZYMES	GLTFSRFWMS	EIRLKSDNYATH	YFYSFSY	RSSQSLVHSYGNTFLN	KVSNRFS	SQGTHVPYT
914	3fo9_0H	True	L|H	L|H	L|H	3fo9	X-RAY DIFFRACTION	1.9	Crystal structure of aldolase antibody 33F12 Fab' in complex with hapten 1,3-diketone	GLTFSRFWMS	EIRLKSDNYATH	YFYSFSY	RSSQSLVHSYGNTFLN	KVSNRFS	SQGTHVPYT
914	3fo9_1H	True	L|H	L|H	A|B	3fo9	X-RAY DIFFRACTION	1.9	Crystal structure of aldolase antibody 33F12 Fab' in complex with hapten 1,3-diketone	GLTFSRFWMS	EIRLKSDNYATH	YFYSFSY	RSSQSLVHSYGNTFLN	KVSNRFS	SQGTHVPYT
923	1lo0_1	False	L|H	L|H	L|H	1lo0	X-RAY DIFFRACTION	2	Catalytic Retro-Diels-Alderase Transition State Analogue Complex	GFSFRNYGMS	SISYGGLIY	GDSFLVWFTF	TSSQTIVHTNGNTYLE	KVSNRFS	FQGSHFPLA
923	1lo0_0	False	L|H	L|H	X|Y	1lo0	X-RAY DIFFRACTION	2	Catalytic Retro-Diels-Alderase Transition State Analogue Complex	GFSFRNYGMS	SISYGGLIY	GDSFLVWFTF	TSSQTIVHTNGNTYLE	KVSNRFS	FQGSHFPLA
923	1lo2_1H	True	L|H	L|H	L|H	1lo2	X-RAY DIFFRACTION	2	Retro-Diels-Alderase Catalytic Antibody	GFSFRNYGMS	SISYGGLIY	GDSFLVWFTF	TSSQTIVHTNGNTYLE	KVSNRFS	FQGSHFPLA
923	1lo2_0H	True	L|H	L|H	X|Y	1lo2	X-RAY DIFFRACTION	2	Retro-Diels-Alderase Catalytic Antibody	GFSFRNYGMS	SISYGGLIY	GDSFLVWFTF	TSSQTIVHTNGNTYLE	KVSNRFS	FQGSHFPLA
923	1lo3_1H	True	L|H	L|H	L|H	1lo3	X-RAY DIFFRACTION	2.3	Retro-Diels-Alderase Catalytic Antibody: Product Analogue	GFSFRNYGMS	SISYGGLIY	GDSFLVWFTF	TSSQTIVHTNGNTYLE	KVSNRFS	FQGSHFPLA
923	1lo3_0H	True	L|H	L|H	X|Y	1lo3	X-RAY DIFFRACTION	2.3	Retro-Diels-Alderase Catalytic Antibody: Product Analogue	GFSFRNYGMS	SISYGGLIY	GDSFLVWFTF	TSSQTIVHTNGNTYLE	KVSNRFS	FQGSHFPLA
933	1jgv_0	False	L|H	L|H	L|H	1jgv	X-RAY DIFFRACTION	1.85	STRUCTURAL BASIS FOR DISFAVORED ELIMINATION REACTION IN CATALYTIC ANTIBODY 1D4	GFTFSGYAMS	SIYNGFRIH	GDAYSRYFDV	RSSQSLVHSNGNTYLH	KVSNRFS	SQSTHVPPLT
933	1jgu_0H	True	L|H	L|H	L|H	1jgu	X-RAY DIFFRACTION	1.8	STRUCTURAL BASIS FOR DISFAVORED ELIMINATION REACTION IN CATALYTIC ANTIBODY 1D4	GFTFSGYAMS	SIYNGFRIH	GDAYSRYFDV	RSSQSLVHSNGNTYLH	KVSNRFS	SQSTHVPPLT
935	3qo1_0	False	L|H	L|H	A|B	3qo1	X-RAY DIFFRACTION	2.4	Monoclinic form of IgG1 Fab fragment (apo form) sharing same Fv as IgA	GFTLSGSNVH	RIKRNAESDATA	RGDVYNRQ	RSSQSLLRRDGHNDLE	LGSTRAS	MQNKQTPLT
935	3m8o_0	False	L|H	L|H	L|H	3m8o	X-RAY DIFFRACTION	1.55	Human IgA1 Fab fragment	GFTLSGSNVH	RIKRNAESDATA	RGDVYNRQ	RSSQSLLRRDGHNDLE	LGSTRAS	MQNKQTPLT
935	3qo0_0P	True	L|H|A	L|H|C	A|B|C	3qo0	X-RAY DIFFRACTION	2.3	Monoclinic form of IgG1 Fab fragment (in complex with antigenic peptide) sharing same Fv as IgA	GFTLSGSNVH	RIKRNAESDATA	RGDVYNRQ	RSSQSLLRRDGHNDLE	LGSTRAS	MQNKQTPLT
955	1igf_0	False	L|H	L|H	L|H	1igf	X-RAY DIFFRACTION	2.8	CRYSTAL STRUCTURES OF AN ANTIBODY TO A PEPTIDE AND ITS COMPLEX WITH PEPTIDE ANTIGEN AT 2.8 ANGSTROMS	GFTFSRCAMS	GISSGGSYTF	YSSDPFYFDY	RSNQTILLSDGDTYLE	KVSNRFS	FQGSHVPPT
955	2igf_0P	True	L|H|A	L|H|P	L|H|P	2igf	X-RAY DIFFRACTION	2.8	CRYSTAL STRUCTURES OF AN ANTIBODY TO A PEPTIDE AND ITS COMPLEX WITH PEPTIDE ANTIGEN AT 2.8 ANGSTROMS	GFTFSRCAMS	GISSGGSYTF	YSSDPFYFDY	RSNQTILLSDGDTYLE	KVSNRFS	FQGSHVPPT
968	3eyv_1	False	L|H	L|H	A|B	3eyv	X-RAY DIFFRACTION	2.5	Anti-Lewis Y Fab fragment with Lewis Y antigen in the presence of zinc ions	GFTFSDYYMY	YMSNVGAITD	GTRDGSWFAY	RSSQRIVHSNGNTYLE	KVSNRFS	FQGSHVPFT
968	3eyv_0H	True	L|H	L|H	L|H	3eyv	X-RAY DIFFRACTION	2.5	Anti-Lewis Y Fab fragment with Lewis Y antigen in the presence of zinc ions	GFTFSDYYMY	YMSNVGAITD	GTRDGSWFAY	RSSQRIVHSNGNTYLE	KVSNRFS	FQGSHVPFT
968	1s3k_0H	True	L|H	L|H	L|H	1s3k	X-RAY DIFFRACTION	1.9	Crystal Structure of a Humanized Fab (hu3S193) in Complex with the Lewis Y Tetrasaccharide	GFTFSDYYMY	YMSNVGAITD	GTRDGSWFAY	RSSQRIVHSNGNTYLE	KVSNRFS	FQGSHVPFT
1000	1wc7_1	False	H|L	H|L	H|L	1wc7	X-RAY DIFFRACTION	2.33	FAB FRAGMENT OF PLP-DEPENDENT CATALYTIC ANTIBODY 15A9 IN COMPLEX WITH PHOSPHOPYRIDOXYL-L-ALANINE	GFTFTDYYMS	LIRNKANGYTKE	DKGSYGNYEAWFAY	SATSGVNYMH	STSNLAS	QQRSTYPFT
1000	1wc7_0H	True	L|H	L|H	A|B	1wc7	X-RAY DIFFRACTION	2.33	FAB FRAGMENT OF PLP-DEPENDENT CATALYTIC ANTIBODY 15A9 IN COMPLEX WITH PHOSPHOPYRIDOXYL-L-ALANINE	GFTFTDYYMS	LIRNKANGYTKE	DKGSYGNYEAWFAY	SATSGVNYMH	STSNLAS	QQRSTYPFT
1000	2bmk_1H	True	H|L	H|L	H|L	2bmk	X-RAY DIFFRACTION	2.3	Fab fragment of PLP-dependent catalytic antibody 15A9 in complex with phosphopyridoxyl-D-alanine	GFTFTDYYMS	LIRNKANGYTKE	DKGSYGNYEAWFAY	SATSGVNYMH	STSNLAS	QQRSTYPFT
1000	2bmk_0H	True	L|H	L|H	A|B	2bmk	X-RAY DIFFRACTION	2.3	Fab fragment of PLP-dependent catalytic antibody 15A9 in complex with phosphopyridoxyl-D-alanine	GFTFTDYYMS	LIRNKANGYTKE	DKGSYGNYEAWFAY	SATSGVNYMH	STSNLAS	QQRSTYPFT
1000	1wcb_1H	True	H|L	H|L	H|L	1wcb	X-RAY DIFFRACTION	2.5	PLP-DEPENDENT CATALYTIC ANTIBODY 15A9 IN COMPLEX WITH ITS HAPTEN	GFTFTDYYMS	LIRNKANGYTKE	DKGSYGNYEAWFAY	SATSGVNYMH	STSNLAS	QQRSTYPFT
1000	1wcb_0H	True	L|H	L|H	A|B	1wcb	X-RAY DIFFRACTION	2.5	PLP-DEPENDENT CATALYTIC ANTIBODY 15A9 IN COMPLEX WITH ITS HAPTEN	GFTFTDYYMS	LIRNKANGYTKE	DKGSYGNYEAWFAY	SATSGVNYMH	STSNLAS	QQRSTYPFT
1006	6ffj_1	False	H|L	H|L	C|C	6ffj	X-RAY DIFFRACTION	2.2	Anti-tumor antibody 14F7-derived single chain fragment variable (scFv)	GYSFTSYWIH	YIDPATAYTE	ESPRLRRGIYYYAMDY	RASQDISNYLN	YTSRLHS	QQGNTLPPT
1006	6ffj_0	False	H|L	H|L	A|A	6ffj	X-RAY DIFFRACTION	2.2	Anti-tumor antibody 14F7-derived single chain fragment variable (scFv)	GYSFTSYWIH	YIDPATAYTE	ESPRLRRGIYYYAMDY	RASQDISNYLN	YTSRLHS	QQGNTLPPT
1006	6s2i_1	False	H|L	H|L	C|D	6s2i	X-RAY DIFFRACTION	2.285	Anti-tumor antibody 14F7-derived scFv in complex with NeuGc Gm3	GYSFTSYWIH	YIDPATAYTE	ESPRLRRGIYYYAMDY	RASQDISNYLN	YTSRLHS	QQGNTLPPT
1006	6s2i_0H	True	H|L	H|L	A|B	6s2i	X-RAY DIFFRACTION	2.285	Anti-tumor antibody 14F7-derived scFv in complex with NeuGc Gm3	GYSFTSYWIH	YIDPATAYTE	ESPRLRRGIYYYAMDY	RASQDISNYLN	YTSRLHS	QQGNTLPPT
1029	6df0_0	False	L|H	L|H	L|H	6df0	X-RAY DIFFRACTION	2.3	anti-phosphotyrosine antibody 4G10-4D5 Fab complexed with sulfate	GYTFTENTVH	GINPYYGGSI	RAGAYYFDY	RASSSVSSSYLH	STSNLAS	QQYSGYRT
1029	6df1_0P	True	L|H|A	L|H|A	L|H|A	6df1	X-RAY DIFFRACTION	2.3	Anti-phosphotyrosine antibody 4G10-4D5 Fab complexed with phosphotyrosine peptide	GYTFTENTVH	GINPYYGGSI	RAGAYYFDY	RASSSVSSSYLH	STSNLAS	QQYSGYRT
1050	1mf2_1	False	L|H	L|H	M|N	1mf2	X-RAY DIFFRACTION	2.6	ANTI HIV1 PROTEASE FAB COMPLEX	GFTFMRFGMH	YISSGSSTIY	SGGIERYDGTYYVMDY	RASESVDYYGKSFMN	AASNQGS	QQSKEVPWT
1050	1mf2_0	False	L|H	L|H	L|H	1mf2	X-RAY DIFFRACTION	2.6	ANTI HIV1 PROTEASE FAB COMPLEX	GFTFMRFGMH	YISSGSSTIY	SGGIERYDGTYYVMDY	RASESVDYYGKSFMN	AASNQGS	QQSKEVPWT
1050	2hrp_1P	True	L|H|A	L|H|Q	M|N|Q	2hrp	X-RAY DIFFRACTION	2.2	ANTIGEN-ANTIBODY COMPLEX	GFTFMRFGMH	YISSGSSTIY	SGGIERYDGTYYVMDY	RASESVDYYGKSFMN	AASNQGS	QQSKEVPWT
1050	2hrp_0P	True	L|H|A	L|H|P	L|H|P	2hrp	X-RAY DIFFRACTION	2.2	ANTIGEN-ANTIBODY COMPLEX	GFTFMRFGMH	YISSGSSTIY	SGGIERYDGTYYVMDY	RASESVDYYGKSFMN	AASNQGS	QQSKEVPWT
1061	6xli_0	False	H|L	H|L	A|B	6xli	X-RAY DIFFRACTION	2	CRYSTAL STRUCTURE OF ANTI-TAU ANTIBODY PT3 Fab+pT212/pT217-TAU PEPTIDE	GFTFSSYAMS	SISKGGNTY	GWGDYGWFAY	KASQDINRYLN	RANRLLD	LQYDEFPLT
1061	6xli_1P	True	H|L|A	H|L|F	C|D|F	6xli	X-RAY DIFFRACTION	2	CRYSTAL STRUCTURE OF ANTI-TAU ANTIBODY PT3 Fab+pT212/pT217-TAU PEPTIDE	GFTFSSYAMS	SISKGGNTY	GWGDYGWFAY	KASQDINRYLN	RANRLLD	LQYDEFPLT
1061	6xli_2P	True	H|L|A	H|L|P	H|L|P	6xli	X-RAY DIFFRACTION	2	CRYSTAL STRUCTURE OF ANTI-TAU ANTIBODY PT3 Fab+pT212/pT217-TAU PEPTIDE	GFTFSSYAMS	SISKGGNTY	GWGDYGWFAY	KASQDINRYLN	RANRLLD	LQYDEFPLT
1097	5ukq_0	False	H|L	H|L	H|L	5ukq	X-RAY DIFFRACTION	2.1	Structure of unliganded anti-gp120 CD4bs antibody DH522.2 Fab	GGSIGDDYYWN	SIYGSFGGTN	GSHSIVVLFGYYFDY	SGTTNDIGAYNGVS	EVNKRPS	GSYRSGSTWV
1097	5ukr_0P	True	H|L|A	H|L|G	H|L|G	5ukr	X-RAY DIFFRACTION	2.712	Structure of unliganded anti-gp120 CD4bs antibody DH522.2 Fab in complex with a gp120 core	GGSIGDDYYWN	SIYGSFGGTN	GSHSIVVLFGYYFDY	SGTTNDIGAYNGVS	EVNKRPS	GSYRSGSTWV
1107	4rir_0	False	H|L	H|L	H|L	4rir	X-RAY DIFFRACTION	2.5	Structural Analysis of the Unmutated Ancestor of the HIV-1 Envelope V2 Region Antibody CH58 Isolated From an RV144 HIV-1 Vaccine Efficacy Trial Vaccinee and Associated with Decreased Transmission Risk	GYSFTSYWIG	IIYPGDSDTR	LGGRYYYDSSGYYYFDY	TRSSGSIASNYVQ	EDNQRPS	QSYDSSSWV
1107	4rir_1	False	H|L	H|L	A|B	4rir	X-RAY DIFFRACTION	2.5	Structural Analysis of the Unmutated Ancestor of the HIV-1 Envelope V2 Region Antibody CH58 Isolated From an RV144 HIV-1 Vaccine Efficacy Trial Vaccinee and Associated with Decreased Transmission Risk	GYSFTSYWIG	IIYPGDSDTR	LGGRYYYDSSGYYYFDY	TRSSGSIASNYVQ	EDNQRPS	QSYDSSSWV
1107	4ris_0P	True	H|L|A	H|L|P	H|L|P	4ris	X-RAY DIFFRACTION	2.3	Structural Analysis of the Unmutated Ancestor of the HIV-1 Envelope V2 Region Antibody CH58 Isolated From an RV144 HIV-1 Vaccine Efficacy Trial Vaccinee and Associated with Decreased Transmission Risk	GYSFTSYWIG	IIYPGDSDTR	LGGRYYYDSSGYYYFDY	TRSSGSIASNYVQ	EDNQRPS	QSYDSSSWV
1113	4ouu_0	False	H|L	H|L	H|L	4ouu	X-RAY DIFFRACTION	2.6	anti-MT1-MMP monoclonal antibody	GFIFSNYAMS	TISGGGRNIY	ENYGSSFTY	RSSQSIVHSNGNTYLE	KVSNRFS	FQGSHAPYT
1113	4ouu_1	False	H|L	H|L	B|A	4ouu	X-RAY DIFFRACTION	2.6	anti-MT1-MMP monoclonal antibody	GFIFSNYAMS	TISGGGRNIY	ENYGSSFTY	RSSQSIVHSNGNTYLE	KVSNRFS	FQGSHAPYT
1113	4qxu_0P	True	L|H|A	L|H|K	L|H|K	4qxu	X-RAY DIFFRACTION	2.3	Novel Inhibition Mechanism of Membrane Metalloprotease by an Exosite-Swiveling Conformational antibody	GFIFSNYAMS	TISGGGRNIY	ENYGSSFTY	RSSQSIVHSNGNTYLE	KVSNRFS	FQGSHAPYT
1125	5b6f_1	False	L|H	L|H	C|D	5b6f	X-RAY DIFFRACTION	2.1	Crystal structure of the Fab fragment of an anti-Leukotriene C4 monoclonal antibody complexed with LTC4	GFTISNYWMN	EIRLKSNNYVTH	IYSPFAY	RSSQSLVHSNGNTYLH	KVSNRFS	SQSKYVPYT
1125	5b6f_2H	True	L|H	L|H	E|F	5b6f	X-RAY DIFFRACTION	2.1	Crystal structure of the Fab fragment of an anti-Leukotriene C4 monoclonal antibody complexed with LTC4	GFTISNYWMN	EIRLKSNNYVTH	IYSPFAY	RSSQSLVHSNGNTYLH	KVSNRFS	SQSKYVPYT
1125	5b6f_0H	True	L|H	L|H	A|B	5b6f	X-RAY DIFFRACTION	2.1	Crystal structure of the Fab fragment of an anti-Leukotriene C4 monoclonal antibody complexed with LTC4	GFTISNYWMN	EIRLKSNNYVTH	IYSPFAY	RSSQSLVHSNGNTYLH	KVSNRFS	SQSKYVPYT
1134	7n04_0	False	H|L	H|L	H|L	7n04	X-RAY DIFFRACTION	1.70001	Crystal structure of the apo F240 antibody fragment	GFTFTDYYMS	YITKDGSEKK	DDGYYDRSGYYGVFDL	RSSRNILHSLNNKNYLA	WASMRVS	QHYYTTHRT
1134	7n05_0P	True	H|L|A	H|L|E	H|L|E	7n05	X-RAY DIFFRACTION	1.7	Crystal structure of the F240 antibody fragment bound to the HIV-1 gp41 immunodominant region	GFTFTDYYMS	YITKDGSEKK	DDGYYDRSGYYGVFDL	RSSRNILHSLNNKNYLA	WASMRVS	QHYYTTHRT
1143	7n3g_0	False	H|L	H|L	H|L	7n3g	X-RAY DIFFRACTION	1.42	Crystal structure of an anti-SARS-CoV-2 human neutralizing antibody Fab fragment C098	GFTVSSNYMS	VIYSGGSTY	DLYSSGGTDI	RASQSVSSSYLA	GASSRAT	QQYGSSPGT
1143	7n3i_0P	True	H|L|A	H|L|C	H|L|C	7n3i	X-RAY DIFFRACTION	2.03	Crystal structure of the SARS-CoV-2 receptor binding domain in complex with the human neutralizing antibody Fab fragment C098	GFTVSSNYMS	VIYSGGSTY	DLYSSGGTDI	RASQSVSSSYLA	GASSRAT	QQYGSSPGT
1146	4g5z_0	False	H|L	H|L	H|L	4g5z	X-RAY DIFFRACTION	1.83	Crystal structure of the therapeutical antibody fragment of canakinumab in its unbound state	GFTFSVYGMN	IIWYDGDNQY	DLRTGPFDY	RASQSIGSSLH	YASQSFS	HQSSSLPFT
1146	4g6j_0P	True	H|L|A	H|L|A	H|L|A	4g6j	X-RAY DIFFRACTION	2.03	Crystal structure of human IL-1beta in complex with the therapeutic antibody binding fragment of canakinumab	GFTFSVYGMN	IIWYDGDNQY	DLRTGPFDY	RASQSIGSSLH	YASQSFS	HQSSSLPFT
1148	6o3k_0	False	L|H	L|H	L|H	6o3k	X-RAY DIFFRACTION	1.451	Crystal structure of the unbound Fab fragment of the human HIV-1 neutralizing antibody PGZL1.H4K3	GGSFSSYAFN	GIVPLVSSTN	EGEGWFGRPLRAFEF	RASQSVSGGALA	GTSGRAT	QQYGTSQST
1148	6o3l_1P	True	L|H|A	L|H|E	B|A|E	6o3l	X-RAY DIFFRACTION	1.98	Crystal structure of the Fab fragment of the human HIV-1 neutralizing antibody PGZL1.H4K3 in complex with its MPER peptide epitope (region 671-683 of HIV-1 gp41).	GGSFSSYAFN	GIVPLVSSTN	EGEGWFGRPLRAFEF	RASQSVSGGALA	GTSGRAT	QQYGTSQST
1148	6o3l_0P	True	L|H|A	L|H|D	L|H|D	6o3l	X-RAY DIFFRACTION	1.98	Crystal structure of the Fab fragment of the human HIV-1 neutralizing antibody PGZL1.H4K3 in complex with its MPER peptide epitope (region 671-683 of HIV-1 gp41).	GGSFSSYAFN	GIVPLVSSTN	EGEGWFGRPLRAFEF	RASQSVSGGALA	GTSGRAT	QQYGTSQST
1163	7kx4_0	False	L|H	L|H	A|D	7kx4	X-RAY DIFFRACTION	2.6	Anti-CCHFV ADI-36121 Fab	GFTFSSYVMS	VIYRGGSTK	DPKAWLEPEW	RASQSISKYLS	AASYLQS	QQSYSNPRT
1163	7kx4_1	False	H|L	H|L	B|C	7kx4	X-RAY DIFFRACTION	2.6	Anti-CCHFV ADI-36121 Fab	GFTFSSYVMS	VIYRGGSTK	DPKAWLEPEW	RASQSISKYLS	AASYLQS	QQSYSNPRT
1163	7l7r_0P	True	L|H|A	L|H|G	A|B|G	7l7r	X-RAY DIFFRACTION	2.1	CCHFV Gc prefusion monomer bound to ADI-36121 and ADI-37801 Fabs	GFTFSSYVMS	VIYRGGSTK	DPKAWLEPEW	RASQSISKYLS	AASYLQS	QQSYSNPRT
1183	1f4w_0	False	L|H	L|H	L|H	1f4w	X-RAY DIFFRACTION	2.3	CRYSTAL STRUCTURE OF AN ANTI-CARBOHYDRATE ANTIBODY DIRECTED AGAINST VIBRIO CHOLERAE O1 IN COMPLEX WITH ANTIGEN	GYVFSTYDMS	FISSGGGRTS	HFYAVLDY	RSSTGTVTTSNYAN	ATNNRAA	ALWYSGHWV
1183	1f4y_0H	True	L|H	L|H	L|H	1f4y	X-RAY DIFFRACTION	2.8	CRYSTAL STRUCTURE OF AN ANTI-CARBOHYDRATE ANTIBODY DIRECTED AGAINST VIBRIO CHOLERAE O1 IN COMPLEX WITH ANTIGEN	GYVFSTYDMS	FISSGGGRTS	HFYAVLDY	RSSTGTVTTSNYAN	ATNNRAA	ALWYSGHWV
1183	1f4x_0H	True	L|H	L|H	L|H	1f4x	X-RAY DIFFRACTION	2.3	CRYSTAL STRUCTURE OF AN ANTI-CARBOHYDRATE ANTIBODY DIRECTED AGAINST VIBRIO CHOLERAE O1 IN COMPLEX WITH ANTIGEN	GYVFSTYDMS	FISSGGGRTS	HFYAVLDY	RSSTGTVTTSNYAN	ATNNRAA	ALWYSGHWV
1204	1yeh_0	False	L|H	L|H	L|H	1yeh	X-RAY DIFFRACTION	2.55	STRUCTURE OF IGG2A FAB FRAGMENT	GYIFTSYWIH	RIYPGTGSTY	WGFIPVREDYVMDY	KSSQSLLYSNGKTYLN	LVSKLDS	VQGTHFPYT
1204	1yec_0H	True	L|H	L|H	L|H	1yec	X-RAY DIFFRACTION	1.9	STRUCTURE OF A CATALYTIC ANTIBODY IGG2A FAB FRAGMENT (D2.3)	GYIFTSYWIH	RIYPGTGSTY	WGFIPVREDYVMDY	KSSQSLLYSNGKTYLN	LVSKLDS	VQGTHFPYT
1219	4yny_0	False	H|L	H|L	A|B	4yny	X-RAY DIFFRACTION	1.584	Crystal structure of monoclonal anti-human podoplanin antibody NZ-1	GFTFSNYGMA	SISAGGDKTY	TSRVYFDY	KRSTGNIGSNYVN	RDDKRPD	HSYSSGIV
1219	4yny_1	False	H|L	H|L	C|D	4yny	X-RAY DIFFRACTION	1.584	Crystal structure of monoclonal anti-human podoplanin antibody NZ-1	GFTFSNYGMA	SISAGGDKTY	TSRVYFDY	KRSTGNIGSNYVN	RDDKRPD	HSYSSGIV
1219	4yo0_0P	True	H|L|A	H|L|E	A|B|E	4yo0	X-RAY DIFFRACTION	1.56	Crystal structure of monoclonal anti-human podoplanin antibody NZ-1 with bound PA peptide	GFTFSNYGMA	SISAGGDKTY	TSRVYFDY	KRSTGNIGSNYVN	RDDKRPD	HSYSSGIV
1219	4yo0_1P	True	H|L|A	H|L|F	C|D|F	4yo0	X-RAY DIFFRACTION	1.56	Crystal structure of monoclonal anti-human podoplanin antibody NZ-1 with bound PA peptide	GFTFSNYGMA	SISAGGDKTY	TSRVYFDY	KRSTGNIGSNYVN	RDDKRPD	HSYSSGIV
1219	7cqc_0P	True	H|L|A	H|L|A	H|L|A	7cqc	X-RAY DIFFRACTION	2.5	The NZ-1 Fab complexed with the PDZ tandem fragment of A. aeolicus S2P homolog with the PA14 tag inserted between the residues 181 and 184	GFTFSNYGMA	SISAGGDKTY	TSRVYFDY	KRSTGNIGSNYVN	RDDKRPD	HSYSSGIV
1219	6icc_0P	True	H|L|A	H|L|A	H|L|A	6icc	X-RAY DIFFRACTION	2	The NZ-1 Fab complexed with the PDZ tandem fragment of A. aeolicus S2P homolog with the PA12 tag inserted between the residues 181 and 186	GFTFSNYGMA	SISAGGDKTY	TSRVYFDY	KRSTGNIGSNYVN	RDDKRPD	HSYSSGIV
1219	6al0_0P	True	L|H|A	L|H|A	L|H|A	6al0	X-RAY DIFFRACTION	2.6	The NZ-1 Fab complexed with the PDZ tandem fragment of A. aeolicus S2P homolog with the PA12 tag inserted between the residues 263 and 267	GFTFSNYGMA	SISAGGDKTY	TSRVYFDY	KRSTGNIGSNYVN	RDDKRPD	HSYSSGIV
1220	1jpt_0	False	L|H	L|H	L|H	1jpt	X-RAY DIFFRACTION	1.85	Crystal Structure of Fab D3H44	GFNIKEYYMH	LIDPEQGNTI	DTAAYFDY	RASRDIKSYLN	YATSLAE	LQHGESPWT
1220	1jps_0P	True	L|H|A	L|H|T	L|H|T	1jps	X-RAY DIFFRACTION	1.85	Crystal structure of tissue factor in complex with humanized Fab D3h44	GFNIKEYYMH	LIDPEQGNTI	DTAAYFDY	RASRDIKSYLN	YATSLAE	LQHGESPWT
1220	1pg7_0P	True	H|L|A	H|L|X	H|L|X	1pg7	X-RAY DIFFRACTION	2.5	Murine 6A6 Fab in complex with humanized anti-Tissue Factor D3H44 Fab	GFNIKEYYMH	LIDPEQGNTI	DTAAYFDY	RASRDIKSYLN	YATSLAE	LQHGESPWT
1220	1pg7_1P	True	H|L|A	H|L|Z	I|M|Z	1pg7	X-RAY DIFFRACTION	2.5	Murine 6A6 Fab in complex with humanized anti-Tissue Factor D3H44 Fab	GFNIKEYYMH	LIDPEQGNTI	DTAAYFDY	RASRDIKSYLN	YATSLAE	LQHGESPWT
1226	5ik3_1	False	H|L	H|L	C|D	5ik3	X-RAY DIFFRACTION	1.65	Crystal structure of anti-gliadin 1002-1E03 Fab fragment	GFTFSNAWFN	RIKTNTDGGTTD	GEPLVNHITILDY	KSSQSVLYSSNNKNYLA	WASTRES	QQYYRTPPLT
1226	5ijk_1P	True	H|L|A	H|L|Y	B|D|Y	5ijk	X-RAY DIFFRACTION	2.5	Crystal structure of anti-gliadin 1002-1E03 Fab fragment in complex of peptide PLQPEQPFP	GFTFSNAWFN	RIKTNTDGGTTD	GEPLVNHITILDY	KSSQSVLYSSNNKNYLA	WASTRES	QQYYRTPPLT
1226	5ijk_0P	True	H|L|A	H|L|X	A|C|X	5ijk	X-RAY DIFFRACTION	2.5	Crystal structure of anti-gliadin 1002-1E03 Fab fragment in complex of peptide PLQPEQPFP	GFTFSNAWFN	RIKTNTDGGTTD	GEPLVNHITILDY	KSSQSVLYSSNNKNYLA	WASTRES	QQYYRTPPLT
1228	7o4y_0	False	H|L	H|L	H|L	7o4y	X-RAY DIFFRACTION	1.6	m971 Fab in complex with anti-Kappa VHH domain	GDSVSSNSAAWN	RTYYRSKWYND	EVTGDLEDAFDI	RASQTIWSYLN	AASSLQS	QQSYSIPQT
1228	7o52_0P	True	H|L|A	H|L|U	H|L|U	7o52	X-RAY DIFFRACTION	2.41	CD22 d6-d7 in complex with Fab m971	GDSVSSNSAAWN	RTYYRSKWYND	EVTGDLEDAFDI	RASQTIWSYLN	AASSLQS	QQSYSIPQT
1235	4ztp_0	False	L|H	L|H	L|H	4ztp	X-RAY DIFFRACTION	1.63	Fab structure of rabbit monoclonal antibody R53 targeting an epitope in HIV-1 gp120 C4 region	GIDFSSFYYMC	CIVTDITGESY	GDTYGYGDTVYALNL	QASQAIDEYLG	YASTLAS	QNYYVGSSTNYAFT
1235	4zto_1P	True	L|H|A	L|H|Q	M|I|Q	4zto	X-RAY DIFFRACTION	2.3	Fab/epitope complex structure of rabbit monoclonal antibody R53 targeting an epitope in HIV-1 gp120 C4 region	GIDFSSFYYMC	CIVTDITGESY	GDTYGYGDTVYALNL	QASQAIDEYLG	YASTLAS	QNYYVGSSTNYAFT
1235	4zto_0P	True	L|H|A	L|H|P	L|H|P	4zto	X-RAY DIFFRACTION	2.3	Fab/epitope complex structure of rabbit monoclonal antibody R53 targeting an epitope in HIV-1 gp120 C4 region	GIDFSSFYYMC	CIVTDITGESY	GDTYGYGDTVYALNL	QASQAIDEYLG	YASTLAS	QNYYVGSSTNYAFT
1245	5bvj_2	False	L|H	L|H	E|F	5bvj	X-RAY DIFFRACTION	2	The molecular mode of action and species specificity of canakinumab, a human monoclonal antibody neutralizing IL-1beta	GFTFSVYGMN	IIWYDGDNQY	DLRTGPFDY	RASQSIGSSLH	YASQSFS	HQSSSLPFT
1245	5bvj_3	False	L|H	L|H	G|H	5bvj	X-RAY DIFFRACTION	2	The molecular mode of action and species specificity of canakinumab, a human monoclonal antibody neutralizing IL-1beta	GFTFSVYGMN	IIWYDGDNQY	DLRTGPFDY	RASQSIGSSLH	YASQSFS	HQSSSLPFT
1245	5bvj_1	False	L|H	L|H	C|D	5bvj	X-RAY DIFFRACTION	2	The molecular mode of action and species specificity of canakinumab, a human monoclonal antibody neutralizing IL-1beta	GFTFSVYGMN	IIWYDGDNQY	DLRTGPFDY	RASQSIGSSLH	YASQSFS	HQSSSLPFT
1245	5bvj_0	False	L|H	L|H	A|B	5bvj	X-RAY DIFFRACTION	2	The molecular mode of action and species specificity of canakinumab, a human monoclonal antibody neutralizing IL-1beta	GFTFSVYGMN	IIWYDGDNQY	DLRTGPFDY	RASQSIGSSLH	YASQSFS	HQSSSLPFT
1245	5bvp_0P	True	H|L|A	H|L|I	H|L|I	5bvp	X-RAY DIFFRACTION	2.2	The molecular mode of action and species specificity of canakinumab, a human monoclonal antibody neutralizing IL-1beta	GFTFSVYGMN	IIWYDGDNQY	DLRTGPFDY	RASQSIGSSLH	YASQSFS	HQSSSLPFT
1250	1q9o_0	False	H|L	H|L	B|A	1q9o	X-RAY DIFFRACTION	1.79	S45-18 Fab Unliganded	GFTFTDYYMS	FIRNKPKGYTTE	DIYSFGSRDGMDY	KSSQSLLNSRTRKSYLA	WAATRES	KQSYNLRT
1250	1q9o_1	False	H|L	H|L	D|C	1q9o	X-RAY DIFFRACTION	1.79	S45-18 Fab Unliganded	GFTFTDYYMS	FIRNKPKGYTTE	DIYSFGSRDGMDY	KSSQSLLNSRTRKSYLA	WAATRES	KQSYNLRT
1250	1q9w_0H	True	L|H	L|H	A|B	1q9w	X-RAY DIFFRACTION	1.75	S45-18 Fab pentasaccharide bisphosphate complex	GFTFTDYYMS	FIRNKPKGYTTE	DIYSFGSRDGMDY	KSSQSLLNSRTRKSYLA	WAATRES	KQSYNLRT
1250	1q9w_1H	True	L|H	L|H	C|D	1q9w	X-RAY DIFFRACTION	1.75	S45-18 Fab pentasaccharide bisphosphate complex	GFTFTDYYMS	FIRNKPKGYTTE	DIYSFGSRDGMDY	KSSQSLLNSRTRKSYLA	WAATRES	KQSYNLRT
1263	6be2_0	False	H|L	H|L	H|L	6be2	X-RAY DIFFRACTION	1.7	Crystal structure of a polysaccharide-binding human Fab (F598)	GGSISGYYWS	YIHYSRSTN	DTYYYDSGDYEDAFDI	TLSSGHSNYAIA	VNRDGSHIRGD	QTWGAGIRV
1263	6be4_0H	True	H|L	H|L	H|L	6be4	X-RAY DIFFRACTION	1.9	Crystal structure of a polysaccharide-binding human Fab (F598) in complex with nona-N-acetyl-D-glucosamine (9NAc)	GGSISGYYWS	YIHYSRSTN	DTYYYDSGDYEDAFDI	TLSSGHSNYAIA	VNRDGSHIRGD	QTWGAGIRV
1288	3bkc_0	False	L|H	L|H	L|H	3bkc	X-RAY DIFFRACTION	1.9	Crystal structure of anti-amyloid beta FAB WO2 (P21, FormB)	GFSIRTSKVGVS	HIYWDDDKR	RGFYGRKYEVNHFDY	RSSQSIVHSNGHTYLE	QVSTRFS	FQASLVPLT
1288	3bkj_0P	True	L|H|A	L|H|A	L|H|A	3bkj	X-RAY DIFFRACTION	1.59	Crystal structure of Fab wo2 bound to the n terminal domain of amyloid beta peptide (1-16)	GFSIRTSKVGVS	HIYWDDDKR	RGFYGRKYEVNHFDY	RSSQSIVHSNGHTYLE	QVSTRFS	FQASLVPLT
1288	3bae_0P	True	L|H|A	L|H|A	L|H|A	3bae	X-RAY DIFFRACTION	1.593	Crystal structure of Fab WO2 bound to the N terminal domain of Amyloid beta peptide (1-28)	GFSIRTSKVGVS	HIYWDDDKR	RGFYGRKYEVNHFDY	RSSQSIVHSNGHTYLE	QVSTRFS	FQASLVPLT
1318	7ams_0	False	H|L	H|L	H|L	7ams	X-RAY DIFFRACTION	2.419	Crystal structure of the complex of the KFN mutant of HuJovi-1 Fab with human TRBC2	GYKFTGFVMH	FINPYNDDIQ	GNGYNFDGAYRFFDF	RSSQRLVHSNGNTYLH	RVSNRFP	SQSTHVPYT
1318	7amr_0P	True	H|L|A	H|L|B	H|L|B	7amr	X-RAY DIFFRACTION	1.949	Crystal structure of the complex of the KFN mutant of Jovi-1 Fab with human TRBC1	GYKFTGFVMH	FINPYNDDIQ	GNGYNFDGAYRFFDF	RSSQRLVHSNGNTYLH	RVSNRFP	SQSTHVPYT
1339	7n3h_0	False	H|L	H|L	H|L	7n3h	X-RAY DIFFRACTION	1.26	Crystal structure of an anti-SARS-CoV-2 human neutralizing antibody Fab fragment C099	GITVSSNYMS	VMYAGGSTF	DLYSSGGTDI	RASQSIGSSYLA	GASRRAT	QQYGSSPGT
1339	7r8l_0P	True	H|L|A	H|L|E	H|L|E	7r8l	X-RAY DIFFRACTION	2.6	Structure of the SARS-CoV-2 RBD in complex with neutralizing antibody C099 and CR3022	GITVSSNYMS	VMYAGGSTF	DLYSSGGTDI	RASQSIGSSYLA	GASRRAT	QQYGSSPGT
1340	4ptt_0	False	L|H	L|H	A|B	4ptt	X-RAY DIFFRACTION	1.8	Crystal Structure of anti-23F strep Fab C05	GFTFSSHGMH	VIASHGNVNY	ESDSCGGDCSRFAFDV	RASQSVGTYLA	DASRRAT	QHRDSWPPGAT
1340	4ptu_0H	True	L|H	L|H	A|B	4ptu	X-RAY DIFFRACTION	1.511	Crystal Structure of anti-23F strep Fab C05 with rhamnose	GFTFSSHGMH	VIASHGNVNY	ESDSCGGDCSRFAFDV	RASQSVGTYLA	DASRRAT	QHRDSWPPGAT
1356	3cfk_1	False	L|H	L|H	A|B	3cfk	X-RAY DIFFRACTION	2.6	Crystal structure of catalytic elimination antibody 34E4, triclinic crystal form	GFDFRRYWMT	EINPDSRTIN	LDFDVYNHYYVLDY	RSSSGAVTTSNYAT	GTNKRAP	ALWNSNHLV
1356	3cfk_6	False	L|H	L|H	M|N	3cfk	X-RAY DIFFRACTION	2.6	Crystal structure of catalytic elimination antibody 34E4, triclinic crystal form	GFDFRRYWMT	EINPDSRTIN	LDFDVYNHYYVLDY	RSSSGAVTTSNYAT	GTNKRAP	ALWNSNHLV
1356	3cfk_7	False	L|H	L|H	O|P	3cfk	X-RAY DIFFRACTION	2.6	Crystal structure of catalytic elimination antibody 34E4, triclinic crystal form	GFDFRRYWMT	EINPDSRTIN	LDFDVYNHYYVLDY	RSSSGAVTTSNYAT	GTNKRAP	ALWNSNHLV
1356	3cfk_0	False	L|H	L|H	L|H	3cfk	X-RAY DIFFRACTION	2.6	Crystal structure of catalytic elimination antibody 34E4, triclinic crystal form	GFDFRRYWMT	EINPDSRTIN	LDFDVYNHYYVLDY	RSSSGAVTTSNYAT	GTNKRAP	ALWNSNHLV
1356	3cfk_5	False	L|H	L|H	J|K	3cfk	X-RAY DIFFRACTION	2.6	Crystal structure of catalytic elimination antibody 34E4, triclinic crystal form	GFDFRRYWMT	EINPDSRTIN	LDFDVYNHYYVLDY	RSSSGAVTTSNYAT	GTNKRAP	ALWNSNHLV
1356	3cfk_2	False	L|H	L|H	C|D	3cfk	X-RAY DIFFRACTION	2.6	Crystal structure of catalytic elimination antibody 34E4, triclinic crystal form	GFDFRRYWMT	EINPDSRTIN	LDFDVYNHYYVLDY	RSSSGAVTTSNYAT	GTNKRAP	ALWNSNHLV
1356	3cfk_3	False	L|H	L|H	E|F	3cfk	X-RAY DIFFRACTION	2.6	Crystal structure of catalytic elimination antibody 34E4, triclinic crystal form	GFDFRRYWMT	EINPDSRTIN	LDFDVYNHYYVLDY	RSSSGAVTTSNYAT	GTNKRAP	ALWNSNHLV
1356	3cfk_4	False	L|H	L|H	G|I	3cfk	X-RAY DIFFRACTION	2.6	Crystal structure of catalytic elimination antibody 34E4, triclinic crystal form	GFDFRRYWMT	EINPDSRTIN	LDFDVYNHYYVLDY	RSSSGAVTTSNYAT	GTNKRAP	ALWNSNHLV
1356	3cfj_0	False	L|H	L|H	L|H	3cfj	X-RAY DIFFRACTION	2.6	Crystal structure of catalytic elimination antibody 34E4, orthorhombic crystal form	GFDFRRYWMT	EINPDSRTIN	LDFDVYNHYYVLDY	RSSSGAVTTSNYAT	GTNKRAP	ALWNSNHLV
1356	3cfj_1	False	L|H	L|H	A|B	3cfj	X-RAY DIFFRACTION	2.6	Crystal structure of catalytic elimination antibody 34E4, orthorhombic crystal form	GFDFRRYWMT	EINPDSRTIN	LDFDVYNHYYVLDY	RSSSGAVTTSNYAT	GTNKRAP	ALWNSNHLV
1356	3cfj_3	False	L|H	L|H	E|F	3cfj	X-RAY DIFFRACTION	2.6	Crystal structure of catalytic elimination antibody 34E4, orthorhombic crystal form	GFDFRRYWMT	EINPDSRTIN	LDFDVYNHYYVLDY	RSSSGAVTTSNYAT	GTNKRAP	ALWNSNHLV
1356	3cfj_2	False	L|H	L|H	C|D	3cfj	X-RAY DIFFRACTION	2.6	Crystal structure of catalytic elimination antibody 34E4, orthorhombic crystal form	GFDFRRYWMT	EINPDSRTIN	LDFDVYNHYYVLDY	RSSSGAVTTSNYAT	GTNKRAP	ALWNSNHLV
1356	1y0l_0H	True	L|H	L|H	L|H	1y0l	X-RAY DIFFRACTION	2.5	Catalytic elimination antibody 34E4 in complex with hapten	GFDFRRYWMT	EINPDSRTIN	LDFDVYNHYYVLDY	RSSSGAVTTSNYAT	GTNKRAP	ALWNSNHLV
1356	1y0l_2H	True	L|H	L|H	C|D	1y0l	X-RAY DIFFRACTION	2.5	Catalytic elimination antibody 34E4 in complex with hapten	GFDFRRYWMT	EINPDSRTIN	LDFDVYNHYYVLDY	RSSSGAVTTSNYAT	GTNKRAP	ALWNSNHLV
1356	1y0l_1H	True	L|H	L|H	A|B	1y0l	X-RAY DIFFRACTION	2.5	Catalytic elimination antibody 34E4 in complex with hapten	GFDFRRYWMT	EINPDSRTIN	LDFDVYNHYYVLDY	RSSSGAVTTSNYAT	GTNKRAP	ALWNSNHLV
1356	1y0l_3H	True	L|H	L|H	E|F	1y0l	X-RAY DIFFRACTION	2.5	Catalytic elimination antibody 34E4 in complex with hapten	GFDFRRYWMT	EINPDSRTIN	LDFDVYNHYYVLDY	RSSSGAVTTSNYAT	GTNKRAP	ALWNSNHLV
1383	6dwc_0	False	L|H	L|H	A|B	6dwc	X-RAY DIFFRACTION	2.27	Structure of the apo 4497 antibody Fab fragment	GFSFNSFWMH	FTNNEGTTTA	GDGGLDD	KSSQSIFRTSRNKNLLN	WASTRKS	QQYFSPPYT
1383	6dwc_1	False	H|L	H|L	H|L	6dwc	X-RAY DIFFRACTION	2.27	Structure of the apo 4497 antibody Fab fragment	GFSFNSFWMH	FTNNEGTTTA	GDGGLDD	KSSQSIFRTSRNKNLLN	WASTRKS	QQYFSPPYT
1383	6dwa_0H	True	L|H	L|H	A|B	6dwa	X-RAY DIFFRACTION	1.922	Structure of the 4497 Antibody Fab fragment bound to a Staphylococcus aureus wall techoic acid analog	GFSFNSFWMH	FTNNEGTTTA	GDGGLDD	KSSQSIFRTSRNKNLLN	WASTRKS	QQYFSPPYT
1383	5d6c_1H	True	H|L	H|L	H|L	5d6c	X-RAY DIFFRACTION	1.72	Structure of 4497 Fab bound to synthetic wall teichoic acid fragment	GFSFNSFWMH	FTNNEGTTTA	GDGGLDD	KSSQSIFRTSRNKNLLN	WASTRKS	QQYFSPPYT
1383	5d6c_0H	True	L|H	L|H	A|B	5d6c	X-RAY DIFFRACTION	1.72	Structure of 4497 Fab bound to synthetic wall teichoic acid fragment	GFSFNSFWMH	FTNNEGTTTA	GDGGLDD	KSSQSIFRTSRNKNLLN	WASTRKS	QQYFSPPYT
1391	6n35_0	False	L|H	L|H	L|H	6n35	X-RAY DIFFRACTION	1.747	Anti-HIV-1 Fab 2G12 + Man1-2 re-refinement	NFRISAHTMN	SISTSSTYRD	KGSDRLSDNDPFDA	RASQSIETWLA	KASTLKT	QHYAGYSAT
1391	6n35_1H	True	L|H	L|H	K|M	6n35	X-RAY DIFFRACTION	1.747	Anti-HIV-1 Fab 2G12 + Man1-2 re-refinement	NFRISAHTMN	SISTSSTYRD	KGSDRLSDNDPFDA	RASQSIETWLA	KASTLKT	QHYAGYSAT
1391	6mnf_0	False	L|H	L|H	L|H	6mnf	X-RAY DIFFRACTION	2.758	Anti-HIV-1 Fab 2G12 + Man8 re-refinement	NFRISAHTMN	SISTSSTYRD	KGSDRLSDNDPFDA	RASQSIETWLA	KASTLKT	QHYAGYSAT
1391	6mnf_1H	True	L|H	L|H	K|M	6mnf	X-RAY DIFFRACTION	2.758	Anti-HIV-1 Fab 2G12 + Man8 re-refinement	NFRISAHTMN	SISTSSTYRD	KGSDRLSDNDPFDA	RASQSIETWLA	KASTLKT	QHYAGYSAT
1391	6mu3_1H	True	L|H	L|H	K|M	6mu3	X-RAY DIFFRACTION	2.327	Anti-HIV-1 Fab 2G12 + Man7 re-refinement	NFRISAHTMN	SISTSSTYRD	KGSDRLSDNDPFDA	RASQSIETWLA	KASTLKT	QHYAGYSAT
1391	6mu3_0H	True	L|H	L|H	L|H	6mu3	X-RAY DIFFRACTION	2.327	Anti-HIV-1 Fab 2G12 + Man7 re-refinement	NFRISAHTMN	SISTSSTYRD	KGSDRLSDNDPFDA	RASQSIETWLA	KASTLKT	QHYAGYSAT
1391	6mub_0H	True	L|H	L|H	L|H	6mub	X-RAY DIFFRACTION	2.503	Anti-HIV-1 Fab 2G12 + Man5 re-refinement	NFRISAHTMN	SISTSSTYRD	KGSDRLSDNDPFDA	RASQSIETWLA	KASTLKT	QHYAGYSAT
1391	2oqj_2P	True	L|H|A	L|H|I	G|H|I	2oqj	X-RAY DIFFRACTION	2.8	Crystal structure analysis of Fab 2G12 in complex with peptide 2G12.1	NFRISAHTMN	SISTSSTYRD	KGSDRLSDNDPFDA	RASQSIETWLA	KASTLKT	QHYAGYSAT
1391	2oqj_0P	True	L|H|A	L|H|C	A|B|C	2oqj	X-RAY DIFFRACTION	2.8	Crystal structure analysis of Fab 2G12 in complex with peptide 2G12.1	NFRISAHTMN	SISTSSTYRD	KGSDRLSDNDPFDA	RASQSIETWLA	KASTLKT	QHYAGYSAT
1391	2oqj_1P	True	L|H|A	L|H|F	D|E|F	2oqj	X-RAY DIFFRACTION	2.8	Crystal structure analysis of Fab 2G12 in complex with peptide 2G12.1	NFRISAHTMN	SISTSSTYRD	KGSDRLSDNDPFDA	RASQSIETWLA	KASTLKT	QHYAGYSAT
1391	2oqj_3P	True	L|H|A	L|H|a	J|K|L	2oqj	X-RAY DIFFRACTION	2.8	Crystal structure analysis of Fab 2G12 in complex with peptide 2G12.1	NFRISAHTMN	SISTSSTYRD	KGSDRLSDNDPFDA	RASQSIETWLA	KASTLKT	QHYAGYSAT
1391	6msy_0H	True	L|H	L|H	L|H	6msy	X-RAY DIFFRACTION	1.999	Anti-HIV-1 Fab Fab 2G12 + Man4 re-refinement	NFRISAHTMN	SISTSSTYRD	KGSDRLSDNDPFDA	RASQSIETWLA	KASTLKT	QHYAGYSAT
1392	3oaz_1	False	L|H	L|H	K|M	3oaz	X-RAY DIFFRACTION	1.75	A non-self sugar mimic of the HIV glycan shield shows enhanced antigenicity	NFRISAHTMN	SISTSSTYRD	KGSDRLSDNDPFDA	RASQSIETWLA	KASTLKT	QHYAGYSAT
1392	3oay_0H	True	L|H	L|H	K|M	3oay	X-RAY DIFFRACTION	1.95	A non-self sugar mimic of the HIV glycan shield shows enhanced antigenicity	NFRISAHTMN	SISTSSTYRD	KGSDRLSDNDPFDA	RASQSIETWLA	KASTLKT	QHYAGYSAT
1392	6cxg_1H	True	L|H	L|H	K|M	6cxg	X-RAY DIFFRACTION	2.298	anti-HIV-1 Fab 2G12 in complex with glycopeptide 10V1S	NFRISAHTMN	SISTSSTYRD	KGSDRLSDNDPFDA	RASQSIETWLA	KASTLKT	QHYAGYSAT
1392	6cxg_0H	True	L|H	L|H	L|H	6cxg	X-RAY DIFFRACTION	2.298	anti-HIV-1 Fab 2G12 in complex with glycopeptide 10V1S	NFRISAHTMN	SISTSSTYRD	KGSDRLSDNDPFDA	RASQSIETWLA	KASTLKT	QHYAGYSAT
1401	6ztf_0	False	H|L	H|L	A|B	6ztf	X-RAY DIFFRACTION	1.55	Crystal Structure of the anti-human P-Cadherin Fab CQY684	GDSVSSQSAAWN	RIYYRSKWYND	GEGYGREGFAI	RASQTISNTLA	AASNLQS	QQYLSWFT
1401	6ztf_1	False	H|L	H|L	H|L	6ztf	X-RAY DIFFRACTION	1.55	Crystal Structure of the anti-human P-Cadherin Fab CQY684	GDSVSSQSAAWN	RIYYRSKWYND	GEGYGREGFAI	RASQTISNTLA	AASNLQS	QQYLSWFT
1401	6ztr_1P	True	H|L|A	H|L|I	H|L|I	6ztr	X-RAY DIFFRACTION	2.1	Crystal Structure of the anti-human P-Cadherin Fab CQY684 in complex with human P-Cadherin(108-324)	GDSVSSQSAAWN	RIYYRSKWYND	GEGYGREGFAI	RASQTISNTLA	AASNLQS	QQYLSWFT
1401	6ztr_0P	True	H|L|A	H|L|J	A|B|J	6ztr	X-RAY DIFFRACTION	2.1	Crystal Structure of the anti-human P-Cadherin Fab CQY684 in complex with human P-Cadherin(108-324)	GDSVSSQSAAWN	RIYYRSKWYND	GEGYGREGFAI	RASQTISNTLA	AASNLQS	QQYLSWFT
1462	2xkn_1	False	L|H	L|H	C|D	2xkn	X-RAY DIFFRACTION	1.4	Crystal structure of the Fab fragment of the anti-EGFR antibody 7A7	GFTFSRYAMS	TISSGGSYSY	DSGGFAY	RASQDISNYLN	YTSRLHS	QQGNTLPWT
1462	2xkn_0H	True	L|H	L|H	A|B	2xkn	X-RAY DIFFRACTION	1.4	Crystal structure of the Fab fragment of the anti-EGFR antibody 7A7	GFTFSRYAMS	TISSGGSYSY	DSGGFAY	RASQDISNYLN	YTSRLHS	QQGNTLPWT
1469	2zkh_0	False	L|H	L|H	L|H	2zkh	X-RAY DIFFRACTION	2.04	Human thrombopoietin neutralizing antibody TN1 FAB	GFTFSDAWMD	EIRSKVNNHAIH	WSFLY	SASSSVSYMY	STSNLAS	QQRSGYPRT
1469	1v7m_1P	True	L|H|A	L|H|X	M|I|X	1v7m	X-RAY DIFFRACTION	2.51	Human Thrombopoietin Functional Domain Complexed To Neutralizing Antibody TN1 Fab	GFTFSDAWMD	EIRSKVNNHAIH	WSFLY	SASSSVSYMY	STSNLAS	QQRSGYPRT
1469	1v7m_0P	True	L|H|A	L|H|V	L|H|V	1v7m	X-RAY DIFFRACTION	2.51	Human Thrombopoietin Functional Domain Complexed To Neutralizing Antibody TN1 Fab	GFTFSDAWMD	EIRSKVNNHAIH	WSFLY	SASSSVSYMY	STSNLAS	QQRSGYPRT
1531	5y9k_0	False	L|H	L|H	L|H	5y9k	X-RAY DIFFRACTION	1.9	Structure of the belimumab Fab fragment	GGTFNNNAIN	GIIPMFGTAK	SRDLLLFPHHALSP	QGDSLRSYYAS	GKNNRPS	SSRDSSGNHWV
1531	5y9j_0P	True	L|H|A	L|H|A	L|H|A	5y9j	X-RAY DIFFRACTION	2.05	BAFF in complex with belimumab	GGTFNNNAIN	GIIPMFGTAK	SRDLLLFPHHALSP	QGDSLRSYYAS	GKNNRPS	SSRDSSGNHWV
1571	6kz0_0	False	H|L	H|L	B|C	6kz0	X-RAY DIFFRACTION	2.4	HRV14 3C in complex with single chain antibody GGVV	GDIFSTYGFN	GIAPVFDTLK	AGQGGVVGNYLDY	RASQGISNYLA	AASTLQS	QKYNSAPLT
1571	6kz0_2P	True	H|L|A	H|L|G	H|I|G	6kz0	X-RAY DIFFRACTION	2.4	HRV14 3C in complex with single chain antibody GGVV	GDIFSTYGFN	GIAPVFDTLK	AGQGGVVGNYLDY	RASQGISNYLA	AASTLQS	QKYNSAPLT
1571	6kz0_1P	True	H|L|A	H|L|D	E|F|D	6kz0	X-RAY DIFFRACTION	2.4	HRV14 3C in complex with single chain antibody GGVV	GDIFSTYGFN	GIAPVFDTLK	AGQGGVVGNYLDY	RASQGISNYLA	AASTLQS	QKYNSAPLT
1571	6kz0_3P	True	H|L|A	H|L|J	K|L|J	6kz0	X-RAY DIFFRACTION	2.4	HRV14 3C in complex with single chain antibody GGVV	GDIFSTYGFN	GIAPVFDTLK	AGQGGVVGNYLDY	RASQGISNYLA	AASTLQS	QKYNSAPLT
1577	7t0k_1	False	L|H	L|H	A|B	7t0k	X-RAY DIFFRACTION	2	Crystal structure of S25-2 Fab Unliganded 4	GFTFTDYYMS	FIRNKANGYTTE	DHDGYYERFSY	KSSQSLLNSRTRKNYLA	WASTRES	KQSYNLRT
1577	7t0k_3	False	L|H	L|H	E|F	7t0k	X-RAY DIFFRACTION	2	Crystal structure of S25-2 Fab Unliganded 4	GFTFTDYYMS	FIRNKANGYTTE	DHDGYYERFSY	KSSQSLLNSRTRKNYLA	WASTRES	KQSYNLRT
1577	7t0j_2	False	L|H	L|H	C|D	7t0j	X-RAY DIFFRACTION	2.15	Crystal structure of S25-2 Fab Unliganded 3	GFTFTDYYMS	FIRNKANGYTTE	DHDGYYERFSY	KSSQSLLNSRTRKNYLA	WASTRES	KQSYNLRT
1577	7t0j_0	False	L|H	L|H	L|H	7t0j	X-RAY DIFFRACTION	2.15	Crystal structure of S25-2 Fab Unliganded 3	GFTFTDYYMS	FIRNKANGYTTE	DHDGYYERFSY	KSSQSLLNSRTRKNYLA	WASTRES	KQSYNLRT
1577	2r2e_0H	True	L|H	L|H	A|B	2r2e	X-RAY DIFFRACTION	2.4	Crystal structure of S25-2 Fab in complex with Kdo analogues	GFTFTDYYMS	FIRNKANGYTTE	DHDGYYERFSY	KSSQSLLNSRTRKNYLA	WASTRES	KQSYNLRT
1577	3t4y_0H	True	L|H	L|H	A|B	3t4y	X-RAY DIFFRACTION	1.73	S25-2- KDO monosaccharide complex	GFTFTDYYMS	FIRNKANGYTTE	DHDGYYERFSY	KSSQSLLNSRTRKNYLA	WASTRES	KQSYNLRT
1577	3sy0_0H	True	L|H	L|H	A|B	3sy0	X-RAY DIFFRACTION	1.489	S25-2- A(2-8)-A(2-4)KDO trisaccharide complex	GFTFTDYYMS	FIRNKANGYTTE	DHDGYYERFSY	KSSQSLLNSRTRKNYLA	WASTRES	KQSYNLRT
1577	3t77_0H	True	L|H	L|H	A|B	3t77	X-RAY DIFFRACTION	1.739	S25-2- A(2-4)KDO disaccharide complex	GFTFTDYYMS	FIRNKANGYTTE	DHDGYYERFSY	KSSQSLLNSRTRKNYLA	WASTRES	KQSYNLRT
1577	2r1w_0H	True	L|H	L|H	A|B	2r1w	X-RAY DIFFRACTION	1.7	Crystal structure of S25-2 Fab in complex with Kdo analogues	GFTFTDYYMS	FIRNKANGYTTE	DHDGYYERFSY	KSSQSLLNSRTRKNYLA	WASTRES	KQSYNLRT
1577	2r2h_0H	True	L|H	L|H	A|B	2r2h	X-RAY DIFFRACTION	2	Structure of S25-2 in Complex with Ko	GFTFTDYYMS	FIRNKANGYTTE	DHDGYYERFSY	KSSQSLLNSRTRKNYLA	WASTRES	KQSYNLRT
1577	3t65_0H	True	H|L	H|L	B|A	3t65	X-RAY DIFFRACTION	1.45	S25-2- A(2-8)KDO disaccharide complex	GFTFTDYYMS	FIRNKANGYTTE	DHDGYYERFSY	KSSQSLLNSRTRKNYLA	WASTRES	KQSYNLRT
1577	2r23_0H	True	L|H	L|H	A|B	2r23	X-RAY DIFFRACTION	1.65	Crystal structure of S25-2 Fab in complex with Kdo analogues	GFTFTDYYMS	FIRNKANGYTTE	DHDGYYERFSY	KSSQSLLNSRTRKNYLA	WASTRES	KQSYNLRT
1577	2r1y_0H	True	L|H	L|H	A|B	2r1y	X-RAY DIFFRACTION	1.6	Crystal structure of S25-2 Fab in complex with Kdo analogues	GFTFTDYYMS	FIRNKANGYTTE	DHDGYYERFSY	KSSQSLLNSRTRKNYLA	WASTRES	KQSYNLRT
1577	3bpc_0H	True	L|H	L|H	A|B	3bpc	X-RAY DIFFRACTION	1.85	co-crystal structure of S25-2 Fab in complex with 5-deoxy-4-epi-2,3-dehydro Kdo (4.8) Kdo	GFTFTDYYMS	FIRNKANGYTTE	DHDGYYERFSY	KSSQSLLNSRTRKNYLA	WASTRES	KQSYNLRT
1577	2r1x_0H	True	L|H	L|H	A|B	2r1x	X-RAY DIFFRACTION	1.6	Crystal structure of S25-2 Fab in complex with Kdo analogues	GFTFTDYYMS	FIRNKANGYTTE	DHDGYYERFSY	KSSQSLLNSRTRKNYLA	WASTRES	KQSYNLRT
1577	2r2b_0H	True	L|H	L|H	A|B	2r2b	X-RAY DIFFRACTION	1.6	Crystal structure of S25-2 Fab in complex with Kdo analogues	GFTFTDYYMS	FIRNKANGYTTE	DHDGYYERFSY	KSSQSLLNSRTRKNYLA	WASTRES	KQSYNLRT
1590	1rfd_0	False	L|H	L|H	L|H	1rfd	X-RAY DIFFRACTION	2.09	ANTI-COCAINE ANTIBODY M82G2	GFTFSDAWVD	EIRNKANNHATK	VPQLGRGFAY	RSSKSLLHSNGYTYLH	RVSNLAS	MQHLEYPFT
1590	1qyg_0H	True	L|H	L|H	L|H	1qyg	X-RAY DIFFRACTION	1.81	ANTI-COCAINE ANTIBODY M82G2 COMPLEXED WITH BENZOYLECGONINE	GFTFSDAWVD	EIRNKANNHATK	VPQLGRGFAY	RSSKSLLHSNGYTYLH	RVSNLAS	MQHLEYPFT
1590	1q72_0H	True	L|H	L|H	L|H	1q72	X-RAY DIFFRACTION	1.7	Anti-Cocaine Antibody M82G2 Complexed with Cocaine	GFTFSDAWVD	EIRNKANNHATK	VPQLGRGFAY	RSSKSLLHSNGYTYLH	RVSNLAS	MQHLEYPFT
1590	1riu_0H	True	L|H	L|H	L|H	1riu	X-RAY DIFFRACTION	2	Anti-Cocaine Antibody M82G2 Complexed With Norbenzoylecgonine	GFTFSDAWVD	EIRNKANNHATK	VPQLGRGFAY	RSSKSLLHSNGYTYLH	RVSNLAS	MQHLEYPFT
1590	1riv_0H	True	L|H	L|H	L|H	1riv	X-RAY DIFFRACTION	2.2	Anti-Cocaine Antibody M82G2 Complexed With meta-Oxybenzoylecgonine	GFTFSDAWVD	EIRNKANNHATK	VPQLGRGFAY	RSSKSLLHSNGYTYLH	RVSNLAS	MQHLEYPFT
1602	4jn1_0	False	H|L	H|L	H|L	4jn1	X-RAY DIFFRACTION	1.89	An Antidote for Dabigatran	GFSLTSYIVD	VIWAGGSTG	AAYYSYYNYDGFAY	KSSQSLLYTDGKTYLY	LVSKLDS	LQSTHFPHT
1602	4jn2_1H	True	H|L	H|L	H|L	4jn2	X-RAY DIFFRACTION	1.71	An Antidote for Dabigatran	GFSLTSYIVD	VIWAGGSTG	AAYYSYYNYDGFAY	KSSQSLLYTDGKTYLY	LVSKLDS	LQSTHFPHT
1606	3w9d_1	False	H|L	H|L	C|D	3w9d	X-RAY DIFFRACTION	2.32	Structure of Human Monoclonal Antibody E317 Fab	GGTLRTYGVS	RTIPLFGKTD	DLTTLTSYNWWDL	RASQSVTSSQLA	GASNRAT	QQYGSSPT
1606	3w9d_0	False	H|L	H|L	A|B	3w9d	X-RAY DIFFRACTION	2.32	Structure of Human Monoclonal Antibody E317 Fab	GGTLRTYGVS	RTIPLFGKTD	DLTTLTSYNWWDL	RASQSVTSSQLA	GASNRAT	QQYGSSPT
1606	3w9e_0P	True	H|L|A	H|L|C	A|B|C	3w9e	X-RAY DIFFRACTION	2.3	Structure of Human Monoclonal Antibody E317 Fab Complex with HSV-2 gD	GGTLRTYGVS	RTIPLFGKTD	DLTTLTSYNWWDL	RASQSVTSSQLA	GASNRAT	QQYGSSPT
1617	7rpt_1	False	H|L	H|L	C|D	7rpt	X-RAY DIFFRACTION	2.5	Crystal Structure of Protective Human Antibody 3A6 Fab Against Ebola Virus	GFTFNEYMMN	SISGTSTYIN	GSTGGY	RSSQRLVHSDGNTYLS	KVSLRFS	MQATQFPLT
1617	7rpt_0	False	H|L	H|L	A|B	7rpt	X-RAY DIFFRACTION	2.5	Crystal Structure of Protective Human Antibody 3A6 Fab Against Ebola Virus	GFTFNEYMMN	SISGTSTYIN	GSTGGY	RSSQRLVHSDGNTYLS	KVSLRFS	MQATQFPLT
1617	7rpu_0P	True	H|L|A	H|L|P	A|B|P	7rpu	X-RAY DIFFRACTION	1.27	Crystal Structure of Protective Human Antibody 3A6 Fab Against Ebola Virus with GP Stalk/MPER Epitope Peptide	GFTFNEYMMN	SISGTSTYIN	GSTGGY	RSSQRLVHSDGNTYLS	KVSLRFS	MQATQFPLT
1618	4poz_0	False	L|H	L|H	C|D	4poz	X-RAY DIFFRACTION	1.75	Fab fragment of Der p 1 specific antibody 10B9	GDSITSGFWN	YITYSGTSY	RGFLTTVNYYAMDY	RASQDISNYLN	YTSRLHS	QQGNTLPYT
1618	5vco_1P	True	L|H|A	L|H|E	C|D|E	5vco	X-RAY DIFFRACTION	2.74	THE CRYSTAL STRUCTURE OF DER P 1 ALLERGEN COMPLEXED WITH FAB FRAGMENT OF MAB 10B9	GDSITSGFWN	YITYSGTSY	RGFLTTVNYYAMDY	RASQDISNYLN	YTSRLHS	QQGNTLPYT
1618	5vco_0P	True	L|H|A	L|H|F	A|B|F	5vco	X-RAY DIFFRACTION	2.74	THE CRYSTAL STRUCTURE OF DER P 1 ALLERGEN COMPLEXED WITH FAB FRAGMENT OF MAB 10B9	GDSITSGFWN	YITYSGTSY	RGFLTTVNYYAMDY	RASQDISNYLN	YTSRLHS	QQGNTLPYT
1631	3l1o_0	False	H|L	H|L	H|L	3l1o	X-RAY DIFFRACTION	2	Crystal structure of monoclonal antibody MN423 Fab fragment with free combining site, crystallized in the presence of zinc	GFTFTDYYMS	LIRNKAKGYTTE	DNGAARATFAY	RASKSIRKFLA	SGSTLQS	QQHNDYPLT
1631	2v17_0P	True	H|L|A	H|L|A	H|L|A	2v17	X-RAY DIFFRACTION	1.65	Structure of the complex of antibody MN423 with a fragment of tau protein	GFTFTDYYMS	LIRNKAKGYTTE	DNGAARATFAY	RASKSIRKFLA	SGSTLQS	QQHNDYPLT
1634	7t0h_0	False	H|L	H|L	H|L	7t0h	X-RAY DIFFRACTION	1.3	Crystal structure of S25-39 Fab Unliganded 2	GFTFTDYYMS	FIRNKAKGYTTE	DHDGYYERFAY	KSSQSLLNSRTRKNYLA	WASTRES	KQSYNLRT
1634	7t0g_0	False	H|L	H|L	H|L	7t0g	X-RAY DIFFRACTION	1.53	Crystal structure of S25-39 Fab Unliganded 1	GFTFTDYYMS	FIRNKAKGYTTE	DHDGYYERFAY	KSSQSLLNSRTRKNYLA	WASTRES	KQSYNLRT
1634	3oke_0	False	L|H	L|H	A|B	3oke	X-RAY DIFFRACTION	2.4	Crystal structure of S25-39 in complex with Ko	GFTFTDYYMS	FIRNKAKGYTTE	DHDGYYERFAY	KSSQSLLNSRTRKNYLA	WASTRES	KQSYNLRT
1634	3okm_0	False	L|H	L|H	A|B	3okm	X-RAY DIFFRACTION	2.4	Crystal structure of unliganded S25-39	GFTFTDYYMS	FIRNKAKGYTTE	DHDGYYERFAY	KSSQSLLNSRTRKNYLA	WASTRES	KQSYNLRT
1634	3oko_0H	True	H|L	H|L	B|A	3oko	X-RAY DIFFRACTION	2.45	Crystal structure of S25-39 in complex with Kdo(2.8)Kdo(2.4)Kdo	GFTFTDYYMS	FIRNKAKGYTTE	DHDGYYERFAY	KSSQSLLNSRTRKNYLA	WASTRES	KQSYNLRT
1634	3okd_0H	True	L|H	L|H	A|B	3okd	X-RAY DIFFRACTION	1.8	Crystal structure of S25-39 in complex with Kdo	GFTFTDYYMS	FIRNKAKGYTTE	DHDGYYERFAY	KSSQSLLNSRTRKNYLA	WASTRES	KQSYNLRT
1634	3okl_0H	True	L|H	L|H	A|B	3okl	X-RAY DIFFRACTION	1.8	Crystal structure of S25-39 in complex with Kdo(2.8)Kdo	GFTFTDYYMS	FIRNKAKGYTTE	DHDGYYERFAY	KSSQSLLNSRTRKNYLA	WASTRES	KQSYNLRT
1634	3okk_0H	True	L|H	L|H	A|B	3okk	X-RAY DIFFRACTION	1.95	Crystal structure of S25-39 in complex with Kdo(2.4)Kdo	GFTFTDYYMS	FIRNKAKGYTTE	DHDGYYERFAY	KSSQSLLNSRTRKNYLA	WASTRES	KQSYNLRT
1656	6a76_0	False	L|H	L|H	L|H	6a76	X-RAY DIFFRACTION	1.5	Crystal structure of the Fab fragment of B5209B, a murine monoclonal antibody specific for the fifth immunoglobulin domain (Ig5) of human ROBO1	GFTFSTYDMS	TINSNGGSTY	EALLRPPYYALDY	GASENIYGALT	GAINLAD	QNVLSTPFT
1656	6a78_0P	True	L|H|A|A	L|H|A|B	L|H|A|B	6a78	X-RAY DIFFRACTION	2.1	Crystal structure of the fifth immunoglobulin domain (Ig5) of human Robo1 in complex with the scFv fragment of murine monoclonal antibody B5209B	GFTFSTYDMS	TINSNGGSTY	EALLRPPYYALDY	GASENIYGALT	GAINLAD	QNVLSTPFT
1656	6a77_0P	True	L|H|A	L|H|A	L|H|A	6a77	X-RAY DIFFRACTION	2	Crystal structure of the fifth immunoglobulin domain (Ig5) of human Robo1 in complex with the Fab fragment of murine monoclonal antibody B5209B	GFTFSTYDMS	TINSNGGSTY	EALLRPPYYALDY	GASENIYGALT	GAINLAD	QNVLSTPFT
1691	4ods_0	False	H|L	H|L	H|L	4ods	X-RAY DIFFRACTION	1.94	Unliganded Fab structure of lipid A-specific antibody S55-3	GITFSGYGMS	LISNGGSYAY	HKGLRGGTNAMDY	RASETVDSYGNSFMH	RASNLES	QQSNEDPRT
1691	5dq9_1H	True	H|L	H|L	C|D	5dq9	X-RAY DIFFRACTION	1.95	Structure of S55-3 Fab in complex with Lipid A	GITFSGYGMS	LISNGGSYAY	HKGLRGGTNAMDY	RASETVDSYGNSFMH	RASNLES	QQSNEDPRT
1691	5dq9_2H	True	H|L	H|L	H|L	5dq9	X-RAY DIFFRACTION	1.95	Structure of S55-3 Fab in complex with Lipid A	GITFSGYGMS	LISNGGSYAY	HKGLRGGTNAMDY	RASETVDSYGNSFMH	RASNLES	QQSNEDPRT
1691	5dq9_0H	True	H|L	H|L	A|B	5dq9	X-RAY DIFFRACTION	1.95	Structure of S55-3 Fab in complex with Lipid A	GITFSGYGMS	LISNGGSYAY	HKGLRGGTNAMDY	RASETVDSYGNSFMH	RASNLES	QQSNEDPRT
1769	1mnu_0	False	L|H	L|H	L|H	1mnu	X-RAY DIFFRACTION	2.5	UNLIGANDED BACTERICIDAL ANTIBODY AGAINST NEISSERIA MENINGITIDIS	GYSFTSYWLH	GIYPGNRDTR	IYFDYADFIMDY	RSSQALVHSNGNTYLH	KVSNRFS	SQSTHVPRT
1769	1mpa_0P	True	L|H|A	L|H|P	L|H|P	1mpa	X-RAY DIFFRACTION	2.6	BACTERICIDAL ANTIBODY AGAINST NEISSERIA MENINGITIDIS	GYSFTSYWLH	GIYPGNRDTR	IYFDYADFIMDY	RSSQALVHSNGNTYLH	KVSNRFS	SQSTHVPRT
1769	2mpa_0P	True	L|H|A	L|H|P	L|H|P	2mpa	X-RAY DIFFRACTION	2.6	BACTERICIDAL ANTIBODY AGAINST NEISSERIA MENINGITIDIS	GYSFTSYWLH	GIYPGNRDTR	IYFDYADFIMDY	RSSQALVHSNGNTYLH	KVSNRFS	SQSTHVPRT
1780	7dr4_3	False	H|L	H|L	E|F	7dr4	X-RAY DIFFRACTION	2.49	Complex of anti-human IL-2 antibody and human IL-2	GYTFTTYWIQ	AIYPGDGDTR	SLATRGFYAMDY	ITSTDIDDDMN	EGNTLRP	LQSDNLPYT
1780	7dr4_2	False	H|L	H|L	C|D	7dr4	X-RAY DIFFRACTION	2.49	Complex of anti-human IL-2 antibody and human IL-2	GYTFTTYWIQ	AIYPGDGDTR	SLATRGFYAMDY	ITSTDIDDDMN	EGNTLRP	LQSDNLPYT
1780	7dr4_1P	True	H|L|A|A	H|L|G|J	A|B|G|J	7dr4	X-RAY DIFFRACTION	2.49	Complex of anti-human IL-2 antibody and human IL-2	GYTFTTYWIQ	AIYPGDGDTR	SLATRGFYAMDY	ITSTDIDDDMN	EGNTLRP	LQSDNLPYT
1780	7dr4_0P	True	H|L|A|A	H|L|I|K	H|L|I|K	7dr4	X-RAY DIFFRACTION	2.49	Complex of anti-human IL-2 antibody and human IL-2	GYTFTTYWIQ	AIYPGDGDTR	SLATRGFYAMDY	ITSTDIDDDMN	EGNTLRP	LQSDNLPYT
1781	1d5i_0	False	L|H	L|H	L|H	1d5i	X-RAY DIFFRACTION	2	UNLIGANDED GERMLINE PRECURSOR OF AN OXY-COPE CATALYTIC ANTIBODY	GYTFSSYWIE	EILPGSGSTN	GHSYYFYDGDY	KASQDINSYLS	RANRLVD	LQYDEFPYT
1781	1d6v_0H	True	L|H	L|H	L|H	1d6v	X-RAY DIFFRACTION	2	CONFORMATION EFFECTS IN BIOLOGICAL CATALYSIS INTRODUCED BY OXY-COPE ANTIBODY MATURATION	GYTFSSYWIE	EILPGSGSTN	GHSYYFYDGDY	KASQDINSYLS	RANRLVD	LQYDEFPYT
1789	5wk2_0	False	L|H	L|H	L|H	5wk2	X-RAY DIFFRACTION	1.5	CRYSTAL STRUCTURE OF ANTI-CCL17 ANTIBODY M116	GYSFTSYWIG	IIDPSDSDTR	VGPADVWDSFDY	KSSQSVLLSPWNSNQLA	GASTRES	QQYYLIPST
1789	5wk3_0P	True	L|H|A	L|H|A	P|Q|A	5wk3	X-RAY DIFFRACTION	1.9	CRYSTAL STRUCTURE OF THE COMPLEX BETWEEN CCL17 AND M116 FAB	GYSFTSYWIG	IIDPSDSDTR	VGPADVWDSFDY	KSSQSVLLSPWNSNQLA	GASTRES	QQYYLIPST
1789	5wk3_2P	True	L|H|A	L|H|C	T|U|C	5wk3	X-RAY DIFFRACTION	1.9	CRYSTAL STRUCTURE OF THE COMPLEX BETWEEN CCL17 AND M116 FAB	GYSFTSYWIG	IIDPSDSDTR	VGPADVWDSFDY	KSSQSVLLSPWNSNQLA	GASTRES	QQYYLIPST
1789	5wk3_3P	True	L|H|A	L|H|D	V|W|D	5wk3	X-RAY DIFFRACTION	1.9	CRYSTAL STRUCTURE OF THE COMPLEX BETWEEN CCL17 AND M116 FAB	GYSFTSYWIG	IIDPSDSDTR	VGPADVWDSFDY	KSSQSVLLSPWNSNQLA	GASTRES	QQYYLIPST
1789	5wk3_1P	True	L|H|A	L|H|B	R|S|B	5wk3	X-RAY DIFFRACTION	1.9	CRYSTAL STRUCTURE OF THE COMPLEX BETWEEN CCL17 AND M116 FAB	GYSFTSYWIG	IIDPSDSDTR	VGPADVWDSFDY	KSSQSVLLSPWNSNQLA	GASTRES	QQYYLIPST
1795	3l7e_1	False	L|H	L|H	A|B	3l7e	X-RAY DIFFRACTION	2.5	Crystal structure of ANTI-IL-13 antibody C836	GFSLSTYGMGVG	HIWWDDVKR	MGSDYDVWFDY	RASKSISKYLA	SGSTLQS	QQHNEYPYT
1795	3l7e_0	False	L|H	L|H	L|H	3l7e	X-RAY DIFFRACTION	2.5	Crystal structure of ANTI-IL-13 antibody C836	GFSLSTYGMGVG	HIWWDDVKR	MGSDYDVWFDY	RASKSISKYLA	SGSTLQS	QQHNEYPYT
1795	3l5w_0P	True	L|H|A	L|H|I	L|H|I	3l5w	X-RAY DIFFRACTION	2	Crystal structure of the complex between IL-13 and C836 FAB	GFSLSTYGMGVG	HIWWDDVKR	MGSDYDVWFDY	RASKSISKYLA	SGSTLQS	QQHNEYPYT
1795	3l5w_1P	True	L|H|A	L|H|J	A|B|J	3l5w	X-RAY DIFFRACTION	2	Crystal structure of the complex between IL-13 and C836 FAB	GFSLSTYGMGVG	HIWWDDVKR	MGSDYDVWFDY	RASKSISKYLA	SGSTLQS	QQHNEYPYT
1835	5i8e_0	False	H|L	H|L	A|B	5i8e	X-RAY DIFFRACTION	2.655	Crystal Structure of Broadly Neutralizing HIV-1 Fusion Peptide-Targeting Antibody VRC34.01 Fab	GYTFTGNALH	WINPHSGDTT	DKYYGNEAVGMDV	RASQGVRNELA	YASTLQS	QHMSSYPLT
1835	5i8e_1	False	H|L	H|L	C|D	5i8e	X-RAY DIFFRACTION	2.655	Crystal Structure of Broadly Neutralizing HIV-1 Fusion Peptide-Targeting Antibody VRC34.01 Fab	GYTFTGNALH	WINPHSGDTT	DKYYGNEAVGMDV	RASQGVRNELA	YASTLQS	QHMSSYPLT
1835	5i8c_0	False	H|L	H|L	A|B	5i8c	X-RAY DIFFRACTION	1.54	Crystal Structure of HIV-1 Clade A BG505 Fusion Peptide (residue 512-520) in Complex with Broadly Neutralizing Antibody VRC34.01 Fab	GYTFTGNALH	WINPHSGDTT	DKYYGNEAVGMDV	RASQGVRNELA	YASTLQS	QHMSSYPLT
1835	6me1_0	False	H|L	H|L	A|B	6me1	X-RAY DIFFRACTION	1.97	Crystal structure of the clade B isolate B41 mutant fusion peptide (residues 512-521) in complex with VRC34.01	GYTFTGNALH	WINPHSGDTT	DKYYGNEAVGMDV	RASQGVRNELA	YASTLQS	QHMSSYPLT
1835	6me1_1P	True	H|L|A	H|L|E	C|D|E	6me1	X-RAY DIFFRACTION	1.97	Crystal structure of the clade B isolate B41 mutant fusion peptide (residues 512-521) in complex with VRC34.01	GYTFTGNALH	WINPHSGDTT	DKYYGNEAVGMDV	RASQGVRNELA	YASTLQS	QHMSSYPLT
1838	2a6j_1	False	L|H	L|H	A|B	2a6j	X-RAY DIFFRACTION	2.7	Crystal structure analysis of the anti-arsonate germline antibody 36-65	GYTFTSYGIN	YINPGNGYTK	SVYYGGSYYFDY	RASQDISNYLN	YTSRLHS	QQGNTLPRT
1838	2a6j_0	False	L|H	L|H	L|H	2a6j	X-RAY DIFFRACTION	2.7	Crystal structure analysis of the anti-arsonate germline antibody 36-65	GYTFTSYGIN	YINPGNGYTK	SVYYGGSYYFDY	RASQDISNYLN	YTSRLHS	QQGNTLPRT
1838	5vga_0	False	L|H	L|H	A|B	5vga	X-RAY DIFFRACTION	2.5	Alternative model for Fab 36-65	GYTFTSYGIN	YINPGNGYTK	SVYYGGSYYFDY	RASQDISNYLN	YTSRLHS	QQGNTLPRT
1838	2a6i_0P	True	L|H|A	L|H|P	A|B|P	2a6i	X-RAY DIFFRACTION	2.5	Crystal structure analysis of the anti-arsonate germline antibody 36-65 in complex with a phage display derived dodecapeptide KLASIPTHTSPL	GYTFTSYGIN	YINPGNGYTK	SVYYGGSYYFDY	RASQDISNYLN	YTSRLHS	QQGNTLPRT
1861	3rvt_0	False	L|H	L|H	C|D	3rvt	X-RAY DIFFRACTION	2.05	Structure of 4C1 Fab in P212121 space group	GYSITSDYAWN	YISYSGTTS	TGVYRYPERAPY	KASQDIYSYLS	RANRLIT	LQYDEFPYT
1861	5vpl_0P	True	L|H|A	L|H|A	C|D|A	5vpl	X-RAY DIFFRACTION	1.9	CRYSTAL STRUCTURE OF DER F 1 COMPLEXED WITH FAB 4C1	GYSITSDYAWN	YISYSGTTS	TGVYRYPERAPY	KASQDIYSYLS	RANRLIT	LQYDEFPYT
1861	5vpg_0P	True	L|H|A	L|H|A	C|D|A	5vpg	X-RAY DIFFRACTION	1.95	CRYSTAL STRUCTURE OF DER P 1 COMPLEXED WITH FAB 4C1	GYSITSDYAWN	YISYSGTTS	TGVYRYPERAPY	KASQDIYSYLS	RANRLIT	LQYDEFPYT
1861	5vph_0P	True	L|H|A	L|H|A	C|D|A	5vph	X-RAY DIFFRACTION	2.5	CRYSTAL STRUCTURE OF DER P 1 COMPLEXED WITH FAB 4C1	GYSITSDYAWN	YISYSGTTS	TGVYRYPERAPY	KASQDIYSYLS	RANRLIT	LQYDEFPYT
1893	1a6u_0	False	L|H	L|H	L|H	1a6u	X-RAY DIFFRACTION	2.1	B1-8 FV FRAGMENT	GYTFTSYWMH	RIDPNSGGTK	YDYYGSSYFDY	RSSTGAVTTSNYAN	GTNNRAP	ALWYSNHWV
1893	1a6w_0H	True	L|H	L|H	L|H	1a6w	X-RAY DIFFRACTION	2	B1-8 FV FRAGMENT COMPLEXED WITH A (4-HYDROXY-5-IODO-3-NITROPHENYL) ACETATE COMPOUND	GYTFTSYWMH	RIDPNSGGTK	YDYYGSSYFDY	RSSTGAVTTSNYAN	GTNNRAP	ALWYSNHWV
1893	1a6v_2H	True	L|H	L|H	N|J	1a6v	X-RAY DIFFRACTION	1.8	B1-8 FV fragment complexed with a (4-hydroxy-3-nitrophenyl) acetate compound	GYTFTSYWMH	RIDPNSGGTK	YDYYGSSYFDY	RSSTGAVTTSNYAN	GTNNRAP	ALWYSNHWV
1907	1ngq_0	False	L|H	L|H	L|H	1ngq	X-RAY DIFFRACTION	2.4	N1G9 (IGG1-LAMBDA) FAB FRAGMENT	GYTFTSYWMH	RIDPNSGGTK	YDYYGSSYFDY	RSSTGAVTTSNYAN	GTNNRAP	ALWYSNHWV
1907	1ngp_0H	True	L|H	L|H	L|H	1ngp	X-RAY DIFFRACTION	2.4	N1G9 (IGG1-LAMBDA) FAB FRAGMENT COMPLEXED WITH (4-HYDROXY-3-NITROPHENYL) ACETATE	GYTFTSYWMH	RIDPNSGGTK	YDYYGSSYFDY	RSSTGAVTTSNYAN	GTNNRAP	ALWYSNHWV
1908	3cfc_0	False	H|L	H|L	H|L	3cfc	X-RAY DIFFRACTION	1.7	High-resolution structure of blue fluorescent antibody EP2-19G2	GITFSRYIMS	SISSGGITY	GQGRPY	RSTKSLLHSNGITYLY	QMSNLAS	AQNLELPPT
1908	3cfb_1H	True	L|H	L|H	A|B	3cfb	X-RAY DIFFRACTION	1.6	High-resolution structure of blue fluorescent antibody EP2-19G2 in complex with stilbene hapten at 100K	GITFSRYIMS	SISSGGITY	GQGRPY	RSTKSLLHSNGITYLY	QMSNLAS	AQNLELPPT
1914	1nbv_0	False	L|H	L|H	L|H	1nbv	X-RAY DIFFRACTION	2	AN AUTOANTIBODY TO SINGLE-STRANDED DNA: COMPARISON OF THE THREE-DIMENSIONAL STRUCTURES OF THE UNLIGANDED FAB AND A DEOXYNUCLEOTIDE-FAB COMPLEX	GFSFNTNAMN	RIRSKSNNYATY	DQTGTAWFAY	RSSQSLVHSNGNTYLH	KVSNRFS	SQSTHVPLT
1914	1cbv_0N	True	L|H|A	L|H|D	L|H|D	1cbv	X-RAY DIFFRACTION	2.66	AN AUTOANTIBODY TO SINGLE-STRANDED DNA: COMPARISON OF THE THREE-DIMENSIONAL STRUCTURES OF THE UNLIGANDED FAB AND A DEOXYNUCLEOTIDE-FAB COMPLEX	GFSFNTNAMN	RIRSKSNNYATY	DQTGTAWFAY	RSSQSLVHSNGNTYLH	KVSNRFS	SQSTHVPLT
1930	5ur8_0	False	H|L	H|L	A|B	5ur8	X-RAY DIFFRACTION	1.755	Human antibody fragment (Fab) to meningococcal Factor H binding protein	GYTFTNYWVV	SIHPRDSDAR	LSQVSGWSPWVGP	RASQSISVSLN	AASRLQS	QETYSDLMYT
1930	5o14_0P	True	H|L|A	H|L|B	C|D|B	5o14	X-RAY DIFFRACTION	2.195	Co-crystal structure of a cross-reactive bactericidal human antibody targeting meningococcal vaccine antigen factor H binding protein	GYTFTNYWVV	SIHPRDSDAR	LSQVSGWSPWVGP	RASQSISVSLN	AASRLQS	QETYSDLMYT
1930	5o14_1P	True	L|H|A	L|H|A	L|H|A	5o14	X-RAY DIFFRACTION	2.195	Co-crystal structure of a cross-reactive bactericidal human antibody targeting meningococcal vaccine antigen factor H binding protein	GYTFTNYWVV	SIHPRDSDAR	LSQVSGWSPWVGP	RASQSISVSLN	AASRLQS	QETYSDLMYT
1988	5k8a_3	False	L|H	L|H	E|F	5k8a	X-RAY DIFFRACTION	1.999	NIST FAB	GFSLSTAGMSVG	DIWWDDKKH	DMIFNFYFDV	SASSRVGYMH	DTSKLAS	FQGSGYPFT
1988	5k8a_0	False	L|H	L|H	L|H	5k8a	X-RAY DIFFRACTION	1.999	NIST FAB	GFSLSTAGMSVG	DIWWDDKKH	DMIFNFYFDV	SASSRVGYMH	DTSKLAS	FQGSGYPFT
1988	5k8a_2	False	L|H	L|H	A|B	5k8a	X-RAY DIFFRACTION	1.999	NIST FAB	GFSLSTAGMSVG	DIWWDDKKH	DMIFNFYFDV	SASSRVGYMH	DTSKLAS	FQGSGYPFT
1988	5k8a_1	False	L|H	L|H	M|V	5k8a	X-RAY DIFFRACTION	1.999	NIST FAB	GFSLSTAGMSVG	DIWWDDKKH	DMIFNFYFDV	SASSRVGYMH	DTSKLAS	FQGSGYPFT
1988	3ixt_1P	True	L|H|A	L|H|C	B|A|C	3ixt	X-RAY DIFFRACTION	2.75	Crystal Structure of Motavizumab Fab Bound to Peptide Epitope	GFSLSTAGMSVG	DIWWDDKKH	DMIFNFYFDV	SASSRVGYMH	DTSKLAS	FQGSGYPFT
1988	3ixt_0P	True	L|H|A	L|H|P	L|H|P	3ixt	X-RAY DIFFRACTION	2.75	Crystal Structure of Motavizumab Fab Bound to Peptide Epitope	GFSLSTAGMSVG	DIWWDDKKH	DMIFNFYFDV	SASSRVGYMH	DTSKLAS	FQGSGYPFT
1988	3qwo_0P	True	L|H|A	L|H|P	L|H|P	3qwo	X-RAY DIFFRACTION	1.9	Crystal structure of a motavizumab epitope-scaffold bound to motavizumab Fab	GFSLSTAGMSVG	DIWWDDKKH	DMIFNFYFDV	SASSRVGYMH	DTSKLAS	FQGSGYPFT
1988	3qwo_1PH	True	L|H|A	L|H|C	B|A|C	3qwo	X-RAY DIFFRACTION	1.9	Crystal structure of a motavizumab epitope-scaffold bound to motavizumab Fab	GFSLSTAGMSVG	DIWWDDKKH	DMIFNFYFDV	SASSRVGYMH	DTSKLAS	FQGSGYPFT
1990	6idh_0	False	L|H	L|H	L|H	6idh	X-RAY DIFFRACTION	2.5	Antibody 64M-5 Fab in ligand-free form	GYTFTNYWMH	TIYPGNSDTT	RNYGSSYAMDY	RSSQNIVHSNGYTYLE	TVSNRFS	FRGSHVPT
1990	6idg_0H	True	L|H	L|H	L|H	6idg	X-RAY DIFFRACTION	2	antibody 64M-5 Fab in complex with dT(6-4)T	GYTFTNYWMH	TIYPGNSDTT	RNYGSSYAMDY	RSSQNIVHSNGYTYLE	TVSNRFS	FRGSHVPT
1990	3vw3_0N	True	L|H|A|A	L|H|A|B	L|H|A|B	3vw3	X-RAY DIFFRACTION	2.5	Antibody 64M-5 Fab in complex with a double-stranded DNA (6-4) photoproduct	GYTFTNYWMH	TIYPGNSDTT	RNYGSSYAMDY	RSSQNIVHSNGYTYLE	TVSNRFS	FRGSHVPT
1993	2bfv_0	False	L|H	L|H	L|H	2bfv	X-RAY DIFFRACTION	2.5	MONOCLONAL ANTIBODY FRAGMENT FV4155 FROM E. COLI	GFTFNTYYMS	AINSDGEPIY	LNYAVYGMDY	RSSQSLVSNNRRNYLH	KVSNRFS	SQSSHVPLT
1993	1cfv_0	False	L|H	L|H	L|H	1cfv	X-RAY DIFFRACTION	2.1	MONOCLONAL ANTIBODY FRAGMENT FV4155 FROM E. COLI	GFTFNTYYMS	AINSDGEPIY	LNYAVYGMDY	RSSQSLVSNNRRNYLH	KVSNRFS	SQSSHVPLT
1993	1bfv_0H	True	L|H	L|H	L|H	1bfv	X-RAY DIFFRACTION	2.1	MONOCLONAL ANTIBODY FRAGMENT FV4155 FROM E. COLI	GFTFNTYYMS	AINSDGEPIY	LNYAVYGMDY	RSSQSLVSNNRRNYLH	KVSNRFS	SQSSHVPLT
1994	1m71_0	False	L|H	L|H	A|B	1m71	X-RAY DIFFRACTION	2.8	Crystal structure of a Monoclonal Fab Specific for Shigella Flexneri Y lipopolysaccharide	GFTFSNYWME	EIRLKSNNYATH	GGAVGAMDY	RSSQSLLHSDGNTYLH	KVSNRFS	SQTTHVPT
1994	1m7d_0H	True	L|H	L|H	A|B	1m7d	X-RAY DIFFRACTION	2.3	Crystal structure of a Monoclonal Fab Specific for Shigella flexneri Y Lipopolysaccharide complexed with a trisaccharide	GFTFSNYWME	EIRLKSNNYATH	GGAVGAMDY	RSSQSLLHSDGNTYLH	KVSNRFS	SQTTHVPT
1994	1m7i_0H	True	L|H	L|H	A|B	1m7i	X-RAY DIFFRACTION	2.5	CRYSTAL STRUCTURE OF A MONOCLONAL FAB SPECIFIC FOR SHIGELLA FLEXNERI Y LIPOPOLYSACCHARIDE COMPLEXED WITH A PENTASACCHARIDE	GFTFSNYWME	EIRLKSNNYATH	GGAVGAMDY	RSSQSLLHSDGNTYLH	KVSNRFS	SQTTHVPT
1994	1pz5_0P	True	L|H|A	L|H|C	A|B|C	1pz5	X-RAY DIFFRACTION	1.8	Structural basis of peptide-carbohydrate mimicry in an antibody combining site	GFTFSNYWME	EIRLKSNNYATH	GGAVGAMDY	RSSQSLLHSDGNTYLH	KVSNRFS	SQTTHVPT
1997	5dk3_0	False	L|H	L|H	A|B	5dk3	X-RAY DIFFRACTION	2.28	Crystal Structure of Pembrolizumab, a full length IgG4 antibody	GYTFTNYYMY	GINPSNGGTN	RDYRFDMGFDY	RASKGVSTSGYSYLH	LASYLES	QHSRDLPLT
1997	5b8c_2P	True	L|H|A	L|H|I	G|H|I	5b8c	X-RAY DIFFRACTION	2.146	High resolution structure of the human PD-1 in complex with pembrolizumab Fv	GYTFTNYYMY	GINPSNGGTN	RDYRFDMGFDY	RASKGVSTSGYSYLH	LASYLES	QHSRDLPLT
1997	5b8c_0P	True	L|H|A	L|H|C	A|B|C	5b8c	X-RAY DIFFRACTION	2.146	High resolution structure of the human PD-1 in complex with pembrolizumab Fv	GYTFTNYYMY	GINPSNGGTN	RDYRFDMGFDY	RASKGVSTSGYSYLH	LASYLES	QHSRDLPLT
1997	5b8c_3P	True	L|H|A	L|H|a	J|K|L	5b8c	X-RAY DIFFRACTION	2.146	High resolution structure of the human PD-1 in complex with pembrolizumab Fv	GYTFTNYYMY	GINPSNGGTN	RDYRFDMGFDY	RASKGVSTSGYSYLH	LASYLES	QHSRDLPLT
1997	5ggs_0P	True	H|L|A	H|L|Z	A|B|Z	5ggs	X-RAY DIFFRACTION	1.997	PD-1 in complex with pembrolizumab Fab	GYTFTNYYMY	GINPSNGGTN	RDYRFDMGFDY	RASKGVSTSGYSYLH	LASYLES	QHSRDLPLT
1997	5ggs_1P	True	H|L|A	H|L|Y	C|D|Y	5ggs	X-RAY DIFFRACTION	1.997	PD-1 in complex with pembrolizumab Fab	GYTFTNYYMY	GINPSNGGTN	RDYRFDMGFDY	RASKGVSTSGYSYLH	LASYLES	QHSRDLPLT
2022	6z3k_8	False	H|L	H|L	Q|R	6z3k	X-RAY DIFFRACTION	2.7	Structure of protective antibody 38-1-10A Fab	GGSISSSSYYWG	SIYYSGSTY	EITMIAWFDP	RASQGIRNDLG	AASSLQS	LQDYNYLLT
2022	6z3k_6	False	H|L	H|L	M|N	6z3k	X-RAY DIFFRACTION	2.7	Structure of protective antibody 38-1-10A Fab	GGSISSSSYYWG	SIYYSGSTY	EITMIAWFDP	RASQGIRNDLG	AASSLQS	LQDYNYLLT
2022	6z3k_0	False	H|L	H|L	H|L	6z3k	X-RAY DIFFRACTION	2.7	Structure of protective antibody 38-1-10A Fab	GGSISSSSYYWG	SIYYSGSTY	EITMIAWFDP	RASQGIRNDLG	AASSLQS	LQDYNYLLT
2022	6z3k_7	False	H|L	H|L	O|P	6z3k	X-RAY DIFFRACTION	2.7	Structure of protective antibody 38-1-10A Fab	GGSISSSSYYWG	SIYYSGSTY	EITMIAWFDP	RASQGIRNDLG	AASSLQS	LQDYNYLLT
2022	6z3q_0P	True	H|L|A	H|L|C	H|L|C	6z3q	ELECTRON MICROSCOPY	2.7	Structure of EV71 in complex with a protective antibody 38-1-10A Fab	GGSISSSSYYWG	SIYYSGSTY	EITMIAWFDP	RASQGIRNDLG	AASSLQS	LQDYNYLLT
2023	1xf2_1	False	L|H	L|H	A|B	1xf2	X-RAY DIFFRACTION	2.3	Structure of Fab DNA-1 complexed with dT3	GYTFTSYVMH	YINPYNDGTK	GGYRPYYAMDY	RASENIYSYLA	NAKTLAE	QHHYGTPLT
2023	1xf2_0N	True	L|H|A	L|H|T	L|H|T	1xf2	X-RAY DIFFRACTION	2.3	Structure of Fab DNA-1 complexed with dT3	GYTFTSYVMH	YINPYNDGTK	GGYRPYYAMDY	RASENIYSYLA	NAKTLAE	QHHYGTPLT
2023	1xf4_0	False	L|H	L|H	L|H	1xf4	X-RAY DIFFRACTION	2.5	Structure of ligand-free Fab DNA-1 in space group P321 solved from crystals with perfect hemihedral twinning	GYTFTSYVMH	YINPYNDGTK	GGYRPYYAMDY	RASENIYSYLA	NAKTLAE	QHHYGTPLT
2023	1xf4_1	False	L|H	L|H	A|B	1xf4	X-RAY DIFFRACTION	2.5	Structure of ligand-free Fab DNA-1 in space group P321 solved from crystals with perfect hemihedral twinning	GYTFTSYVMH	YINPYNDGTK	GGYRPYYAMDY	RASENIYSYLA	NAKTLAE	QHHYGTPLT
2023	1xf3_0	False	L|H	L|H	L|H	1xf3	X-RAY DIFFRACTION	2.3	Structure of ligand-free Fab DNA-1 in space group P65	GYTFTSYVMH	YINPYNDGTK	GGYRPYYAMDY	RASENIYSYLA	NAKTLAE	QHHYGTPLT
2023	1xf3_1	False	L|H	L|H	A|B	1xf3	X-RAY DIFFRACTION	2.3	Structure of ligand-free Fab DNA-1 in space group P65	GYTFTSYVMH	YINPYNDGTK	GGYRPYYAMDY	RASENIYSYLA	NAKTLAE	QHHYGTPLT
2023	1i8m_1N	True	L|H|A	L|H|D	A|B|D	1i8m	X-RAY DIFFRACTION	2.1	CRYSTAL STRUCTURE OF A RECOMBINANT ANTI-SINGLE-STRANDED DNA ANTIBODY FRAGMENT COMPLEXED WITH DT5	GYTFTSYVMH	YINPYNDGTK	GGYRPYYAMDY	RASENIYSYLA	NAKTLAE	QHHYGTPLT
2023	1i8m_0N	True	L|H|A	L|H|T	L|H|T	1i8m	X-RAY DIFFRACTION	2.1	CRYSTAL STRUCTURE OF A RECOMBINANT ANTI-SINGLE-STRANDED DNA ANTIBODY FRAGMENT COMPLEXED WITH DT5	GYTFTSYVMH	YINPYNDGTK	GGYRPYYAMDY	RASENIYSYLA	NAKTLAE	QHHYGTPLT
2023	2fr4_0N	True	L|H|A|A	L|H|M|N	L|H|M|N	2fr4	X-RAY DIFFRACTION	1.95	Structure of Fab DNA-1 complexed with a stem-loop DNA ligand	GYTFTSYVMH	YINPYNDGTK	GGYRPYYAMDY	RASENIYSYLA	NAKTLAE	QHHYGTPLT
2023	2fr4_1N	True	L|H|A	L|H|a	A|B|M	2fr4	X-RAY DIFFRACTION	1.95	Structure of Fab DNA-1 complexed with a stem-loop DNA ligand	GYTFTSYVMH	YINPYNDGTK	GGYRPYYAMDY	RASENIYSYLA	NAKTLAE	QHHYGTPLT
2023	1p7k_1H	True	L|H	L|H	A|B	1p7k	X-RAY DIFFRACTION	1.75	Crystal structure of an anti-ssDNA antigen-binding fragment (Fab) bound to 4-(2-Hydroxyethyl)piperazine-1-ethanesulfonic acid (HEPES)	GYTFTSYVMH	YINPYNDGTK	GGYRPYYAMDY	RASENIYSYLA	NAKTLAE	QHHYGTPLT
2042	5ggq_0	False	L|H	L|H	L|H	5ggq	X-RAY DIFFRACTION	1.9	Crystal structure of Nivolumab Fab fragment	GITFSNSGMH	VIWYDGSKRY	NDDY	RASQSVSSYLA	DASNRAT	QQSSNWPRT
2042	5wt9_0P	True	H|L|A	H|L|G	H|L|G	5wt9	X-RAY DIFFRACTION	2.401	Complex structure of PD-1 and nivolumab-Fab	GITFSNSGMH	VIWYDGSKRY	NDDY	RASQSVSSYLA	DASNRAT	QQSSNWPRT
2044	5od0_0	False	L|H	L|H	L|H	5od0	X-RAY DIFFRACTION	1.8	Crystal structure of ACPA E4	GFPMSESYFWG	SVIHTGTTY	IRGGSSNWLDP	SGDDSILRSAFVS	DDRQRPS	AAWNGRLSAFV
2044	5ocy_0PH	True	H|L|A	H|L|C	H|L|C	5ocy	X-RAY DIFFRACTION	2.6	Crystal structure of ACPA E4 in complex with CII-C-48-CIT	GFPMSESYFWG	SVIHTGTTY	IRGGSSNWLDP	SGDDSILRSAFVS	DDRQRPS	AAWNGRLSAFV
2056	1q0x_0	False	L|H	L|H	L|H	1q0x	X-RAY DIFFRACTION	1.6	Anti-morphine Antibody 9B1 Unliganded Form	GYTFSSYWIE	EILPGSGDTI	WVLDYYGMDY	RSSTGAVTTSNYAN	GTNNRAP	ALWSNNKLV
2056	1q0y_0H	True	L|H	L|H	L|H	1q0y	X-RAY DIFFRACTION	2	Anti-Morphine Antibody 9B1 Complexed with Morphine	GYTFSSYWIE	EILPGSGDTI	WVLDYYGMDY	RSSTGAVTTSNYAN	GTNNRAP	ALWSNNKLV
2086	2aju_0	False	L|H	L|H	L|H	2aju	X-RAY DIFFRACTION	1.5	Cyrstal structure of cocaine catalytic antibody 7A1 Fab'	GYSITTNYAWT	YIRSSVITR	YDYYGNTGDY	RSSRSLLYKDGRTYLN	LMSTRAS	QQFVEYPFT
2086	2ak1_0	False	L|H	L|H	L|H	2ak1	X-RAY DIFFRACTION	1.85	Crystal Structure of Cocaine catalytic Antibody 7A1 Fab' in Complex with benzoic acid	GYSITTNYAWT	YIRSSVITR	YDYYGNTGDY	RSSRSLLYKDGRTYLN	LMSTRAS	QQFVEYPFT
2086	2ajz_1H	True	L|H	L|H	A|B	2ajz	X-RAY DIFFRACTION	2.3	Crystal Structure of Cocaine catalytic Antibody 7A1 Fab' in Complex with ecgonine methyl ester	GYSITTNYAWT	YIRSSVITR	YDYYGNTGDY	RSSRSLLYKDGRTYLN	LMSTRAS	QQFVEYPFT
2086	2ajs_0H	True	L|H	L|H	L|H	2ajs	X-RAY DIFFRACTION	1.7	Crystal structure of cocaine catalytic antibody 7A1 Fab' in complex with heptaethylene glycol	GYSITTNYAWT	YIRSSVITR	YDYYGNTGDY	RSSRSLLYKDGRTYLN	LMSTRAS	QQFVEYPFT
2106	2vxv_0	False	H|L	H|L	H|L	2vxv	X-RAY DIFFRACTION	1.49	Crystal structure of human IgG ABT-325 Fab Fragment	GYTVTSYWIG	FIYPGDSETR	VGSGWYPYTFDI	RASESISSNLA	TASTRAT	QQYNNWPSIT
2106	4hjj_1P	True	H|L|A	H|L|A	H|L|A	4hjj	X-RAY DIFFRACTION	2.1	Structure Reveals Function of the Dual Variable Domain Immunoglobulin (DVD-Ig) Molecule	GYTVTSYWIG	FIYPGDSETR	VGSGWYPYTFDI	RASESISSNLA	TASTRAT	QQYNNWPSIT
2108	6vrt_0	False	H|L	H|L	H|L	6vrt	X-RAY DIFFRACTION	2.555	LT1009 humanized antibody Fab fragment in complex with calcium	GYIFIDHTIH	AISPRHDITK	GGFYGSTIWFDF	ITTTDIDDDMN	EGNILRP	LQSDNLPFT
2108	3i9g_0H	True	H|L	H|L	H|L	3i9g	X-RAY DIFFRACTION	1.9	Crystal structure of the LT1009 (SONEPCIZUMAB) antibody Fab fragment in complex with sphingosine-1-phosphate	GYIFIDHTIH	AISPRHDITK	GGFYGSTIWFDF	ITTTDIDDDMN	EGNILRP	LQSDNLPFT
2123	1dba_0	False	L|H	L|H	L|H	1dba	X-RAY DIFFRACTION	2.8	THREE-DIMENSIONAL STRUCTURE OF AN ANTI-STEROID FAB' AND PROGESTERONE-FAB' COMPLEX	GYAFTNYGVN	WINIYTGEPT	GDYVNWYFDV	RSSQSLIHSNGNTYLH	KVSNRFY	SQSSHVPPT
2123	1dbj_0H	True	L|H	L|H	L|H	1dbj	X-RAY DIFFRACTION	2.7	MOLECULAR BASIS OF CROSS-REACTIVITY AND THE LIMITS OF ANTIBODY-ANTIGEN COMPLEMENTARITY	GYAFTNYGVN	WINIYTGEPT	GDYVNWYFDV	RSSQSLIHSNGNTYLH	KVSNRFY	SQSSHVPPT
2123	1dbb_0H	True	L|H	L|H	L|H	1dbb	X-RAY DIFFRACTION	2.7	THREE-DIMENSIONAL STRUCTURE OF AN ANTI-STEROID FAB' AND PROGESTERONE-FAB' COMPLEX	GYAFTNYGVN	WINIYTGEPT	GDYVNWYFDV	RSSQSLIHSNGNTYLH	KVSNRFY	SQSSHVPPT
2123	1dbm_0H	True	L|H	L|H	L|H	1dbm	X-RAY DIFFRACTION	2.7	MOLECULAR BASIS OF CROSS-REACTIVITY AND THE LIMITS OF ANTIBODY-ANTIGEN COMPLEMENTARITY	GYAFTNYGVN	WINIYTGEPT	GDYVNWYFDV	RSSQSLIHSNGNTYLH	KVSNRFY	SQSSHVPPT
2157	3l7f_0	False	L|H	L|H	L|H	3l7f	X-RAY DIFFRACTION	2.6	Structure of IL-13 antibody H2L6, A humanized variant OF C836	GFSLSTYGMGVG	HIWWDDVKR	MGSDYDVWFDY	RASKSISKYLA	SGSTLQS	QQHNEYPYT
2157	3l7f_1	False	L|H	L|H	A|B	3l7f	X-RAY DIFFRACTION	2.6	Structure of IL-13 antibody H2L6, A humanized variant OF C836	GFSLSTYGMGVG	HIWWDDVKR	MGSDYDVWFDY	RASKSISKYLA	SGSTLQS	QQHNEYPYT
2157	3l7f_2	False	L|H	L|H	D|E	3l7f	X-RAY DIFFRACTION	2.6	Structure of IL-13 antibody H2L6, A humanized variant OF C836	GFSLSTYGMGVG	HIWWDDVKR	MGSDYDVWFDY	RASKSISKYLA	SGSTLQS	QQHNEYPYT
2157	3l5x_0P	True	L|H|A	L|H|A	L|H|A	3l5x	X-RAY DIFFRACTION	1.9	Crystal structure of the complex between IL-13 and H2L6 FAB	GFSLSTYGMGVG	HIWWDDVKR	MGSDYDVWFDY	RASKSISKYLA	SGSTLQS	QQHNEYPYT
2172	3v0v_1	False	L|H	L|H	B|A	3v0v	X-RAY DIFFRACTION	2.13	Fab WN1 222-5 unliganded	GFTFSDYYMT	LIRNKRNGDTAE	QGRGYTLDY	RASQNINIWLS	KASNLHT	LQGQSYPRT
2172	3v0v_0	False	L|H	L|H	L|H	3v0v	X-RAY DIFFRACTION	2.13	Fab WN1 222-5 unliganded	GFTFSDYYMT	LIRNKRNGDTAE	QGRGYTLDY	RASQNINIWLS	KASNLHT	LQGQSYPRT
2172	3v0w_0H	True	L|H	L|H	L|H	3v0w	X-RAY DIFFRACTION	1.73	Crystal structure of Fab WN1 222-5 in complex with LPS	GFTFSDYYMT	LIRNKRNGDTAE	QGRGYTLDY	RASQNINIWLS	KASNLHT	LQGQSYPRT
2185	1ck0_0	False	L|H	L|H	L|H	1ck0	X-RAY DIFFRACTION	2.5	ANTI-ANTI-IDIOTYPIC ANTIBODY AGAINST HUMAN ANGIOTENSIN II, UNLIGANDED FORM	GFTFNTDAMN	RIRSKGFNFATY	GRDGEAMDY	KSSQNLLHSITRKNYLA	WASTRGS	KQSYNLYT
2185	2ck0_0P	True	L|H|A	L|H|P	L|H|P	2ck0	X-RAY DIFFRACTION	2.2	ANTI-ANTI-IDIOTYPIC ANTIBODY AGAINST HUMAN ANGIOTENSIN II, COMPLEX WITH A SYNTHETIC CYCLIC PEPTIDE	GFTFNTDAMN	RIRSKGFNFATY	GRDGEAMDY	KSSQNLLHSITRKNYLA	WASTRGS	KQSYNLYT
2200	1fl5_1	False	L|H	L|H	A|B	1fl5	X-RAY DIFFRACTION	2.1	THE UNLIGANDED GERMLINE PRECURSOR TO THE SULFIDE OXIDASE CATALYTIC ANTIBODY 28B4.	GFTFTDYYMS	FIRNKANGYTTE	DGSYAMDY	RSSQSIVHSNGNTYLE	KVSNRFS	FQGSHVPRT
2200	1fl5_0	False	L|H	L|H	L|H	1fl5	X-RAY DIFFRACTION	2.1	THE UNLIGANDED GERMLINE PRECURSOR TO THE SULFIDE OXIDASE CATALYTIC ANTIBODY 28B4.	GFTFTDYYMS	FIRNKANGYTTE	DGSYAMDY	RSSQSIVHSNGNTYLE	KVSNRFS	FQGSHVPRT
2200	1fl6_1H	True	L|H	L|H	A|B	1fl6	X-RAY DIFFRACTION	2.8	THE HAPTEN COMPLEXED GERMLINE PRECURSOR TO SULFIDE OXIDASE CATALYTIC ANTIBODY 28B4	GFTFTDYYMS	FIRNKANGYTTE	DGSYAMDY	RSSQSIVHSNGNTYLE	KVSNRFS	FQGSHVPRT
2211	1kem_0	False	L|H	L|H	L|H	1kem	X-RAY DIFFRACTION	2.2	CATALYTIC ANTIBODY 28B4 FAB FRAGMENT	GFTFTDYYFN	FIRNKAKGYTTE	WGSYAMDY	RFSQSIVHSNGNTYLE	KVSNRFS	FQGSHVPRT
2211	1kel_0H	True	L|H	L|H	L|H	1kel	X-RAY DIFFRACTION	1.9	CATALYTIC ANTIBODY 28B4 FAB FRAGMENT COMPLEXED WITH HAPTEN (1-[N-4'-NITROBENZYL-N-4'-CARBOXYBUTYLAMINO] METHYLPHOSPHONIC ACID)	GFTFTDYYFN	FIRNKAKGYTTE	WGSYAMDY	RFSQSIVHSNGNTYLE	KVSNRFS	FQGSHVPRT
2225	4g6k_0	False	H|L	H|L	H|L	4g6k	X-RAY DIFFRACTION	1.9	Crystal structure of the therapeutic antibody binding fragment of gevokizumab in its unbound state	GFSLSTSGMGVG	HIWWDGDES	NRYDPPWFVD	RASQDISNYLS	YTSKLHS	LQGKMLPWT
2225	4g6m_0P	True	H|L|A	H|L|A	H|L|A	4g6m	X-RAY DIFFRACTION	1.81	Crystal structure of human IL-1beta in complex with therapeutic antibody binding fragment of gevokizumab	GFSLSTSGMGVG	HIWWDGDES	NRYDPPWFVD	RASQDISNYLS	YTSKLHS	LQGKMLPWT
2256	5hpm_1	False	L|H	L|H	C|D	5hpm	X-RAY DIFFRACTION	2.67	Cetuximab Fab in complex with cyclic linked meditope	GFSLTNYGVH	VIWSGGNTD	ALTYYDYEFAY	RASQSIGTNIH	YASESIS	QQNNNWPTT
2256	5hpm_0	False	L|H	L|H	A|B	5hpm	X-RAY DIFFRACTION	2.67	Cetuximab Fab in complex with cyclic linked meditope	GFSLTNYGVH	VIWSGGNTD	ALTYYDYEFAY	RASQSIGTNIH	YASESIS	QQNNNWPTT
2256	5t1m_0	False	L|H	L|H	A|B	5t1m	X-RAY DIFFRACTION	2.53	Cetuximab Fab in complex with CQYDLSTRRLKC	GFSLTNYGVH	VIWSGGNTD	ALTYYDYEFAY	RASQSIGTNIH	YASESIS	QQNNNWPTT
2256	5t1m_1	False	L|H	L|H	C|D	5t1m	X-RAY DIFFRACTION	2.53	Cetuximab Fab in complex with CQYDLSTRRLKC	GFSLTNYGVH	VIWSGGNTD	ALTYYDYEFAY	RASQSIGTNIH	YASESIS	QQNNNWPTT
2256	5t1k_1	False	L|H	L|H	C|D	5t1k	X-RAY DIFFRACTION	2.48	Cetuximab Fab in complex with CQFDA(Ph)2STRRLKC	GFSLTNYGVH	VIWSGGNTD	ALTYYDYEFAY	RASQSIGTNIH	YASESIS	QQNNNWPTT
2256	5t1k_0	False	L|H	L|H	A|B	5t1k	X-RAY DIFFRACTION	2.48	Cetuximab Fab in complex with CQFDA(Ph)2STRRLKC	GFSLTNYGVH	VIWSGGNTD	ALTYYDYEFAY	RASQSIGTNIH	YASESIS	QQNNNWPTT
2256	5hyq_1	False	L|H	L|H	C|D	5hyq	X-RAY DIFFRACTION	2.477	Cetuximab Fab in complex with amidated meditope	GFSLTNYGVH	VIWSGGNTD	ALTYYDYEFAY	RASQSIGTNIH	YASESIS	QQNNNWPTT
2256	5hyq_0	False	L|H	L|H	A|B	5hyq	X-RAY DIFFRACTION	2.477	Cetuximab Fab in complex with amidated meditope	GFSLTNYGVH	VIWSGGNTD	ALTYYDYEFAY	RASQSIGTNIH	YASESIS	QQNNNWPTT
2256	6azk_0	False	L|H	L|H	A|B	6azk	X-RAY DIFFRACTION	2.477	Structure of cetuximab with aminoheptanoic acid-linked N-(3-hydroxypropyl)-L-arginine meditope variant	GFSLTNYGVH	VIWSGGNTD	ALTYYDYEFAY	RASQSIGTNIH	YASESIS	QQNNNWPTT
2256	6azk_1	False	L|H	L|H	C|D	6azk	X-RAY DIFFRACTION	2.477	Structure of cetuximab with aminoheptanoic acid-linked N-(3-hydroxypropyl)-L-arginine meditope variant	GFSLTNYGVH	VIWSGGNTD	ALTYYDYEFAY	RASQSIGTNIH	YASESIS	QQNNNWPTT
2256	6au5_1	False	L|H	L|H	C|D	6au5	X-RAY DIFFRACTION	2.484	Structure of cetuximab with aminoheptanoic acid-linked n-butylarginine meditope variant	GFSLTNYGVH	VIWSGGNTD	ALTYYDYEFAY	RASQSIGTNIH	YASESIS	QQNNNWPTT
2256	6au5_0	False	L|H	L|H	A|B	6au5	X-RAY DIFFRACTION	2.484	Structure of cetuximab with aminoheptanoic acid-linked n-butylarginine meditope variant	GFSLTNYGVH	VIWSGGNTD	ALTYYDYEFAY	RASQSIGTNIH	YASESIS	QQNNNWPTT
2256	6axp_1	False	L|H	L|H	C|D	6axp	X-RAY DIFFRACTION	2.484	Structure of cetuximab with aminoheptanoic acid-linked n-octylarginine meditope variant	GFSLTNYGVH	VIWSGGNTD	ALTYYDYEFAY	RASQSIGTNIH	YASESIS	QQNNNWPTT
2256	6axp_0	False	L|H	L|H	A|B	6axp	X-RAY DIFFRACTION	2.484	Structure of cetuximab with aminoheptanoic acid-linked n-octylarginine meditope variant	GFSLTNYGVH	VIWSGGNTD	ALTYYDYEFAY	RASQSIGTNIH	YASESIS	QQNNNWPTT
2256	5f88_1	False	L|H	L|H	C|D	5f88	X-RAY DIFFRACTION	2.481	Cetuximab Fab in complex with L5Y meditope variant	GFSLTNYGVH	VIWSGGNTD	ALTYYDYEFAY	RASQSIGTNIH	YASESIS	QQNNNWPTT
2256	5f88_0	False	L|H	L|H	A|B	5f88	X-RAY DIFFRACTION	2.481	Cetuximab Fab in complex with L5Y meditope variant	GFSLTNYGVH	VIWSGGNTD	ALTYYDYEFAY	RASQSIGTNIH	YASESIS	QQNNNWPTT
2256	5itf_0	False	L|H	L|H	A|B	5itf	X-RAY DIFFRACTION	2.51	Cetuximab Fab in complex with 2-bromophenylalanine meditope variant	GFSLTNYGVH	VIWSGGNTD	ALTYYDYEFAY	RASQSIGTNIH	YASESIS	QQNNNWPTT
2256	5itf_1	False	L|H	L|H	C|D	5itf	X-RAY DIFFRACTION	2.51	Cetuximab Fab in complex with 2-bromophenylalanine meditope variant	GFSLTNYGVH	VIWSGGNTD	ALTYYDYEFAY	RASQSIGTNIH	YASESIS	QQNNNWPTT
2256	4gw5_0	False	L|H	L|H	A|B	4gw5	X-RAY DIFFRACTION	2.2	cQYN meditope - Cetuximab Fab	GFSLTNYGVH	VIWSGGNTD	ALTYYDYEFAY	RASQSIGTNIH	YASESIS	QQNNNWPTT
2256	4gw5_1	False	L|H	L|H	C|D	4gw5	X-RAY DIFFRACTION	2.2	cQYN meditope - Cetuximab Fab	GFSLTNYGVH	VIWSGGNTD	ALTYYDYEFAY	RASQSIGTNIH	YASESIS	QQNNNWPTT
2256	5ir1_0	False	L|H	L|H	A|B	5ir1	X-RAY DIFFRACTION	2.482	Cetuximab Fab in complex with 3-bromophenylalanine meditope variant	GFSLTNYGVH	VIWSGGNTD	ALTYYDYEFAY	RASQSIGTNIH	YASESIS	QQNNNWPTT
2256	5ir1_1	False	L|H	L|H	C|D	5ir1	X-RAY DIFFRACTION	2.482	Cetuximab Fab in complex with 3-bromophenylalanine meditope variant	GFSLTNYGVH	VIWSGGNTD	ALTYYDYEFAY	RASQSIGTNIH	YASESIS	QQNNNWPTT
2256	5ff6_0	False	L|H	L|H	A|B	5ff6	X-RAY DIFFRACTION	2.5	Cetuximab Fab in complex with L10Q meditope variant	GFSLTNYGVH	VIWSGGNTD	ALTYYDYEFAY	RASQSIGTNIH	YASESIS	QQNNNWPTT
2256	5ff6_1	False	L|H	L|H	C|D	5ff6	X-RAY DIFFRACTION	2.5	Cetuximab Fab in complex with L10Q meditope variant	GFSLTNYGVH	VIWSGGNTD	ALTYYDYEFAY	RASQSIGTNIH	YASESIS	QQNNNWPTT
2256	5t1l_1	False	L|H	L|H	C|D	5t1l	X-RAY DIFFRACTION	2.48	Cetuximab Fab in complex with CQA(Ph)2DLSTRRLKC peptide	GFSLTNYGVH	VIWSGGNTD	ALTYYDYEFAY	RASQSIGTNIH	YASESIS	QQNNNWPTT
2256	5t1l_0	False	L|H	L|H	A|B	5t1l	X-RAY DIFFRACTION	2.48	Cetuximab Fab in complex with CQA(Ph)2DLSTRRLKC peptide	GFSLTNYGVH	VIWSGGNTD	ALTYYDYEFAY	RASQSIGTNIH	YASESIS	QQNNNWPTT
2256	5euk_0	False	L|H	L|H	A|B	5euk	X-RAY DIFFRACTION	2.5	Cetuximab Fab in complex with F3H meditope variant	GFSLTNYGVH	VIWSGGNTD	ALTYYDYEFAY	RASQSIGTNIH	YASESIS	QQNNNWPTT
2256	5euk_1	False	L|H	L|H	C|D	5euk	X-RAY DIFFRACTION	2.5	Cetuximab Fab in complex with F3H meditope variant	GFSLTNYGVH	VIWSGGNTD	ALTYYDYEFAY	RASQSIGTNIH	YASESIS	QQNNNWPTT
2256	6azl_0	False	L|H	L|H	A|B	6azl	X-RAY DIFFRACTION	2.482	Structure of cetuximab with aminoheptanoic acid-linked N-carboxyethylarginine meditope variant	GFSLTNYGVH	VIWSGGNTD	ALTYYDYEFAY	RASQSIGTNIH	YASESIS	QQNNNWPTT
2256	6azl_1	False	L|H	L|H	C|D	6azl	X-RAY DIFFRACTION	2.482	Structure of cetuximab with aminoheptanoic acid-linked N-carboxyethylarginine meditope variant	GFSLTNYGVH	VIWSGGNTD	ALTYYDYEFAY	RASQSIGTNIH	YASESIS	QQNNNWPTT
2256	5ivz_1	False	L|H	L|H	C|D	5ivz	X-RAY DIFFRACTION	2.48	Cetuximab Fab in complex with Arg8Cir meditope variant	GFSLTNYGVH	VIWSGGNTD	ALTYYDYEFAY	RASQSIGTNIH	YASESIS	QQNNNWPTT
2256	5ivz_0	False	L|H	L|H	A|B	5ivz	X-RAY DIFFRACTION	2.48	Cetuximab Fab in complex with Arg8Cir meditope variant	GFSLTNYGVH	VIWSGGNTD	ALTYYDYEFAY	RASQSIGTNIH	YASESIS	QQNNNWPTT
2256	5iop_0	False	L|H	L|H	A|B	5iop	X-RAY DIFFRACTION	2.499	Cetuximab Fab in complex with 4-bromophenylalanine meditope variant	GFSLTNYGVH	VIWSGGNTD	ALTYYDYEFAY	RASQSIGTNIH	YASESIS	QQNNNWPTT
2256	5iop_1	False	L|H	L|H	C|D	5iop	X-RAY DIFFRACTION	2.499	Cetuximab Fab in complex with 4-bromophenylalanine meditope variant	GFSLTNYGVH	VIWSGGNTD	ALTYYDYEFAY	RASQSIGTNIH	YASESIS	QQNNNWPTT
2256	5etu_0	False	L|H	L|H	A|B	5etu	X-RAY DIFFRACTION	2.53	Cetuximab Fab in complex with L5E meditope variant	GFSLTNYGVH	VIWSGGNTD	ALTYYDYEFAY	RASQSIGTNIH	YASESIS	QQNNNWPTT
2256	5etu_1	False	L|H	L|H	C|D	5etu	X-RAY DIFFRACTION	2.53	Cetuximab Fab in complex with L5E meditope variant	GFSLTNYGVH	VIWSGGNTD	ALTYYDYEFAY	RASQSIGTNIH	YASESIS	QQNNNWPTT
2256	5th2_1	False	L|H	L|H	C|D	5th2	X-RAY DIFFRACTION	1.84	Cetuximab Fab in complex with L5Q meditope variant	GFSLTNYGVH	VIWSGGNTD	ALTYYDYEFAY	RASQSIGTNIH	YASESIS	QQNNNWPTT
2256	5th2_0	False	L|H	L|H	A|B	5th2	X-RAY DIFFRACTION	1.84	Cetuximab Fab in complex with L5Q meditope variant	GFSLTNYGVH	VIWSGGNTD	ALTYYDYEFAY	RASQSIGTNIH	YASESIS	QQNNNWPTT
2256	5icz_1	False	L|H	L|H	C|D	5icz	X-RAY DIFFRACTION	2.55	Cetuximab Fab in complex with GQFDLSTRRLKG peptide	GFSLTNYGVH	VIWSGGNTD	ALTYYDYEFAY	RASQSIGTNIH	YASESIS	QQNNNWPTT
2256	5icz_0	False	L|H	L|H	A|B	5icz	X-RAY DIFFRACTION	2.55	Cetuximab Fab in complex with GQFDLSTRRLKG peptide	GFSLTNYGVH	VIWSGGNTD	ALTYYDYEFAY	RASQSIGTNIH	YASESIS	QQNNNWPTT
2256	5i76_0	False	L|H	L|H	A|B	5i76	X-RAY DIFFRACTION	1.922	Crystal structure of FM318, a recombinant Fab adopted from cetuximab	GFSLTNYGVH	VIWSGGNTD	ALTYYDYEFAY	RASQSIGTNIH	YASESIS	QQNNNWPTT
2256	5id1_0	False	L|H	L|H	A|B	5id1	X-RAY DIFFRACTION	2.49	Cetuximab Fab in complex with MPT-Cys meditope	GFSLTNYGVH	VIWSGGNTD	ALTYYDYEFAY	RASQSIGTNIH	YASESIS	QQNNNWPTT
2256	5id1_1	False	L|H	L|H	C|D	5id1	X-RAY DIFFRACTION	2.49	Cetuximab Fab in complex with MPT-Cys meditope	GFSLTNYGVH	VIWSGGNTD	ALTYYDYEFAY	RASQSIGTNIH	YASESIS	QQNNNWPTT
2256	5icx_0	False	L|H	L|H	A|B	5icx	X-RAY DIFFRACTION	2.6	Cetuximab Fab in complex with CQFDLSTRRLRCGGSK meditope	GFSLTNYGVH	VIWSGGNTD	ALTYYDYEFAY	RASQSIGTNIH	YASESIS	QQNNNWPTT
2256	5icx_1	False	L|H	L|H	C|D	5icx	X-RAY DIFFRACTION	2.6	Cetuximab Fab in complex with CQFDLSTRRLRCGGSK meditope	GFSLTNYGVH	VIWSGGNTD	ALTYYDYEFAY	RASQSIGTNIH	YASESIS	QQNNNWPTT
2256	4gw1_0	False	L|H	L|H	A|B	4gw1	X-RAY DIFFRACTION	2.24	cQFD Meditope	GFSLTNYGVH	VIWSGGNTD	ALTYYDYEFAY	RASQSIGTNIH	YASESIS	QQNNNWPTT
2256	4gw1_1	False	L|H	L|H	C|D	4gw1	X-RAY DIFFRACTION	2.24	cQFD Meditope	GFSLTNYGVH	VIWSGGNTD	ALTYYDYEFAY	RASQSIGTNIH	YASESIS	QQNNNWPTT
2256	5i2i_1	False	L|H	L|H	C|D	5i2i	X-RAY DIFFRACTION	2.551	Structure of cetuximab Fab with cyclic F3Q variant of the meditope	GFSLTNYGVH	VIWSGGNTD	ALTYYDYEFAY	RASQSIGTNIH	YASESIS	QQNNNWPTT
2256	5i2i_0	False	L|H	L|H	A|B	5i2i	X-RAY DIFFRACTION	2.551	Structure of cetuximab Fab with cyclic F3Q variant of the meditope	GFSLTNYGVH	VIWSGGNTD	ALTYYDYEFAY	RASQSIGTNIH	YASESIS	QQNNNWPTT
2256	5id0_1	False	L|H	L|H	C|D	5id0	X-RAY DIFFRACTION	2.48	Cetuximab Fab in complex with aminoheptanoic acid-linked meditope	GFSLTNYGVH	VIWSGGNTD	ALTYYDYEFAY	RASQSIGTNIH	YASESIS	QQNNNWPTT
2256	5id0_0	False	L|H	L|H	A|B	5id0	X-RAY DIFFRACTION	2.48	Cetuximab Fab in complex with aminoheptanoic acid-linked meditope	GFSLTNYGVH	VIWSGGNTD	ALTYYDYEFAY	RASQSIGTNIH	YASESIS	QQNNNWPTT
2256	5icy_1	False	L|H	L|H	C|D	5icy	X-RAY DIFFRACTION	2.5	Cetuximab Fab in complex with linear meditope	GFSLTNYGVH	VIWSGGNTD	ALTYYDYEFAY	RASQSIGTNIH	YASESIS	QQNNNWPTT
2256	5icy_0	False	L|H	L|H	A|B	5icy	X-RAY DIFFRACTION	2.5	Cetuximab Fab in complex with linear meditope	GFSLTNYGVH	VIWSGGNTD	ALTYYDYEFAY	RASQSIGTNIH	YASESIS	QQNNNWPTT
2256	6ayn_1	False	L|H	L|H	C|D	6ayn	X-RAY DIFFRACTION	2.48	Structure of cetuximab with aminoheptanoic acid-linked N-(3-aminopropyl)-L-arginine meditope variant	GFSLTNYGVH	VIWSGGNTD	ALTYYDYEFAY	RASQSIGTNIH	YASESIS	QQNNNWPTT
2256	6ayn_0	False	L|H	L|H	A|B	6ayn	X-RAY DIFFRACTION	2.48	Structure of cetuximab with aminoheptanoic acid-linked N-(3-aminopropyl)-L-arginine meditope variant	GFSLTNYGVH	VIWSGGNTD	ALTYYDYEFAY	RASQSIGTNIH	YASESIS	QQNNNWPTT
2256	5esq_0	False	L|H	L|H	A|B	5esq	X-RAY DIFFRACTION	2.55	Cetuximab Fab in complex with cyclic beta-alanine-linked meditope	GFSLTNYGVH	VIWSGGNTD	ALTYYDYEFAY	RASQSIGTNIH	YASESIS	QQNNNWPTT
2256	5iv2_1H	True	L|H	L|H	C|D	5iv2	X-RAY DIFFRACTION	2.481	Cetuximab Fab in complex with Arg9Cir meditope variant	GFSLTNYGVH	VIWSGGNTD	ALTYYDYEFAY	RASQSIGTNIH	YASESIS	QQNNNWPTT
2256	5iv2_0H	True	L|H	L|H	A|B	5iv2	X-RAY DIFFRACTION	2.481	Cetuximab Fab in complex with Arg9Cir meditope variant	GFSLTNYGVH	VIWSGGNTD	ALTYYDYEFAY	RASQSIGTNIH	YASESIS	QQNNNWPTT
2256	1yy9_0P	True	L|H|A	L|H|A	C|D|A	1yy9	X-RAY DIFFRACTION	2.605	Structure of the extracellular domain of the epidermal growth factor receptor in complex with the Fab fragment of cetuximab/Erbitux/IMC-C225	GFSLTNYGVH	VIWSGGNTD	ALTYYDYEFAY	RASQSIGTNIH	YASESIS	QQNNNWPTT
2299	5mvj_1	False	H|L	H|L	A|B	5mvj	X-RAY DIFFRACTION	2.5	Structure of DC8E8 Fab at pH 6.5 crystallized in space-group P1	GYIFTDYVIS	EIFPRSGSTY	DYYGTSFAMDY	KSSQSLLNSRTRKNYLA	WASTRES	KQSFYLRT
2299	5mvj_3	False	H|L	H|L	E|F	5mvj	X-RAY DIFFRACTION	2.5	Structure of DC8E8 Fab at pH 6.5 crystallized in space-group P1	GYIFTDYVIS	EIFPRSGSTY	DYYGTSFAMDY	KSSQSLLNSRTRKNYLA	WASTRES	KQSFYLRT
2299	5mvj_2	False	H|L	H|L	C|D	5mvj	X-RAY DIFFRACTION	2.5	Structure of DC8E8 Fab at pH 6.5 crystallized in space-group P1	GYIFTDYVIS	EIFPRSGSTY	DYYGTSFAMDY	KSSQSLLNSRTRKNYLA	WASTRES	KQSFYLRT
2299	5mvj_0	False	H|L	H|L	H|L	5mvj	X-RAY DIFFRACTION	2.5	Structure of DC8E8 Fab at pH 6.5 crystallized in space-group P1	GYIFTDYVIS	EIFPRSGSTY	DYYGTSFAMDY	KSSQSLLNSRTRKNYLA	WASTRES	KQSFYLRT
2299	5mp5_2P	True	H|L|A	H|L|I	E|F|I	5mp5	X-RAY DIFFRACTION	2.31	Crystal structure of DC8E8 Fab in the complex with a 14-mer tau peptide at pH 6.5	GYIFTDYVIS	EIFPRSGSTY	DYYGTSFAMDY	KSSQSLLNSRTRKNYLA	WASTRES	KQSFYLRT
2299	5mp5_0P	True	H|L|A	H|L|K	A|B|K	5mp5	X-RAY DIFFRACTION	2.31	Crystal structure of DC8E8 Fab in the complex with a 14-mer tau peptide at pH 6.5	GYIFTDYVIS	EIFPRSGSTY	DYYGTSFAMDY	KSSQSLLNSRTRKNYLA	WASTRES	KQSFYLRT
2299	5mp5_3P	True	H|L|A	H|L|J	H|L|J	5mp5	X-RAY DIFFRACTION	2.31	Crystal structure of DC8E8 Fab in the complex with a 14-mer tau peptide at pH 6.5	GYIFTDYVIS	EIFPRSGSTY	DYYGTSFAMDY	KSSQSLLNSRTRKNYLA	WASTRES	KQSFYLRT
2299	5mp3_1P	True	H|L|A	H|L|C	A|B|C	5mp3	X-RAY DIFFRACTION	2.75	Crystal structure of DC8E8 Fab in the complex with a 30-mer tau peptide at pH 6.5	GYIFTDYVIS	EIFPRSGSTY	DYYGTSFAMDY	KSSQSLLNSRTRKNYLA	WASTRES	KQSFYLRT
2299	5mp3_0P	True	H|L|A	H|L|D	H|L|D	5mp3	X-RAY DIFFRACTION	2.75	Crystal structure of DC8E8 Fab in the complex with a 30-mer tau peptide at pH 6.5	GYIFTDYVIS	EIFPRSGSTY	DYYGTSFAMDY	KSSQSLLNSRTRKNYLA	WASTRES	KQSFYLRT
2299	5mo3_0P	True	H|L|A	H|L|A	H|L|A	5mo3	X-RAY DIFFRACTION	1.69	Crystal structure of DC8E8 Fab in the complex with a 14-mer tau peptide at pH 8.5	GYIFTDYVIS	EIFPRSGSTY	DYYGTSFAMDY	KSSQSLLNSRTRKNYLA	WASTRES	KQSFYLRT
2320	5myo_1	False	L|H	L|H	C|D	5myo	X-RAY DIFFRACTION	1.59	Structure of Pyroglutamate-Abeta-specific Fab c#6 in complex with human Abeta-pE3-12-PEGb	GYSFTGYTMN	LINPYNGVTR	EAKREWDETY	KSSQSLLYSDGKTYLN	LVSKLDS	VQGTHFPFT
2320	5myo_0P	True	L|H|A	L|H|E	A|B|E	5myo	X-RAY DIFFRACTION	1.59	Structure of Pyroglutamate-Abeta-specific Fab c#6 in complex with human Abeta-pE3-12-PEGb	GYSFTGYTMN	LINPYNGVTR	EAKREWDETY	KSSQSLLYSDGKTYLN	LVSKLDS	VQGTHFPFT
2337	4h0g_0	False	L|H	L|H	A|A	4h0g	X-RAY DIFFRACTION	2.3	Crystal structure of mimicry-recognizing native 2D10 scFv	GYSFTDYIML	NINPYYGSTS	KNYYGSSLDY	RSSQSLVHSNGNTYLH	KVSNRFS	SQSTHVPYT
2337	5i4f_0H	True	L|H	L|H	A|A	5i4f	X-RAY DIFFRACTION	1.549	scFv 2D10 complexed with alpha 1,6 mannobiose	GYSFTDYIML	NINPYYGSTS	KNYYGSSLDY	RSSQSLVHSNGNTYLH	KVSNRFS	SQSTHVPYT
2337	5vf2_0H	True	L|H	L|H	A|A	5vf2	X-RAY DIFFRACTION	1.55	scFv 2D10 re-refined as a complex with trehalose replacing the original alpha-1,6-mannobiose	GYSFTDYIML	NINPYYGSTS	KNYYGSSLDY	RSSQSLVHSNGNTYLH	KVSNRFS	SQSTHVPYT
2337	4h0i_0H	True	L|H	L|H	A|A	4h0i	X-RAY DIFFRACTION	2.4	Crystal Structure of Scfv-2D10 in Complex with Methyl Alpha-D-Mannopyranoside	GYSFTDYIML	NINPYYGSTS	KNYYGSSLDY	RSSQSLVHSNGNTYLH	KVSNRFS	SQSTHVPYT
2337	4h0h_0P	True	L|H|A	L|H|D	B|B|D	4h0h	X-RAY DIFFRACTION	2	Crystal structure of mimicry-recognizing 2D10 scFv with peptide	GYSFTDYIML	NINPYYGSTS	KNYYGSSLDY	RSSQSLVHSNGNTYLH	KVSNRFS	SQSTHVPYT
2340	4ygv_0	False	H|L	H|L	A|B	4ygv	X-RAY DIFFRACTION	1.76	Reversal Agent for Dabigatran	GYTFTDYYMH	ETNPRNGGTT	GTSGYDYFDY	RSSQSIVHSDGNIYLE	KVSYRFS	FQASHVPYT
2340	4yhi_0H	True	H|L	H|L	A|B	4yhi	X-RAY DIFFRACTION	1.9	Reversal Agent for Dabigatran	GYTFTDYYMH	ETNPRNGGTT	GTSGYDYFDY	RSSQSIVHSDGNIYLE	KVSYRFS	FQASHVPYT
2374	2vl5_1	False	H|L	H|L	C|D	2vl5	X-RAY DIFFRACTION	2.1	Structure of anti-collagen type II FAb CIIC1	GYTFTSYWMN	MIHPSDSETR	LKPGGTWFAY	RASKSVDSYGNSFME	RASNLES	QQSNEDPYT
2374	2vl5_0	False	H|L	H|L	A|B	2vl5	X-RAY DIFFRACTION	2.1	Structure of anti-collagen type II FAb CIIC1	GYTFTSYWMN	MIHPSDSETR	LKPGGTWFAY	RASKSVDSYGNSFME	RASNLES	QQSNEDPYT
2374	2y5t_0P	True	H|L|A|A|A	H|L|E|F|G	A|B|E|F|G	2y5t	X-RAY DIFFRACTION	2.2	Crystal structure of the pathogenic autoantibody CIIC1 in complex with the triple-helical C1 peptide	GYTFTSYWMN	MIHPSDSETR	LKPGGTWFAY	RASKSVDSYGNSFME	RASNLES	QQSNEDPYT
2375	3wii_0	False	L|H	L|H	L|H	3wii	X-RAY DIFFRACTION	1.6	Crystal structure of the Fab fragment of B2212A, a murine monoclonal antibody specific for the third fibronectin domain (Fn3) of human ROBO1.	GYTFTDYYMN	DIVPNNGDTT	FSNYVYPFDY	RASQDISNFLN	YTSRLHS	QQGNTLPLT
2375	3wii_1	False	L|H	L|H	M|I	3wii	X-RAY DIFFRACTION	1.6	Crystal structure of the Fab fragment of B2212A, a murine monoclonal antibody specific for the third fibronectin domain (Fn3) of human ROBO1.	GYTFTDYYMN	DIVPNNGDTT	FSNYVYPFDY	RASQDISNFLN	YTSRLHS	QQGNTLPLT
2375	3wih_1P	True	L|H|A	L|H|B	M|I|B	3wih	X-RAY DIFFRACTION	1.701	Crystal structure of the third fibronectin domain (Fn3) of human ROBO1 in complex with the Fab fragment of murine monoclonal antibody B2212A.	GYTFTDYYMN	DIVPNNGDTT	FSNYVYPFDY	RASQDISNFLN	YTSRLHS	QQGNTLPLT
2375	3wih_0P	True	L|H|A	L|H|A	L|H|A	3wih	X-RAY DIFFRACTION	1.701	Crystal structure of the third fibronectin domain (Fn3) of human ROBO1 in complex with the Fab fragment of murine monoclonal antibody B2212A.	GYTFTDYYMN	DIVPNNGDTT	FSNYVYPFDY	RASQDISNFLN	YTSRLHS	QQGNTLPLT
2394	2hkh_0	False	L|H	L|H	L|H	2hkh	X-RAY DIFFRACTION	2.1	Crystal structure of the Fab M75	GSTLNNYAMN	RIRSKSNNYATY	YGNHPFAY	RSSQSLVHSNGNTYLH	KVSNRFS	SQSTHVPFT
2394	2hkf_0P	True	L|H|A	L|H|P	L|H|P	2hkf	X-RAY DIFFRACTION	2.01	Crystal structure of the Complex Fab M75- Peptide	GSTLNNYAMN	RIRSKSNNYATY	YGNHPFAY	RSSQSLVHSNGNTYLH	KVSNRFS	SQSTHVPFT
2396	3dif_0	False	L|H	L|H	A|B	3dif	X-RAY DIFFRACTION	2.4	Crystal structure of FabOX117	GYSFTSYYIH	WVFPGSGNTK	GNYDRAWFAY	KASQDVSTAVA	SASYRYT	QQHYSTPWT
2396	3dif_1	False	L|H	L|H	C|D	3dif	X-RAY DIFFRACTION	2.4	Crystal structure of FabOX117	GYSFTSYYIH	WVFPGSGNTK	GNYDRAWFAY	KASQDVSTAVA	SASYRYT	QQHYSTPWT
2396	4i2x_1P	True	L|H|A	L|H|F	C|D|F	4i2x	X-RAY DIFFRACTION	2.48	Crystal structure of Signal Regulatory Protein gamma (SIRP-gamma) in complex with FabOX117	GYSFTSYYIH	WVFPGSGNTK	GNYDRAWFAY	KASQDVSTAVA	SASYRYT	QQHYSTPWT
2396	4i2x_0P	True	L|H|A	L|H|E	A|B|E	4i2x	X-RAY DIFFRACTION	2.48	Crystal structure of Signal Regulatory Protein gamma (SIRP-gamma) in complex with FabOX117	GYSFTSYYIH	WVFPGSGNTK	GNYDRAWFAY	KASQDVSTAVA	SASYRYT	QQHYSTPWT
2410	4ebq_0	False	H|L	H|L	H|L	4ebq	X-RAY DIFFRACTION	1.6	Fab structure of anti-Vaccinia virus D8L antigen mouse IgG2a LA5	GYSFNFYWMH	MIDPSESESR	SNYRYDYFDV	SASSSVSYMY	DTSNLAS	QQWTSYPLT
2410	4etq_1P	True	H|L|A	H|L|X	A|B|X	4etq	X-RAY DIFFRACTION	2.1	Vaccinia virus D8L IMV envelope protein in complex with Fab of murine IgG2a LA5	GYSFNFYWMH	MIDPSESESR	SNYRYDYFDV	SASSSVSYMY	DTSNLAS	QQWTSYPLT
2410	4etq_0P	True	H|L|A	H|L|C	H|L|C	4etq	X-RAY DIFFRACTION	2.1	Vaccinia virus D8L IMV envelope protein in complex with Fab of murine IgG2a LA5	GYSFNFYWMH	MIDPSESESR	SNYRYDYFDV	SASSSVSYMY	DTSNLAS	QQWTSYPLT
2411	3pp3_0	False	H|L	H|L	H|L	3pp3	X-RAY DIFFRACTION	2.508	Epitope characterization and crystal structure of GA101 provide insights into the molecular basis for the type I / type II distinction of anti- CD20 antibodies	GYAFSYSWIN	RIFPGDGDTD	NVFDGYWLVY	RSSKSLLHSNGITYLY	QMSNLVS	AQNLELPYT
2411	3pp3_1	False	H|L	H|L	I|K	3pp3	X-RAY DIFFRACTION	2.508	Epitope characterization and crystal structure of GA101 provide insights into the molecular basis for the type I / type II distinction of anti- CD20 antibodies	GYAFSYSWIN	RIFPGDGDTD	NVFDGYWLVY	RSSKSLLHSNGITYLY	QMSNLVS	AQNLELPYT
2411	3pp4_0P	True	H|L|A	H|L|P	H|L|P	3pp4	X-RAY DIFFRACTION	1.6	Epitope characterization and crystal structure of GA101 provide insights into the molecular basis for the type I / type II distinction of anti- CD20 antibodies	GYAFSYSWIN	RIFPGDGDTD	NVFDGYWLVY	RSSKSLLHSNGITYLY	QMSNLVS	AQNLELPYT
2414	6nov_0	False	H|L	H|L	A|B	6nov	X-RAY DIFFRACTION	2.14	A Fab derived from ixekizumab	GYSFTDYHIH	VINPMYGTTD	YDYFTGTGVY	RSSRSLVHSRGNTYLH	KVSNRFI	SQSTHLPFT
2414	6nov_1H	True	H|L	H|L	C|D	6nov	X-RAY DIFFRACTION	2.14	A Fab derived from ixekizumab	GYSFTDYHIH	VINPMYGTTD	YDYFTGTGVY	RSSRSLVHSRGNTYLH	KVSNRFI	SQSTHLPFT
2422	1nc2_1	False	L|H	L|H	C|D	1nc2	X-RAY DIFFRACTION	2.1	Crystal Structure of Monoclonal Antibody 2D12.5 Fab Complexed with Y-DOTA	GFSLTDYGVH	VIWSGGGTA	RGSYPYNYFDV	RSSTGAVTTSNYAN	GNNNRPP	ALWYSNHWV
2422	1nc2_0	False	L|H	L|H	A|B	1nc2	X-RAY DIFFRACTION	2.1	Crystal Structure of Monoclonal Antibody 2D12.5 Fab Complexed with Y-DOTA	GFSLTDYGVH	VIWSGGGTA	RGSYPYNYFDV	RSSTGAVTTSNYAN	GNNNRPP	ALWYSNHWV
2422	1nc4_1H	True	L|H	L|H	C|D	1nc4	X-RAY DIFFRACTION	2.25	Crystal Structure of Monoclonal Antibody 2D12.5 Fab Complexed with Gd-DOTA	GFSLTDYGVH	VIWSGGGTA	RGSYPYNYFDV	RSSTGAVTTSNYAN	GNNNRPP	ALWYSNHWV
2422	1nc4_0H	True	L|H	L|H	A|B	1nc4	X-RAY DIFFRACTION	2.25	Crystal Structure of Monoclonal Antibody 2D12.5 Fab Complexed with Gd-DOTA	GFSLTDYGVH	VIWSGGGTA	RGSYPYNYFDV	RSSTGAVTTSNYAN	GNNNRPP	ALWYSNHWV
2446	4jzo_1	False	H|L	H|L	C|F	4jzo	X-RAY DIFFRACTION	2.22	Three dimensional structure of broadly neutralizing human anti - Hepatitis C virus (HCV) glycoprotein E2 Fab fragment HC84-27	GGTLSNYVIT	GFIPTFRTAM	GPLSRGYYDY	SGDKLGDKYAS	QDNKRPS	QAWDSNTGV
2446	4jzo_2P	True	H|L|A	H|L|I	D|E|I	4jzo	X-RAY DIFFRACTION	2.22	Three dimensional structure of broadly neutralizing human anti - Hepatitis C virus (HCV) glycoprotein E2 Fab fragment HC84-27	GGTLSNYVIT	GFIPTFRTAM	GPLSRGYYDY	SGDKLGDKYAS	QDNKRPS	QAWDSNTGV
2446	4jzo_0P	True	H|L|A	H|L|J	A|B|J	4jzo	X-RAY DIFFRACTION	2.22	Three dimensional structure of broadly neutralizing human anti - Hepatitis C virus (HCV) glycoprotein E2 Fab fragment HC84-27	GGTLSNYVIT	GFIPTFRTAM	GPLSRGYYDY	SGDKLGDKYAS	QDNKRPS	QAWDSNTGV
2464	6y1k_0	False	H|L	H|L	H|L	6y1k	X-RAY DIFFRACTION	1.65	Crystal structure of the unmodified A.17 antibody FAB fragment - L47R mutant	GYSISSGYYWG	SIYHSGSTY	LTQSSHNDAN	SGSSSNIGNNYVS	DNNKRPS	GTWDSSLNPV
2464	6y1l_0H	True	H|L	H|L	H|L	6y1l	X-RAY DIFFRACTION	1.4	Crystal structure of the paraoxon-modified A.17 antibody FAB fragment - L47R mutant	GYSISSGYYWG	SIYHSGSTY	LTQSSHNDAN	SGSSSNIGNNYVS	DNNKRPS	GTWDSSLNPV
2499	1nlb_0	False	L|H	L|H	L|H	1nlb	X-RAY DIFFRACTION	1.6	crystal structure of anti-HCV monoclonal antibody 19D9D6	GYTFTDFSMH	WVNTETGEPT	FLLRQYFDV	KSSQSLLNSRTRKNYLA	WASTRES	KQAYIPPLT
2499	1mhh_1	False	L|H	L|H	C|D	1mhh	X-RAY DIFFRACTION	2.1	Structure of P. magnus protein L mutant bound to a mouse Fab	GYTFTDFSMH	WVNTETGEPT	FLLRQYFDV	KSSQSLLNSRTRKNYLA	WASTRES	KQAYIPPLT
2499	1mhh_0	False	L|H	L|H	A|B	1mhh	X-RAY DIFFRACTION	2.1	Structure of P. magnus protein L mutant bound to a mouse Fab	GYTFTDFSMH	WVNTETGEPT	FLLRQYFDV	KSSQSLLNSRTRKNYLA	WASTRES	KQAYIPPLT
2499	1xf5_0P	True	L|H|A	L|H|P	A|B|P	1xf5	X-RAY DIFFRACTION	2.6	Complex HCV core-Fab 19D9D6-Protein L mutant (H74C, Y64W)in space group P21212	GYTFTDFSMH	WVNTETGEPT	FLLRQYFDV	KSSQSLLNSRTRKNYLA	WASTRES	KQAYIPPLT
2499	1n64_0P	True	L|H|A	L|H|P	L|H|P	1n64	X-RAY DIFFRACTION	2.34	Crystal structure analysis of the immunodominant antigenic site on Hepatitis C virus protein bound to mAb 19D9D6	GYTFTDFSMH	WVNTETGEPT	FLLRQYFDV	KSSQSLLNSRTRKNYLA	WASTRES	KQAYIPPLT
2523	1mqk_0	False	L|H	L|H	L|H	1mqk	X-RAY DIFFRACTION	1.28	Crystal structure of the unliganded Fv-fragment of the anti-cytochrome C oxidase antibody 7E2	GFTFSSYTMS	SINNGGGRTY	HEYYYAMDY	RASENIYSYLA	NAKTLGE	QHHYGTPPLT
2523	1ar1_0P	True	H|L|A	H|L|B	C|D|B	1ar1	X-RAY DIFFRACTION	2.7	Structure at 2.7 Angstrom Resolution of the Paracoccus Denitrificans two-subunit Cytochrome C Oxidase Complexed with an Antibody Fv Fragment	GFTFSSYTMS	SINNGGGRTY	HEYYYAMDY	RASENIYSYLA	NAKTLGE	QHHYGTPPLT
2523	3hb3_0P	True	H|L|A	H|L|B	C|D|B	3hb3	X-RAY DIFFRACTION	2.25	High resolution crystal structure of Paracoccus denitrificans cytochrome c oxidase	GFTFSSYTMS	SINNGGGRTY	HEYYYAMDY	RASENIYSYLA	NAKTLGE	QHHYGTPPLT
2523	3ehb_0P	True	H|L|A	H|L|B	C|D|B	3ehb	X-RAY DIFFRACTION	2.32	A D-Pathway Mutation Decouples the Paracoccus Denitrificans Cytochrome c Oxidase by Altering the side chain orientation of a distant, conserved Glutamate	GFTFSSYTMS	SINNGGGRTY	HEYYYAMDY	RASENIYSYLA	NAKTLGE	QHHYGTPPLT
2567	4gay_0	False	H|L	H|L	H|L	4gay	X-RAY DIFFRACTION	2.65	Structure of the broadly neutralizing antibody AP33	GDSITSGYWN	YISYSGSTY	ITTTTYAMDY	RASESVDGYGNSFLH	LASNLNS	QQNNVDPWT
2567	4gag_0P	True	H|L|A	H|L|P	H|L|P	4gag	X-RAY DIFFRACTION	1.8	Structure of the broadly neutralizing antibody AP33 in complex with its HCV epitope (E2 residues 412-423)	GDSITSGYWN	YISYSGSTY	ITTTTYAMDY	RASESVDGYGNSFLH	LASNLNS	QQNNVDPWT
2567	6sxi_0P	True	H|L|A	H|L|A	H|L|A	6sxi	X-RAY DIFFRACTION	1.85	Antibody-anti-idiotype complex: AP33 Fab (hepatitis C virus E2 antibody) - B2.1A scFv (anti-idiotype)	GDSITSGYWN	YISYSGSTY	ITTTTYAMDY	RASESVDGYGNSFLH	LASNLNS	QQNNVDPWT
2569	1bbd_0	False	L|H	L|H	L|H	1bbd	X-RAY DIFFRACTION	2.8	THREE DIMENSIONAL STRUCTURE OF THE FAB FRAGMENT OF A NEUTRALIZING ANTIBODY TO HUMAN RHINOVIRUS SEROTYPE 2	GFNIKDIYIH	RLDPANGYTK	YYSYYDMDY	KSSQSLLNSRTQKNYLT	WASTRES	QNNYNYPLT
2569	1a3r_0P	True	L|H|A	L|H|P	L|H|P	1a3r	X-RAY DIFFRACTION	2.1	FAB FRAGMENT (ANTIBODY 8F5) COMPLEXED WITH PEPTIDE FROM HUMAN RHINOVIRUS (SEROTYPE 2) VIRAL CAPSID PROTEIN VP2 (RESIDUES 156-170)	GFNIKDIYIH	RLDPANGYTK	YYSYYDMDY	KSSQSLLNSRTQKNYLT	WASTRES	QNNYNYPLT
2573	1um6_0	False	L|H	L|H	L|H	1um6	X-RAY DIFFRACTION	1.8	catalytic antibody 21h3	EYTLTSYLFQ	YIYPYNGGTR	SSMSDPGAN	RASQEISGYLY	AGSTLDS	LQYASYPRT
2573	1um5_0H	True	L|H	L|H	L|H	1um5	X-RAY DIFFRACTION	1.6	Catalytic Antibody 21H3 with alcohol substrate	EYTLTSYLFQ	YIYPYNGGTR	SSMSDPGAN	RASQEISGYLY	AGSTLDS	LQYASYPRT
2573	1um4_0H	True	L|H	L|H	L|H	1um4	X-RAY DIFFRACTION	1.8	Catalytic Antibody 21H3 with hapten	EYTLTSYLFQ	YIYPYNGGTR	SSMSDPGAN	RASQEISGYLY	AGSTLDS	LQYASYPRT
2575	4f33_2	False	L|H	L|H	E|F	4f33	X-RAY DIFFRACTION	1.749	Crystal Structure of therapeutic antibody MORAb-009	GYSFTGYTMN	LITPYNGASS	GGYDGRGFDY	SASSSVSYMH	DTSKLAS	QQWSKHPLT
2575	4f3f_0P	True	L|H|A	L|H|C	A|B|C	4f3f	X-RAY DIFFRACTION	2.65	Crystal Structure of Msln7-64 MORAb-009 FAB complex	GYSFTGYTMN	LITPYNGASS	GGYDGRGFDY	SASSSVSYMH	DTSKLAS	QQWSKHPLT
2588	6hgu_1	False	H|L	H|L	H|L	6hgu	X-RAY DIFFRACTION	1.5	Crystal Structure of an anti-APP-tag Fab	GFSLSTSGMGVS	HIYWDNDRY	SPMNTWGDY	RSSQSLVHSNGNTYLH	KVSNRFS	SQNTHVPLT
2588	6hgu_0H	True	H|L	H|L	A|B	6hgu	X-RAY DIFFRACTION	1.5	Crystal Structure of an anti-APP-tag Fab	GFSLSTSGMGVS	HIYWDNDRY	SPMNTWGDY	RSSQSLVHSNGNTYLH	KVSNRFS	SQNTHVPLT
2591	3mcl_0	False	L|H	L|H	L|H	3mcl	X-RAY DIFFRACTION	1.7	Anti-beta-amyloid antibody c706 fab in space group P21	GYTFSTSWIE	EVLPGSGKSN	EGSNNNALAY	SASSSVSYMH	DSSRLAS	QNWRSSPT
2591	5w3p_0P	True	L|H|A	L|H|P	L|H|P	5w3p	X-RAY DIFFRACTION	1.92	ANTIBODY C706 IN COMPLEX WTH BETA-AMYLOID PEPTIDE 1-16	GYTFSTSWIE	EVLPGSGKSN	EGSNNNALAY	SASSSVSYMH	DSSRLAS	QNWRSSPT
2613	1f8t_0	False	L|H	L|H	L|H	1f8t	X-RAY DIFFRACTION	2.2	FAB (LNKB-2) OF MONOCLONAL ANTIBODY, CRYSTAL STRUCTURE	GYSITSDYAWN	YITYSGSTG	YDDYTWFTY	ESSQSLLYSNGKTYLN	LVSKLDS	VQGTHFPRT
2613	1s5i_0	False	L|H	L|H	L|H	1s5i	X-RAY DIFFRACTION	2.7	Fab (LNKB-2) of monoclonal antibody to Human Interleukin-2, crystal structure	GYSITSDYAWN	YITYSGSTG	YDDYTWFTY	ESSQSLLYSNGKTYLN	LVSKLDS	VQGTHFPRT
2613	1f90_0P	True	L|H|A	L|H|E	L|H|E	1f90	X-RAY DIFFRACTION	2.6	FAB FRAGMENT OF MONOCLONAL ANTIBODY (LNKB-2) AGAINST HUMAN INTERLEUKIN-2 IN COMPLEX WITH ANTIGENIC PEPTIDE	GYSITSDYAWN	YITYSGSTG	YDDYTWFTY	ESSQSLLYSNGKTYLN	LVSKLDS	VQGTHFPRT
2626	3mxv_0	False	L|H	L|H	L|H	3mxv	X-RAY DIFFRACTION	1.9	Crystal structure of fab fragment of anti-Shh 5E1 chimera	GYTFIDEALH	VIRPYSGETN	DWERGDFFDY	KASQSVSNDLT	YASNRYT	QQDYGSPPT
2626	3mxw_0P	True	L|H|A	L|H|A	L|H|A	3mxw	X-RAY DIFFRACTION	1.83	Crystal structure Sonic hedgehog bound to the 5E1 fab fragment	GYTFIDEALH	VIRPYSGETN	DWERGDFFDY	KASQSVSNDLT	YASNRYT	QQDYGSPPT
2627	2w60_0	False	H|L	H|L	A|B	2w60	X-RAY DIFFRACTION	1.5	Anti citrullinated Collagen type 2 antibody acc4	GYTFTDYSIH	WINTETGEPT	ATTATELAY	KSSQSLLDSDGKTYLN	LVSKLDS	WQGTHFPLT
2627	2w65_1PH	True	H|L|A	H|L|F	C|D|F	2w65	X-RAY DIFFRACTION	2.21	Anti citrullinated Collagen type 2 antibody acc4 in complex with a citrullinated peptide	GYTFTDYSIH	WINTETGEPT	ATTATELAY	KSSQSLLDSDGKTYLN	LVSKLDS	WQGTHFPLT
2627	2w65_0PH	True	H|L|A	H|L|E	A|B|E	2w65	X-RAY DIFFRACTION	2.21	Anti citrullinated Collagen type 2 antibody acc4 in complex with a citrullinated peptide	GYTFTDYSIH	WINTETGEPT	ATTATELAY	KSSQSLLDSDGKTYLN	LVSKLDS	WQGTHFPLT
2722	1uz6_3	False	L|H	L|H	V|W	1uz6	X-RAY DIFFRACTION	2.05	anti-Lewis X Fab fragment uncomplexed	GFDFSGYWMS	EINPDSSTIN	ETGTRFDY	RSSKSLLYSNGITYLY	QMSNLAS	AQNLEVPWT
2722	1uz6_2	False	L|H	L|H	M|P	1uz6	X-RAY DIFFRACTION	2.05	anti-Lewis X Fab fragment uncomplexed	GFDFSGYWMS	EINPDSSTIN	ETGTRFDY	RSSKSLLYSNGITYLY	QMSNLAS	AQNLEVPWT
2722	1uz6_0	False	L|H	L|H	E|F	1uz6	X-RAY DIFFRACTION	2.05	anti-Lewis X Fab fragment uncomplexed	GFDFSGYWMS	EINPDSSTIN	ETGTRFDY	RSSKSLLYSNGITYLY	QMSNLAS	AQNLEVPWT
2722	1uz6_1	False	H|L	H|L	H|L	1uz6	X-RAY DIFFRACTION	2.05	anti-Lewis X Fab fragment uncomplexed	GFDFSGYWMS	EINPDSSTIN	ETGTRFDY	RSSKSLLYSNGITYLY	QMSNLAS	AQNLEVPWT
2722	1uz8_0H	True	L|H	L|H	A|B	1uz8	X-RAY DIFFRACTION	1.8	anti-Lewis X Fab fragment in complex with Lewis X	GFDFSGYWMS	EINPDSSTIN	ETGTRFDY	RSSKSLLYSNGITYLY	QMSNLAS	AQNLEVPWT
2722	1uz8_1H	True	H|L	H|L	H|L	1uz8	X-RAY DIFFRACTION	1.8	anti-Lewis X Fab fragment in complex with Lewis X	GFDFSGYWMS	EINPDSSTIN	ETGTRFDY	RSSKSLLYSNGITYLY	QMSNLAS	AQNLEVPWT
2739	1qbl_0	False	L|H	L|H	L|H	1qbl	X-RAY DIFFRACTION	2.26	FAB E8 (FABE8A) X-RAY STRUCTURE AT 2.26 ANGSTROM RESOLUTION	GFNIKDTYMH	RIDPASGNTK	YDYGNFDY	RASGNIHNYLA	NAKTLAD	QHFWSTPWT
2739	1qbm_0	False	L|H	L|H	L|H	1qbm	X-RAY DIFFRACTION	2.37	FAB E8B ANTIBODY, X-RAY STRUCTURE AT 2.37 ANGSTROMS RESOLUTION	GFNIKDTYMH	RIDPASGNTK	YDYGNFDY	RASGNIHNYLA	NAKTLAD	QHFWSTPWT
2739	1wej_0P	True	L|H|A	L|H|F	L|H|F	1wej	X-RAY DIFFRACTION	1.8	IGG1 FAB FRAGMENT (OF E8 ANTIBODY) COMPLEXED WITH HORSE CYTOCHROME C AT 1.8 A RESOLUTION	GFNIKDTYMH	RIDPASGNTK	YDYGNFDY	RASGNIHNYLA	NAKTLAD	QHFWSTPWT
2743	6uga_0	False	L|H	L|H	L|H	6uga	X-RAY DIFFRACTION	2.5	ch28/11 Fab (monoclinic form)	GFSLNSYGVS	VIWGDGSTN	PGSGYAFAY	SASSSVNYMH	DTSKLAS	FQASGYPLT
2743	6uga_1	False	L|H	L|H	A|B	6uga	X-RAY DIFFRACTION	2.5	ch28/11 Fab (monoclinic form)	GFSLNSYGVS	VIWGDGSTN	PGSGYAFAY	SASSSVNYMH	DTSKLAS	FQASGYPLT
2743	6ug7_0H	True	L|H	L|H	L|H	6ug7	X-RAY DIFFRACTION	1.52	Complex of ch28/11 Fab and SSEA-4 (tetragonal form)	GFSLNSYGVS	VIWGDGSTN	PGSGYAFAY	SASSSVNYMH	DTSKLAS	FQASGYPLT
2743	6ug9_1H	True	L|H	L|H	B|A	6ug9	X-RAY DIFFRACTION	2.74	Complex of ch28/11 Fab and SSEA-4 (hexagonal form)	GFSLNSYGVS	VIWGDGSTN	PGSGYAFAY	SASSSVNYMH	DTSKLAS	FQASGYPLT
2743	6ug9_0H	True	L|H	L|H	L|H	6ug9	X-RAY DIFFRACTION	2.74	Complex of ch28/11 Fab and SSEA-4 (hexagonal form)	GFSLNSYGVS	VIWGDGSTN	PGSGYAFAY	SASSSVNYMH	DTSKLAS	FQASGYPLT
2743	6ug8_0H	True	L|H	L|H	L|H	6ug8	X-RAY DIFFRACTION	1.89	Complex of ch28/11 Fab and SSEA-4 (monoclinic form)	GFSLNSYGVS	VIWGDGSTN	PGSGYAFAY	SASSSVNYMH	DTSKLAS	FQASGYPLT
2744	6dc7_0	False	L|H	L|H	L|H	6dc7	X-RAY DIFFRACTION	1.901	Apo Fab structure of mouse monoclonal antibody 8B2	GYTFTSYVIH	YIYPYNDGTI	ERDNYGVY	RSSQSIVHSNGNTYLE	KVSNRFY	FQDSHIPYT
2744	6dc7_1	False	L|H	L|H	M|I	6dc7	X-RAY DIFFRACTION	1.901	Apo Fab structure of mouse monoclonal antibody 8B2	GYTFTSYVIH	YIYPYNDGTI	ERDNYGVY	RSSQSIVHSNGNTYLE	KVSNRFY	FQDSHIPYT
2744	6dc8_0P	True	L|H|A	L|H|P	L|H|P	6dc8	X-RAY DIFFRACTION	1.799	Fab/epitope complex of mouse monoclonal antibody 8B2 targeting a non-phosphorylated tau epitope.	GYTFTSYVIH	YIYPYNDGTI	ERDNYGVY	RSSQSIVHSNGNTYLE	KVSNRFY	FQDSHIPYT
2749	43c9_0	False	L|H	L|H	A|B	43c9	X-RAY DIFFRACTION	2.2	CRYSTALLOGRAPHIC STRUCTURE OF THE ESTEROLYTIC AND AMIDOLYTIC 43C9 ANTIBODY	GISLSRYNVH	MIWGGGSIE	YGYGGDRFSY	KSSQSLLNISNQKNYLA	FASTRES	QQHYRAPRT
2749	43ca_2H	True	L|H	L|H	E|F	43ca	X-RAY DIFFRACTION	2.3	CRYSTALLOGRAPHIC STRUCTURE OF THE ESTEROLYTIC AND AMIDOLYTIC 43C9 ANTIBODY WITH BOUND P-NITROPHENOL	GISLSRYNVH	MIWGGGSIE	YGYGGDRFSY	KSSQSLLNISNQKNYLA	FASTRES	QQHYRAPRT
2749	43ca_0H	True	L|H	L|H	A|B	43ca	X-RAY DIFFRACTION	2.3	CRYSTALLOGRAPHIC STRUCTURE OF THE ESTEROLYTIC AND AMIDOLYTIC 43C9 ANTIBODY WITH BOUND P-NITROPHENOL	GISLSRYNVH	MIWGGGSIE	YGYGGDRFSY	KSSQSLLNISNQKNYLA	FASTRES	QQHYRAPRT
2749	43ca_1H	True	L|H	L|H	C|D	43ca	X-RAY DIFFRACTION	2.3	CRYSTALLOGRAPHIC STRUCTURE OF THE ESTEROLYTIC AND AMIDOLYTIC 43C9 ANTIBODY WITH BOUND P-NITROPHENOL	GISLSRYNVH	MIWGGGSIE	YGYGGDRFSY	KSSQSLLNISNQKNYLA	FASTRES	QQHYRAPRT
2749	43ca_3H	True	L|H	L|H	G|H	43ca	X-RAY DIFFRACTION	2.3	CRYSTALLOGRAPHIC STRUCTURE OF THE ESTEROLYTIC AND AMIDOLYTIC 43C9 ANTIBODY WITH BOUND P-NITROPHENOL	GISLSRYNVH	MIWGGGSIE	YGYGGDRFSY	KSSQSLLNISNQKNYLA	FASTRES	QQHYRAPRT
2783	6z7x_0	False	L|H	L|H	A|B	6z7x	X-RAY DIFFRACTION	2.15	Insulin analytical antibody OXI-005 Fab	GFAFSDYDMS	FISNGGYSTY	QGLRYFDY	KASQDINKYLA	YTSTLQP	LQYDSLLS
2783	6z7y_0P	True	L|H|A|A	L|H|G|a	A|B|G|H	6z7y	X-RAY DIFFRACTION	2.2	Human insulin in complex with the analytical antibody OXI-005 Fab	GFAFSDYDMS	FISNGGYSTY	QGLRYFDY	KASQDINKYLA	YTSTLQP	LQYDSLLS
2783	6z7y_1P	True	L|H|A|A	L|H|E|F	C|D|E|F	6z7y	X-RAY DIFFRACTION	2.2	Human insulin in complex with the analytical antibody OXI-005 Fab	GFAFSDYDMS	FISNGGYSTY	QGLRYFDY	KASQDINKYLA	YTSTLQP	LQYDSLLS
2783	6z7z_1P	True	L|H|A|A	L|H|E|F	C|D|E|F	6z7z	X-RAY DIFFRACTION	2.4	Porcine insulin in complex with the analytical antibody OXI-005 Fab	GFAFSDYDMS	FISNGGYSTY	QGLRYFDY	KASQDINKYLA	YTSTLQP	LQYDSLLS
2783	6z7z_0P	True	L|H|A|A	L|H|G|a	A|B|G|H	6z7z	X-RAY DIFFRACTION	2.4	Porcine insulin in complex with the analytical antibody OXI-005 Fab	GFAFSDYDMS	FISNGGYSTY	QGLRYFDY	KASQDINKYLA	YTSTLQP	LQYDSLLS
2791	5dub_0	False	H|L	H|L	A|B	5dub	X-RAY DIFFRACTION	2	Context-independent anti-hypusine antibody FabHpu98 in complex with deoxyhypusine	GFSLSTYTMN	DIYTDGNTY	DSWDASSYYGLDL	QASEDIKRYLA	AASKLAS	QQGYTSSNVNNA
2791	5dub_1P	True	H|L|A	H|L|P	H|L|P	5dub	X-RAY DIFFRACTION	2	Context-independent anti-hypusine antibody FabHpu98 in complex with deoxyhypusine	GFSLSTYTMN	DIYTDGNTY	DSWDASSYYGLDL	QASEDIKRYLA	AASKLAS	QQGYTSSNVNNA
2791	5ds8_1P	True	H|L|A	H|L|P	H|L|P	5ds8	X-RAY DIFFRACTION	1.95	Context-independent anti-hypusine antibody FabHpu98 in complex with hypusine	GFSLSTYTMN	DIYTDGNTY	DSWDASSYYGLDL	QASEDIKRYLA	AASKLAS	QQGYTSSNVNNA
2801	3o6k_0	False	L|H	L|H	L|H	3o6k	X-RAY DIFFRACTION	2	Crystal structure of anti-Tat HIV Fab'11H6H1	GFAFSSYDMS	SISSGGSYTY	DYDYGVDY	KSGQSLLYSDGKTYLN	LVSKLDS	WQGTHFPRT
2801	3o6l_0P	True	L|H|A	L|H|C	L|H|C	3o6l	X-RAY DIFFRACTION	2.1	Anti-Tat HIV 11H6H1 Fab' complexed with a 15-mer Tat peptide	GFAFSSYDMS	SISSGGSYTY	DYDYGVDY	KSGQSLLYSDGKTYLN	LVSKLDS	WQGTHFPRT
2801	3o6m_0P	True	L|H|A	L|H|C	L|H|C	3o6m	X-RAY DIFFRACTION	2.4	Anti-Tat HIV 11H6H1 Fab' complexed with a 9-mer Tat peptide	GFAFSSYDMS	SISSGGSYTY	DYDYGVDY	KSGQSLLYSDGKTYLN	LVSKLDS	WQGTHFPRT
2848	1cgs_0	False	L|H	L|H	L|H	1cgs	X-RAY DIFFRACTION	2.6	LOCAL AND TRANSMITTED CONFORMATIONAL CHANGES ON COMPLEXATION OF AN ANTI-SWEETENER FAB	GYTFSEYWIE	EILPGSGRTN	GYSSMDY	RPSQSLVHSNGNTYLH	RVSNRFS	SQGTHVPYT
2848	2cgr_0H	True	L|H	L|H	L|H	2cgr	X-RAY DIFFRACTION	2.2	LOCAL AND TRANSMITTED CONFORMATIONAL CHANGES ON COMPLEXATION OF AN ANTI-SWEETENER FAB	GYTFSEYWIE	EILPGSGRTN	GYSSMDY	RPSQSLVHSNGNTYLH	RVSNRFS	SQGTHVPYT
2848	1ynk_0H	True	L|H	L|H	L|H	1ynk	X-RAY DIFFRACTION	2.1	Identification of Key residues of the NC6.8 Fab antibody fragment binding to synthetic sweeteners: Crystal structure of NC6.8 co-crystalized with high potency sweetener compound SC45647	GYTFSEYWIE	EILPGSGRTN	GYSSMDY	RPSQSLVHSNGNTYLH	RVSNRFS	SQGTHVPYT
2868	1mlb_0	False	L|H	L|H	A|B	1mlb	X-RAY DIFFRACTION	2.1	MONOCLONAL ANTIBODY FAB D44.1 RAISED AGAINST CHICKEN EGG-WHITE LYSOZYME	GYTFSTYWIE	EILPGSGSTY	GDGNYGY	RASQSISNNLH	YVSQSSS	QQSNSWPRT
2868	1mlc_0P	True	L|H|A	L|H|E	A|B|E	1mlc	X-RAY DIFFRACTION	2.5	MONOCLONAL ANTIBODY FAB D44.1 RAISED AGAINST CHICKEN EGG-WHITE LYSOZYME COMPLEXED WITH LYSOZYME	GYTFSTYWIE	EILPGSGSTY	GDGNYGY	RASQSISNNLH	YVSQSSS	QQSNSWPRT
2868	1mlc_1P	True	L|H|A	L|H|F	C|D|F	1mlc	X-RAY DIFFRACTION	2.5	MONOCLONAL ANTIBODY FAB D44.1 RAISED AGAINST CHICKEN EGG-WHITE LYSOZYME COMPLEXED WITH LYSOZYME	GYTFSTYWIE	EILPGSGSTY	GDGNYGY	RASQSISNNLH	YVSQSSS	QQSNSWPRT
2884	1vfa_0	False	L|H	L|H	A|B	1vfa	X-RAY DIFFRACTION	1.8	BOUND WATER MOLECULES AND CONFORMATIONAL STABILIZATION HELP MEDIATE AN ANTIGEN-ANTIBODY ASSOCIATION	GFSLTGYGVN	MIWGDGNTD	ERDYRLDY	RASGNIHNYLA	YTTTLAD	QHFWSTPRT
2884	1dvf_0P	True	L|H|A|A	L|H|C|D	A|B|C|D	1dvf	X-RAY DIFFRACTION	1.9	IDIOTOPIC ANTIBODY D1.3 FV FRAGMENT-ANTIIDIOTOPIC ANTIBODY E5.2 FV FRAGMENT COMPLEX	GFSLTGYGVN	MIWGDGNTD	ERDYRLDY	RASGNIHNYLA	YTTTLAD	QHFWSTPRT
2884	1a2y_0P	True	L|H|A	L|H|C	A|B|C	1a2y	X-RAY DIFFRACTION	1.5	HEN EGG WHITE LYSOZYME, D18A MUTANT, IN COMPLEX WITH MOUSE MONOCLONAL ANTIBODY D1.3	GFSLTGYGVN	MIWGDGNTD	ERDYRLDY	RASGNIHNYLA	YTTTLAD	QHFWSTPRT
2884	1vfb_0P	True	L|H|A	L|H|C	A|B|C	1vfb	X-RAY DIFFRACTION	1.8	BOUND WATER MOLECULES AND CONFORMATIONAL STABILIZATION HELP MEDIATE AN ANTIGEN-ANTIBODY ASSOCIATION	GFSLTGYGVN	MIWGDGNTD	ERDYRLDY	RASGNIHNYLA	YTTTLAD	QHFWSTPRT
2898	7re9_0	False	H|L	H|L	H|L	7re9	X-RAY DIFFRACTION	2.77	TCR mimic antibody (Fab fragment)	GYSFPNYWIT	RIDPGDSYTT	YYVSLVDI	TGTSSDVGGYNYVS	DVNNRPS	SSYTTGSRAV
2898	7re9_1	False	H|L	H|L	A|B	7re9	X-RAY DIFFRACTION	2.77	TCR mimic antibody (Fab fragment)	GYSFPNYWIT	RIDPGDSYTT	YYVSLVDI	TGTSSDVGGYNYVS	DVNNRPS	SSYTTGSRAV
2898	7re7_0H	True	H|L	H|L	I|J	7re7	X-RAY DIFFRACTION	2.547	TCR mimic antibody (Fab fragment) in complex with AFP/HLA-A*02	GYSFPNYWIT	RIDPGDSYTT	YYVSLVDI	TGTSSDVGGYNYVS	DVNNRPS	SSYTTGSRAV
2909	1kcv_0	False	L|H	L|H	L|H	1kcv	X-RAY DIFFRACTION	1.8	Crystal structure of antibody pc282	SYSITSDYAWN	YISYSGSTS	GGTGFPY	KASENVGTYVS	GASNRYT	GQSYSSPLT
2909	1kcs_0P	True	L|H|A	L|H|P	L|H|P	1kcs	X-RAY DIFFRACTION	2.5	CRYSTAL STRUCTURE OF ANTIBODY PC282 IN COMPLEX WITH PS1 PEPTIDE	SYSITSDYAWN	YISYSGSTS	GGTGFPY	KASENVGTYVS	GASNRYT	GQSYSSPLT
2914	1mju_0	False	L|H	L|H	L|H	1mju	X-RAY DIFFRACTION	1.22	1.22 ANGSTROM RESOLUTION CRYSTAL STRUCTURE OF THE FAB FRAGMENT OF ESTEROLYTIC ANTIBODY MS6-12	GYTFTNYWIN	NIYPGSSYTH	KLGWFPY	RSSKSLLHSNGNTYLY	RMSNLAS	LQHLEYPFT
2914	1mjj_0H	True	L|H	L|H	A|B	1mjj	X-RAY DIFFRACTION	2.1	HIGH RESOLUTION CRYSTAL STRUCTURE OF THE COMPLEX OF THE FAB FRAGMENT OF ESTEROLYTIC ANTIBODY MS6-12 AND A TRANSITION-STATE ANALOG	GYTFTNYWIN	NIYPGSSYTH	KLGWFPY	RSSKSLLHSNGNTYLY	RMSNLAS	LQHLEYPFT
2914	1mjj_1H	True	L|H	L|H	L|H	1mjj	X-RAY DIFFRACTION	2.1	HIGH RESOLUTION CRYSTAL STRUCTURE OF THE COMPLEX OF THE FAB FRAGMENT OF ESTEROLYTIC ANTIBODY MS6-12 AND A TRANSITION-STATE ANALOG	GYTFTNYWIN	NIYPGSSYTH	KLGWFPY	RSSKSLLHSNGNTYLY	RMSNLAS	LQHLEYPFT
2937	2ojz_0	False	L|H	L|H	L|H	2ojz	X-RAY DIFFRACTION	2.73	Anti-DNA antibody ED10	GYTFTDYYMN	WVYPGSIK	WTYGSSFDY	RSSQSIVHSNGNTYLE	KVSNRFS	FQGSHIPLT
2937	2ojz_1	False	L|H	L|H	M|I	2ojz	X-RAY DIFFRACTION	2.73	Anti-DNA antibody ED10	GYTFTDYYMN	WVYPGSIK	WTYGSSFDY	RSSQSIVHSNGNTYLE	KVSNRFS	FQGSHIPLT
2937	2ok0_0N	True	L|H|A	L|H|D	L|H|D	2ok0	X-RAY DIFFRACTION	1.89	Fab ED10-DNA complex	GYTFTDYYMN	WVYPGSIK	WTYGSSFDY	RSSQSIVHSNGNTYLE	KVSNRFS	FQGSHIPLT
2950	2c1o_0	False	L|H	L|H	A|B	2c1o	X-RAY DIFFRACTION	2.75	ENAIIHis Fab fragment in the free form	GYSFTNYWMN	MIHPSDSETR	DDYDGAF	KSSQSLLYSNGKTYLN	LVSKLDS	VQGSHFPPT
2950	2c1o_1	False	H|L	H|L	H|L	2c1o	X-RAY DIFFRACTION	2.75	ENAIIHis Fab fragment in the free form	GYSFTNYWMN	MIHPSDSETR	DDYDGAF	KSSQSLLYSNGKTYLN	LVSKLDS	VQGSHFPPT
2950	2c1p_0H	True	L|H	L|H	A|B	2c1p	X-RAY DIFFRACTION	2	Fab-fragment of enantioselective antibody complexed with finrozole	GYSFTNYWMN	MIHPSDSETR	DDYDGAF	KSSQSLLYSNGKTYLN	LVSKLDS	VQGSHFPPT
3019	5x4g_0	False	H|L	H|L	A|B	5x4g	X-RAY DIFFRACTION	1.45	Crystal structure of Fab fragment of anti-CD147 monoclonal antibody 6H8	GFTFSNFWMN	EIRLKSNNYATH	YDYEY	KASENVGTYVS	GASNRYT	GQSYSYPFT
3019	5x0t_0P	True	H|L|A	H|L|E	A|B|E	5x0t	X-RAY DIFFRACTION	2.5	Crystal structure of CD147 C2 domain in complex with Fab of its monoclonal antibody 6H8	GFTFSNFWMN	EIRLKSNNYATH	YDYEY	KASENVGTYVS	GASNRYT	GQSYSYPFT
3019	5x0t_1P	True	H|L|A	H|L|F	C|D|F	5x0t	X-RAY DIFFRACTION	2.5	Crystal structure of CD147 C2 domain in complex with Fab of its monoclonal antibody 6H8	GFTFSNFWMN	EIRLKSNNYATH	YDYEY	KASENVGTYVS	GASNRYT	GQSYSYPFT
3025	5gks_0	False	H|L	H|L	A|B	5gks	X-RAY DIFFRACTION	2.05	Crystal structure of SLE patient-derived anti-DNA antibody	GGSISSYFWS	YIYYSGSTN	HRNWLFDY	TGTSSDVGGYNYVS	DVSKRPS	CSYAGSYTYV
3025	5gks_1	False	H|L	H|L	C|D	5gks	X-RAY DIFFRACTION	2.05	Crystal structure of SLE patient-derived anti-DNA antibody	GGSISSYFWS	YIYYSGSTN	HRNWLFDY	TGTSSDVGGYNYVS	DVSKRPS	CSYAGSYTYV
3025	5gkr_0N	True	H|L|A	H|L|T	A|B|T	5gkr	X-RAY DIFFRACTION	2.1	Crystal structure of SLE patient-derived anti-DNA antibody in complex with oligonucleotide	GGSISSYFWS	YIYYSGSTN	HRNWLFDY	TGTSSDVGGYNYVS	DVSKRPS	CSYAGSYTYV
3033	6xud_0	False	H|L	H|L	H|L	6xud	X-RAY DIFFRACTION	1.51	Apo Ab 1116NS19.9	GFTFSDAWMD	EIGNKGNNHATY	RFAY	KASQDINSYLS	RANRLVD	LQYDEFPRT
3033	6xtg_0H	True	L|H	L|H	L|H	6xtg	X-RAY DIFFRACTION	1.55	Ab 1116NS19.9 bound to CA19-9	GFTFSDAWMD	EIGNKGNNHATY	RFAY	KASQDINSYLS	RANRLVD	LQYDEFPRT
3041	5jor_2	False	H|L	H|L	F|E	5jor	X-RAY DIFFRACTION	2.206	Crystal structure of unbound anti-glycan antibody Fab14.22 at 2.2 A	GYIFTEYYIH	YVHPKTGDVI	WDS	RSSQTILHSDGYTYLE	RVYKRFS	FQGSYVPRT
3041	5jor_3	False	H|L	H|L	H|L	5jor	X-RAY DIFFRACTION	2.206	Crystal structure of unbound anti-glycan antibody Fab14.22 at 2.2 A	GYIFTEYYIH	YVHPKTGDVI	WDS	RSSQTILHSDGYTYLE	RVYKRFS	FQGSYVPRT
3041	5jop_1H	True	L|H	L|H	L|H	5jop	X-RAY DIFFRACTION	1.75	Crystal structure of anti-glycan antibody Fab14.22 in complex with Streptococcus pneumoniae serotype 14 tetrasaccharide at 1.75 A	GYIFTEYYIH	YVHPKTGDVI	WDS	RSSQTILHSDGYTYLE	RVYKRFS	FQGSYVPRT
3041	5jop_0H	True	L|H	L|H	D|E	5jop	X-RAY DIFFRACTION	1.75	Crystal structure of anti-glycan antibody Fab14.22 in complex with Streptococcus pneumoniae serotype 14 tetrasaccharide at 1.75 A	GYIFTEYYIH	YVHPKTGDVI	WDS	RSSQTILHSDGYTYLE	RVYKRFS	FQGSYVPRT
3075	6vl8_3	False	H|L	H|L	H|L	6vl8	X-RAY DIFFRACTION	2.42	Anti-PEG antibody 6-3 Fab fragment in complex with PEG	GYTFKNYGMN	WINTYTGQPI	DWGPY	KSSQSVLYSSNQMNYLA	WASTRES	LQYLSSWT
3075	6vl8_1	False	H|L	H|L	C|D	6vl8	X-RAY DIFFRACTION	2.42	Anti-PEG antibody 6-3 Fab fragment in complex with PEG	GYTFKNYGMN	WINTYTGQPI	DWGPY	KSSQSVLYSSNQMNYLA	WASTRES	LQYLSSWT
3075	6vl8_0	False	H|L	H|L	A|B	6vl8	X-RAY DIFFRACTION	2.42	Anti-PEG antibody 6-3 Fab fragment in complex with PEG	GYTFKNYGMN	WINTYTGQPI	DWGPY	KSSQSVLYSSNQMNYLA	WASTRES	LQYLSSWT
3075	6vl8_2H	True	H|L	H|L	E|F	6vl8	X-RAY DIFFRACTION	2.42	Anti-PEG antibody 6-3 Fab fragment in complex with PEG	GYTFKNYGMN	WINTYTGQPI	DWGPY	KSSQSVLYSSNQMNYLA	WASTRES	LQYLSSWT
3075	6vl9_0	False	H|L	H|L	H|L	6vl9	X-RAY DIFFRACTION	2.63	Anti-PEG antibody 6-3 Fab fragment in complex with PEG	GYTFKNYGMN	WINTYTGQPI	DWGPY	KSSQSVLYSSNQMNYLA	WASTRES	LQYLSSWT
3075	6vl9_1	False	H|L	H|L	A|B	6vl9	X-RAY DIFFRACTION	2.63	Anti-PEG antibody 6-3 Fab fragment in complex with PEG	GYTFKNYGMN	WINTYTGQPI	DWGPY	KSSQSVLYSSNQMNYLA	WASTRES	LQYLSSWT
3079	3sgd_0	False	L|H	L|H	L|H	3sgd	X-RAY DIFFRACTION	2.31	Crystal structure of the mouse mAb 17.2	GFSFNTNAMN	RIRSKINNYSTY	GTTY	KSSQSLLDSDGKTYLN	LVSKLDS	WQGSHFPYT
3079	3sgd_1	False	L|H	L|H	I|J	3sgd	X-RAY DIFFRACTION	2.31	Crystal structure of the mouse mAb 17.2	GFSFNTNAMN	RIRSKINNYSTY	GTTY	KSSQSLLDSDGKTYLN	LVSKLDS	WQGSHFPYT
3079	3sge_1P	True	L|H|A	L|H|M	I|J|M	3sge	X-RAY DIFFRACTION	1.89	Crystal structure of mAb 17.2 in complex with R13 peptide	GFSFNTNAMN	RIRSKINNYSTY	GTTY	KSSQSLLDSDGKTYLN	LVSKLDS	WQGSHFPYT
3079	3sge_0P	True	L|H|A	L|H|K	L|H|K	3sge	X-RAY DIFFRACTION	1.89	Crystal structure of mAb 17.2 in complex with R13 peptide	GFSFNTNAMN	RIRSKINNYSTY	GTTY	KSSQSLLDSDGKTYLN	LVSKLDS	WQGSHFPYT
3103	4ma3_0	False	L|H	L|H	L|H	4ma3	X-RAY DIFFRACTION	2	Crystal structure of anti-hinge rabbit antibody C2095	GFSLSSYPMN	GIGTSGNIW	GLYNDYTV	QASQSVYNKNYLA	SASTLAS	LGSYDCNRAECHA
3103	4ma3_1	False	L|H	L|H	A|B	4ma3	X-RAY DIFFRACTION	2	Crystal structure of anti-hinge rabbit antibody C2095	GFSLSSYPMN	GIGTSGNIW	GLYNDYTV	QASQSVYNKNYLA	SASTLAS	LGSYDCNRAECHA
3103	4o4y_0P	True	L|H|A	L|H|A	L|H|A	4o4y	X-RAY DIFFRACTION	1.85	Crystal structure of the anti-hinge rabbit antibody 2095-2 in complex with IDES hinge peptide	GFSLSSYPMN	GIGTSGNIW	GLYNDYTV	QASQSVYNKNYLA	SASTLAS	LGSYDCNRAECHA
3123	1ngy_0	False	L|H	L|H	A|B	1ngy	X-RAY DIFFRACTION	2.2	Chimeric Mature Fab 7g12-Apo	GYTFTSYWMH	MIDPNSGGTK	RDMDY	KASQNVGTPVA	SASNRYT	QQYSSYPLT
3123	3fct_1H	True	L|H	L|H	C|D	3fct	X-RAY DIFFRACTION	2.4	MATURE METAL CHELATASE CATALYTIC ANTIBODY WITH HAPTEN	GYTFTSYWMH	MIDPNSGGTK	RDMDY	KASQNVGTPVA	SASNRYT	QQYSSYPLT
3123	3fct_0H	True	L|H	L|H	A|B	3fct	X-RAY DIFFRACTION	2.4	MATURE METAL CHELATASE CATALYTIC ANTIBODY WITH HAPTEN	GYTFTSYWMH	MIDPNSGGTK	RDMDY	KASQNVGTPVA	SASNRYT	QQYSSYPLT
3128	2rcs_0	False	L|H	L|H	L|H	2rcs	X-RAY DIFFRACTION	2.1	IMMUNOGLOBULIN 48G7 GERMLINE FAB-AFFINITY MATURATION OF AN ESTEROLYTIC ANTIBODY	GFNIKDTYMH	RIDPANGNTK	YYGIY	RASQEISGYLS	AASTLDS	LQYASYPRT
3128	1aj7_0H	True	L|H	L|H	L|H	1aj7	X-RAY DIFFRACTION	2.1	IMMUNOGLOBULIN 48G7 GERMLINE FAB ANTIBODY COMPLEXED WITH HAPTEN 5-(PARA-NITROPHENYL PHOSPHONATE)-PENTANOIC ACID. AFFINITY MATURATION OF AN ESTEROLYTIC ANTIBODY	GFNIKDTYMH	RIDPANGNTK	YYGIY	RASQEISGYLS	AASTLDS	LQYASYPRT
3136	2z91_0	False	H|L	H|L	A|B	2z91	X-RAY DIFFRACTION	2.6	Crystal structure of the Fab fragment of anti-ciguatoxin antibody 10C9	GYSITSGYNWH	YIHYRGTTN	DDFYSDY	SASSSVSSVH	DTSKLPS	QQWSSNPPT
3136	2z91_1	False	H|L	H|L	C|D	2z91	X-RAY DIFFRACTION	2.6	Crystal structure of the Fab fragment of anti-ciguatoxin antibody 10C9	GYSITSGYNWH	YIHYRGTTN	DDFYSDY	SASSSVSSVH	DTSKLPS	QQWSSNPPT
3136	2z93_0H	True	H|L	H|L	C|D	2z93	X-RAY DIFFRACTION	2.4	Crystal structure of Fab fragment of anti-ciguatoxin antibody 10C9 in complex with CTX3C-ABCD	GYSITSGYNWH	YIHYRGTTN	DDFYSDY	SASSSVSSVH	DTSKLPS	QQWSSNPPT
3136	2z92_0H	True	H|L	H|L	A|B	2z92	X-RAY DIFFRACTION	2.3	Crystal structure of the Fab fragment of anti-ciguatoxin antibody 10C9 in complex with CTX3C_ABCDE	GYSITSGYNWH	YIHYRGTTN	DDFYSDY	SASSSVSSVH	DTSKLPS	QQWSSNPPT
3176	2vxu_0	False	H|L	H|L	H|L	2vxu	X-RAY DIFFRACTION	2.36	Crystal structure of murine reference antibody 125-2H Fab fragment	GYSFTDYFIY	DIDPYNGDTS	GLRF	RASQDIGSKLY	ATSSLDS	LQYASSPYT
3176	2vxu_1	False	H|L	H|L	I|M	2vxu	X-RAY DIFFRACTION	2.36	Crystal structure of murine reference antibody 125-2H Fab fragment	GYSFTDYFIY	DIDPYNGDTS	GLRF	RASQDIGSKLY	ATSSLDS	LQYASSPYT
3176	2vxt_0P	True	H|L|A	H|L|I	H|L|I	2vxt	X-RAY DIFFRACTION	1.49	Crystal structure of human IL-18 complexed to murine reference antibody 125-2H Fab	GYSFTDYFIY	DIDPYNGDTS	GLRF	RASQDIGSKLY	ATSSLDS	LQYASSPYT
3182	5ayu_0	False	L|H	L|H	L|H	5ayu	X-RAY DIFFRACTION	1.8	Crystal structure of HyHEL-10 Fv	GDSITSDYWS	YVSYSGSTY	WDGDY	RASQSIGNNLH	YASQSIS	QQSNSWPYT
3182	2dqj_0P	True	L|H|A	L|H|Y	L|H|Y	2dqj	X-RAY DIFFRACTION	1.8	Crystal structure of hyhel-10 FV (wild-type) complexed with hen egg lysozyme at 1.8A resolution	GDSITSDYWS	YVSYSGSTY	WDGDY	RASQSIGNNLH	YASQSIS	QQSNSWPYT
3182	3d9a_0P	True	L|H|A	L|H|C	L|H|C	3d9a	X-RAY DIFFRACTION	1.2	High Resolution Crystal Structure Structure of HyHel10 Fab Complexed to Hen Egg Lysozyme	GDSITSDYWS	YVSYSGSTY	WDGDY	RASQSIGNNLH	YASQSIS	QQSNSWPYT
3182	6p4a_0P	True	L|H|A	L|H|C	L|H|C	6p4a	X-RAY DIFFRACTION	2.2	HyHEL10 Fab complexed with hen egg lysozyme carrying two mutations (HEL2x-rigid): R21Q and R73E	GDSITSDYWS	YVSYSGSTY	WDGDY	RASQSIGNNLH	YASQSIS	QQSNSWPYT
3182	1c08_0P	True	L|H|A	L|H|C	A|B|C	1c08	X-RAY DIFFRACTION	2.3	CRYSTAL STRUCTURE OF HYHEL-10 FV-HEN LYSOZYME COMPLEX	GDSITSDYWS	YVSYSGSTY	WDGDY	RASQSIGNNLH	YASQSIS	QQSNSWPYT
3192	1dqq_0	False	L|H	L|H	A|B	1dqq	X-RAY DIFFRACTION	1.8	CRYSTAL STRUCTURE OF ANTI-LYSOZYME ANTIBODY HYHEL-63	GDSVTSDYWS	YISYSGSTY	WGGDV	RASQSISNNLH	YASQSIS	QQSNSWPYT
3192	1dqq_1	False	L|H	L|H	C|D	1dqq	X-RAY DIFFRACTION	1.8	CRYSTAL STRUCTURE OF ANTI-LYSOZYME ANTIBODY HYHEL-63	GDSVTSDYWS	YISYSGSTY	WGGDV	RASQSISNNLH	YASQSIS	QQSNSWPYT
3192	1dqm_0	False	L|H	L|H	L|H	1dqm	X-RAY DIFFRACTION	2.1	CRYSTAL STRUCTURE OF ANTI-LYSOZYME ANTIBODY	GDSVTSDYWS	YISYSGSTY	WGGDV	RASQSISNNLH	YASQSIS	QQSNSWPYT
3192	1nbz_0P	True	L|H|A	L|H|C	A|B|C	1nbz	X-RAY DIFFRACTION	1.85	Crystal Structure of HyHEL-63 complexed with HEL mutant K97A	GDSVTSDYWS	YISYSGSTY	WGGDV	RASQSISNNLH	YASQSIS	QQSNSWPYT
3192	1dqj_0P	True	L|H|A	L|H|C	A|B|C	1dqj	X-RAY DIFFRACTION	2	CRYSTAL STRUCTURE OF THE ANTI-LYSOZYME ANTIBODY HYHEL-63 COMPLEXED WITH HEN EGG WHITE LYSOZYME	GDSVTSDYWS	YISYSGSTY	WGGDV	RASQSISNNLH	YASQSIS	QQSNSWPYT
3192	1nby_0P	True	L|H|A	L|H|C	A|B|C	1nby	X-RAY DIFFRACTION	1.8	Crystal Structure of HyHEL-63 complexed with HEL mutant K96A	GDSVTSDYWS	YISYSGSTY	WGGDV	RASQSISNNLH	YASQSIS	QQSNSWPYT
3249	1cfq_0	False	L|H	L|H	A|B	1cfq	X-RAY DIFFRACTION	2.8	ANTI-P24 (HIV-1) FAB FRAGMENT CB41	GYIFTDYEIH	GIHPGSSGTA	KDY	KASQDINSFLT	RANRLMI	LQYDDFPLT
3249	1hi6_0P	True	L|H|A	L|H|C	A|B|C	1hi6	X-RAY DIFFRACTION	2.55	ANTI-P24 (HIV-1) FAB FRAGMENT CB41 COMPLEXED WITH A PEPTIDE	GYIFTDYEIH	GIHPGSSGTA	KDY	KASQDINSFLT	RANRLMI	LQYDDFPLT
3249	1hh6_0P	True	L|H|A	L|H|C	A|B|C	1hh6	X-RAY DIFFRACTION	2.6	ANTI-P24 (HIV-1) FAB FRAGMENT CB41 COMPLEXED WITH A PEPTIDE	GYIFTDYEIH	GIHPGSSGTA	KDY	KASQDINSFLT	RANRLMI	LQYDDFPLT
3249	1bog_0P	True	L|H|A	L|H|C	A|B|C	1bog	X-RAY DIFFRACTION	2.6	ANTI-P24 (HIV-1) FAB FRAGMENT CB41 COMPLEXED WITH AN EPITOPE-HOMOLOGOUS PEPTIDE	GYIFTDYEIH	GIHPGSSGTA	KDY	KASQDINSFLT	RANRLMI	LQYDDFPLT
3249	1cft_0P	True	L|H|A	L|H|C	A|B|C	1cft	X-RAY DIFFRACTION	2.8	ANTI-P24 (HIV-1) FAB FRAGMENT CB41 COMPLEXED WITH AN EPITOPE-UNRELATED D-PEPTIDE	GYIFTDYEIH	GIHPGSSGTA	KDY	KASQDINSFLT	RANRLMI	LQYDDFPLT
3249	1hh9_0P	True	L|H|A	L|H|C	A|B|C	1hh9	X-RAY DIFFRACTION	2.7	ANTI-P24 (HIV-1) FAB FRAGMENT CB41 COMPLEXED WITH A PEPTIDE	GYIFTDYEIH	GIHPGSSGTA	KDY	KASQDINSFLT	RANRLMI	LQYDDFPLT
3249	1cfn_0P	True	L|H|A	L|H|C	A|B|C	1cfn	X-RAY DIFFRACTION	2.65	ANTI-P24 (HIV-1) FAB FRAGMENT CB41 COMPLEXED WITH AN EPITOPE-RELATED PEPTIDE	GYIFTDYEIH	GIHPGSSGTA	KDY	KASQDINSFLT	RANRLMI	LQYDDFPLT
3249	1cfs_0P	True	L|H|A	L|H|C	A|B|C	1cfs	X-RAY DIFFRACTION	2.75	ANTI-P24 (HIV-1) FAB FRAGMENT CB41 COMPLEXED WITH AN EPITOPE-UNRELATED PEPTIDE	GYIFTDYEIH	GIHPGSSGTA	KDY	KASQDINSFLT	RANRLMI	LQYDDFPLT
3285	1h8o_0	False	L|H	L|H	A|A	1h8o	X-RAY DIFFRACTION	2.75	Three-dimensional structure of anti-ampicillin single chain Fv fragment.	GYTFTSYWIN	NIYPSDSYTN	WGY	KASQDVGTAVA	WASTRHT	QQYSSYPLT
3285	1h8s_0H	True	L|H	L|H	A|A	1h8s	X-RAY DIFFRACTION	2.4	Three-dimensional structure of anti-ampicillin single chain Fv fragment complexed with the hapten.	GYTFTSYWIN	NIYPSDSYTN	WGY	KASQDVGTAVA	WASTRHT	QQYSSYPLT
