# Supplementary material for: Do antibody CDR loops change conformation upon binding?
Source: MAbs. 2024 Mar 13;16(1):2322533. doi: 10.1080/19420862.2024.2322533 (PMC10939163; doi:10.1080/19420862.2024.2322533)
Supplement: Supplemental Material [file KMAB_A_2322533_SM0152.zip › Supp05_unbound_filtering--.xlsx]

## Sheet: Supp05_unbound_filtering
abdbid	antibody	1_resolution	2_chain	3_cdr_residue	4_b_factor	5_non_pro_cis	struct_retained
1hzh_0	4	True	True	True	False	-	False
1hzh_1	4	True	True	True	False	-	False
1mrc_0	6	True	True	False	-	-	False
3u36_2	8	False	-	-	-	-	False
3u36_1	8	False	-	-	-	-	False
3u36_0	8	False	-	-	-	-	False
3u36_3	8	False	-	-	-	-	False
5e99_0	15	True	False	-	-	-	False
5ihu_0	15	True	False	-	-	-	False
5ilt_0	19	True	False	-	-	-	False
6oo0_0	21	True	False	-	-	-	False
4hg4_7	27	False	-	-	-	-	False
4hg4_5	27	False	-	-	-	-	False
1fvc_0	40	True	True	True	True	True	True
1fvc_1	40	True	True	True	True	True	True
6ehw_0	51	True	True	True	True	True	True
4nug_0	53	True	True	True	False	-	False
4ut7_0	58	True	True	True	True	True	True
3esu_0	59	True	True	True	True	True	True
3et9_0	60	True	True	True	True	True	True
3esv_1	63	True	True	True	True	True	True
6ncp_0	66	True	True	True	False	-	False
1ap2_0	78	True	True	True	True	True	True
1ap2_1	78	True	True	True	True	True	True
2gjj_1	80	True	True	True	True	True	True
7niw_0	83	False	-	-	-	-	False
7niu_1	83	False	-	-	-	-	False
7niv_1	83	False	-	-	-	-	False
3auv_5	85	True	True	True	True	True	True
3auv_1	85	True	True	True	True	True	True
3auv_2	85	True	True	True	True	True	True
3auv_4	85	True	True	True	True	True	True
5uix_0	86	True	True	True	False	-	False
6vi2_1	88	True	True	True	True	True	True
6vi2_0	88	True	True	True	True	True	True
4lri_0	89	True	True	False	-	-	False
4lri_1	89	True	True	False	-	-	False
5u4r_1	95	True	True	True	True	True	True
5u4r_0	95	True	True	True	True	True	True
4fnl_1	96	True	True	True	True	True	True
3lrs_0	98	True	True	False	-	-	False
3lrs_1	98	True	True	False	-	-	False
3lrs_2	98	True	True	False	-	-	False
3lrs_3	98	True	True	False	-	-	False
3mme_1	98	False	-	-	-	-	False
3mme_2	98	False	-	-	-	-	False
3mme_0	98	False	-	-	-	-	False
6umh_1	99	True	True	True	False	-	False
6umj_0	99	True	True	True	True	True	True
6umi_0	99	True	True	True	True	True	True
6umh_0	99	True	True	True	True	True	True
6tcs_0	108	True	True	True	True	True	True
3mug_0	115	True	True	False	-	-	False
3mug_1	115	True	True	False	-	-	False
3mug_3	115	True	True	False	-	-	False
3mug_4	116	True	True	False	-	-	False
4ers_0	127	True	True	True	True	False	False
4nuj_0	128	True	True	False	-	-	False
4uv4_0	130	False	-	-	-	-	False
7m1c_0	133	True	True	False	-	-	False
4lkc_0	136	True	True	True	True	False	False
6j9o_0	137	True	True	True	True	True	True
5y2k_1	138	True	True	False	-	-	False
5y2k_2	138	True	True	True	True	True	True
5y2k_0	138	True	True	True	True	True	True
5y2k_3	138	True	True	False	-	-	False
6jfh_2	159	False	-	-	-	-	False
6jfh_0	159	False	-	-	-	-	False
6jfi_0	159	False	-	-	-	-	False
6jfi_1	159	False	-	-	-	-	False
6jfh_1	159	False	-	-	-	-	False
5feh_2	161	False	-	-	-	-	False
5feh_0	161	False	-	-	-	-	False
5feh_1	161	False	-	-	-	-	False
6u8c_0	166	True	True	False	-	-	False
6nb8_0	168	True	True	True	True	True	True
7kba_0	169	True	True	True	True	True	True
3q6g_1	174	True	True	False	-	-	False
3q6g_0	174	True	True	True	True	False	False
4fql_0	180	True	True	True	False	-	False
7kba_1	183	True	True	True	True	True	True
1rzf_0	190	True	True	False	-	-	False
7n07_0	196	True	True	True	False	-	False
1dfb_0	196	True	True	True	True	True	True
6vsr_0	201	True	True	False	-	-	False
3tcl_0	204	True	True	True	True	True	True
3tcl_1	204	True	True	True	True	True	True
3u4b_0	205	False	-	-	-	-	False
3u46_1	205	False	-	-	-	-	False
3u46_0	205	False	-	-	-	-	False
6qn8_5	208	True	True	True	False	-	False
6qn8_0	208	True	True	True	False	-	False
6qn8_1	208	True	True	True	False	-	False
6qn8_4	208	True	True	True	False	-	False
6qn8_2	208	True	True	True	False	-	False
6qn8_3	208	True	True	True	True	True	True
6qna_2	209	True	True	True	False	-	False
6qna_0	209	True	True	True	False	-	False
6qna_3	209	True	True	True	False	-	False
6qna_1	209	True	True	True	False	-	False
6ca6_0	211	True	True	True	True	False	False
6ca6_1	211	True	True	True	True	False	False
5vvf_0	213	True	True	True	True	True	True
2ig2_0	215	False	-	-	-	-	False
2fb4_0	215	True	True	True	True	True	True
4jm4_0	222	True	True	True	True	True	True
6ca7_0	230	True	True	True	True	False	False
6ca9_1	231	True	True	False	-	-	False
6ca9_0	231	True	True	False	-	-	False
4yaq_0	232	True	True	True	False	-	False
4yaq_1	232	True	True	True	False	-	False
6anp_0	235	True	True	False	-	-	False
6anp_1	235	True	True	False	-	-	False
3inu_0	238	True	True	True	False	-	False
3inu_1	238	True	True	True	False	-	False
5ggu_1	243	True	True	True	True	True	True
5ggu_0	243	True	True	True	True	True	True
7zff_0	244	True	True	True	True	True	True
2pr4_0	245	True	True	False	-	-	False
6phh_1	246	True	True	True	False	-	False
6phh_0	246	True	True	True	False	-	False
3eyo_1	248	True	True	True	True	True	True
3eyo_0	248	True	True	False	-	-	False
4r26_0	257	True	True	True	False	-	False
4f58_1	258	True	True	True	True	True	True
4f58_2	258	True	True	True	True	True	True
4f58_3	258	True	True	True	True	True	True
4f58_0	258	True	True	True	True	True	True
4f57_0	259	True	True	True	True	True	True
4fq2_0	260	True	True	True	True	True	True
7bue_0	261	False	-	-	-	-	False
7bue_1	261	False	-	-	-	-	False
7buf_0	261	False	-	-	-	-	False
7buf_1	261	False	-	-	-	-	False
7bue_2	261	False	-	-	-	-	False
6phg_0	262	True	True	False	-	-	False
3jcc_0	266	False	-	-	-	-	False
4jy5_0	267	True	True	True	True	True	True
7jkb_0	268	True	False	-	-	-	False
6wgj_2	269	True	True	True	False	-	False
6wgj_0	269	True	True	False	-	-	False
6wgj_1	269	True	True	False	-	-	False
6wgk_3	269	True	True	False	-	-	False
6wgk_0	269	True	True	True	True	True	True
6wg8_0	269	True	True	True	True	True	True
6wgb_0	269	True	True	False	-	-	False
6wgj_3	269	True	True	False	-	-	False
6wgk_2	269	True	True	True	True	True	True
6wgk_1	269	True	True	True	True	True	True
6wgb_1	269	True	True	False	-	-	False
4gxv_1	272	True	True	True	True	True	True
4gxv_0	272	True	True	True	False	-	False
5cex_1	276	True	True	True	False	-	False
4c2i_1	278	False	-	-	-	-	False
4c2i_0	278	False	-	-	-	-	False
5cey_1	279	True	True	True	False	-	False
5cey_0	279	True	True	True	False	-	False
4fqq_3	280	True	True	False	-	-	False
4fqq_2	280	True	True	False	-	-	False
4fqq_0	280	True	True	True	False	-	False
4fqq_1	280	True	True	True	False	-	False
1h8n_0	281	True	True	True	True	True	True
2hff_1	284	True	True	False	-	-	False
2hff_0	284	True	True	False	-	-	False
5u3p_0	292	True	True	True	True	True	True
6vu2_0	298	True	True	True	False	-	False
2f5a_0	299	True	True	True	True	True	True
4jy6_1	301	True	True	True	False	-	False
4jy6_0	301	True	True	True	True	True	True
6uyn_0	302	False	-	-	-	-	False
3gbn_0	302	True	True	True	True	True	True
3eyq_0	306	True	True	False	-	-	False
3f12_0	307	False	-	-	-	-	False
3f12_1	307	False	-	-	-	-	False
4hh9_0	310	True	True	True	True	True	True
4hh9_1	310	True	True	True	True	True	True
5jr1_0	316	True	True	True	True	True	True
5jo5_2	317	True	True	False	-	-	False
5jo5_0	317	True	True	False	-	-	False
5jo5_1	317	True	True	False	-	-	False
5jo5_3	317	True	True	False	-	-	False
4o5l_0	318	True	True	True	True	True	True
6ksn_0	320	True	False	-	-	-	False
7mfa_2	321	True	True	True	False	-	False
7mfa_3	321	True	True	True	False	-	False
7mfa_4	321	True	True	True	False	-	False
7mfa_5	321	True	True	True	False	-	False
7mfa_1	321	True	True	True	False	-	False
7mfa_0	321	True	True	True	False	-	False
4npy_0	324	True	True	True	True	False	False
4npy_1	324	True	True	False	-	-	False
5jny_0	333	False	-	-	-	-	False
5jny_1	333	False	-	-	-	-	False
3qeg_0	338	True	True	False	-	-	False
6dez_1	341	False	-	-	-	-	False
6dez_0	341	False	-	-	-	-	False
5wcc_0	342	True	True	False	-	-	False
5wcc_1	342	True	True	False	-	-	False
4osu_0	345	True	True	False	-	-	False
7mf7_2	346	True	True	True	False	-	False
7mf7_1	346	True	True	True	True	True	True
7mf7_0	346	True	True	True	False	-	False
7mf7_3	346	True	True	True	False	-	False
6cnr_0	350	True	True	True	False	-	False
7mf9_3	351	False	-	-	-	-	False
7mf9_4	351	False	-	-	-	-	False
7mf9_2	351	False	-	-	-	-	False
7mf8_0	351	True	True	True	False	-	False
7mf9_0	351	False	-	-	-	-	False
7mf9_1	351	False	-	-	-	-	False
5whz_0	355	False	-	-	-	-	False
7mfb_0	356	True	True	True	True	True	True
7jkm_0	363	True	True	True	True	True	True
5odb_0	367	True	True	True	True	True	True
6w7s_0	368	True	True	True	True	True	True
5wcd_0	373	True	True	True	False	-	False
2fgw_0	378	False	-	-	-	-	False
4jo4_0	379	True	True	True	False	-	False
4jo4_1	379	True	True	True	False	-	False
7k8o_0	381	True	True	True	False	-	False
7sl5_3	391	True	True	True	False	-	False
6pzh_0	394	True	True	True	True	True	True
6pzh_1	394	True	True	True	True	True	True
6xul_4	395	True	True	True	False	-	False
6xul_2	395	True	True	True	True	True	True
6xul_5	395	True	True	True	False	-	False
6xul_3	395	True	True	True	True	True	True
6xul_0	395	True	True	True	True	True	True
6xul_1	395	True	True	True	False	-	False
5ihz_3	403	True	True	False	-	-	False
5ihz_2	403	True	True	False	-	-	False
5ihz_1	403	True	True	False	-	-	False
5ihz_0	403	True	True	False	-	-	False
1rhh_1	404	True	True	True	True	True	True
1rhh_0	404	True	True	True	True	True	True
6pil_0	411	True	True	True	True	True	True
6psc_2	411	False	-	-	-	-	False
6psc_1	411	False	-	-	-	-	False
6psc_0	411	False	-	-	-	-	False
6pk8_3	411	False	-	-	-	-	False
6pk8_2	411	False	-	-	-	-	False
6pk8_1	411	False	-	-	-	-	False
6pk8_0	411	False	-	-	-	-	False
6q1j_0	416	True	True	True	False	-	False
3q6f_4	418	False	-	-	-	-	False
3q6f_0	418	False	-	-	-	-	False
3q6f_1	418	False	-	-	-	-	False
3q6f_2	418	False	-	-	-	-	False
3q6f_5	418	False	-	-	-	-	False
3q6f_3	418	False	-	-	-	-	False
6o8d_1	420	False	-	-	-	-	False
6o89_0	420	True	True	True	True	True	True
6idi_1	421	False	-	-	-	-	False
6idl_1	421	False	-	-	-	-	False
6idk_1	421	False	-	-	-	-	False
6idk_2	421	False	-	-	-	-	False
6idl_0	421	False	-	-	-	-	False
6idk_0	421	False	-	-	-	-	False
6idi_0	421	False	-	-	-	-	False
6idi_2	421	False	-	-	-	-	False
6q1k_0	422	True	True	True	True	True	True
6amm_0	436	True	True	False	-	-	False
6amj_1	437	True	True	False	-	-	False
6amj_0	437	True	True	False	-	-	False
6q19_0	442	True	True	True	True	True	True
4xml_0	443	True	True	True	False	-	False
7sn1_0	446	True	True	True	True	True	True
6b0w_0	447	True	True	True	True	True	True
7kza_0	451	True	True	False	-	-	False
6q1e_0	452	True	True	True	False	-	False
6okq_2	454	False	-	-	-	-	False
6okq_1	454	False	-	-	-	-	False
6okq_0	454	False	-	-	-	-	False
6q1g_0	457	True	True	True	True	True	True
4oaw_0	466	True	True	True	True	False	False
4oaw_1	466	True	True	True	True	False	False
6q1a_0	468	True	True	False	-	-	False
3piq_5	470	False	-	-	-	-	False
3piq_4	470	False	-	-	-	-	False
3piq_3	470	False	-	-	-	-	False
3piq_0	470	False	-	-	-	-	False
3piq_1	470	False	-	-	-	-	False
3piq_2	470	False	-	-	-	-	False
4cau_1	475	False	-	-	-	-	False
4cau_0	475	False	-	-	-	-	False
4iml_1	479	False	-	-	-	-	False
4iml_0	479	False	-	-	-	-	False
4imk_1	480	True	True	True	False	-	False
4imk_0	480	True	True	True	False	-	False
1aqk_0	481	True	True	True	True	True	True
5ud9_0	482	True	True	False	-	-	False
4zyk_1	483	True	True	True	True	True	True
4zyk_0	483	True	True	False	-	-	False
5y0a_0	487	False	-	-	-	-	False
5y0a_2	487	False	-	-	-	-	False
6hkg_0	492	True	True	True	True	True	True
6hkg_1	492	True	True	True	True	True	True
4nry_0	494	False	-	-	-	-	False
4nrx_2	494	True	True	False	-	-	False
4nry_1	494	False	-	-	-	-	False
4nrz_0	495	True	True	True	True	True	True
4nrz_1	495	True	True	True	True	True	True
6ea5_2	496	False	-	-	-	-	False
6ea7_2	496	False	-	-	-	-	False
1bz7_0	500	True	True	True	True	True	True
7jmx_0	502	True	True	False	-	-	False
1r24_0	504	False	-	-	-	-	False
1r24_1	504	False	-	-	-	-	False
7c95_0	507	True	True	True	False	-	False
7c95_1	507	True	True	True	False	-	False
7dun_0	508	True	True	True	True	False	False
6p9j_1	509	True	True	False	-	-	False
6p9j_0	509	True	True	True	False	-	False
1rzi_0	514	False	-	-	-	-	False
1rzi_1	514	False	-	-	-	-	False
1rzi_2	514	False	-	-	-	-	False
1rzi_3	514	False	-	-	-	-	False
1rzi_5	514	False	-	-	-	-	False
1rzi_6	514	False	-	-	-	-	False
1rzi_4	514	False	-	-	-	-	False
1rzi_7	514	False	-	-	-	-	False
6qn7_0	519	True	True	True	False	-	False
6qn7_1	519	True	True	True	False	-	False
6qn9_0	520	True	True	True	False	-	False
3g6a_0	524	True	True	True	True	True	True
3g6a_1	524	True	True	True	True	True	True
6ute_4	525	False	-	-	-	-	False
6ute_3	525	False	-	-	-	-	False
6ute_1	525	False	-	-	-	-	False
6ute_2	525	False	-	-	-	-	False
7rku_2	527	False	-	-	-	-	False
7rku_0	527	False	-	-	-	-	False
4py7_0	529	True	True	True	True	False	False
4py7_1	529	True	True	True	True	False	False
7ke1_1	534	True	True	True	True	True	True
7ke1_0	534	True	True	True	True	True	True
3giz_0	536	True	True	True	True	True	True
1zvo_0	537	False	-	-	-	-	False
1zvo_1	537	False	-	-	-	-	False
6apc_0	540	True	True	True	True	True	True
5uel_0	543	True	True	True	True	False	False
4pub_0	545	True	True	False	-	-	False
4k7p_0	547	False	-	-	-	-	False
4r90_0	559	True	True	True	True	True	True
5awn_0	576	True	True	True	True	False	False
3eo9_0	577	True	True	True	True	True	True
7pg8_0	578	False	-	-	-	-	False
7pg8_3	578	False	-	-	-	-	False
7pg8_4	578	False	-	-	-	-	False
7pg8_5	578	False	-	-	-	-	False
6tcq_0	581	True	True	True	True	True	True
6tcr_0	581	True	True	True	True	True	True
6tcn_0	582	True	True	True	True	True	True
4x7t_0	582	False	-	-	-	-	False
4x7t_1	582	False	-	-	-	-	False
4x7s_0	582	True	True	True	True	True	True
5hys_3	582	True	True	True	True	True	True
5hys_0	582	True	True	True	False	-	False
6tco_0	582	True	True	True	True	True	True
6tco_1	582	True	True	True	True	True	True
6tcm_0	582	True	True	True	True	True	True
2xa8_0	582	True	True	True	True	True	True
6tcp_0	582	True	True	True	True	True	True
6tcp_1	582	True	True	True	True	True	True
6tcn_1	582	True	True	True	True	True	True
6tcp_2	582	True	True	True	True	True	True
6tcp_3	582	True	True	True	True	True	True
5bk5_0	584	False	-	-	-	-	False
5bk5_2	584	False	-	-	-	-	False
5bk5_3	584	False	-	-	-	-	False
5bk5_1	584	False	-	-	-	-	False
5dd1_0	588	True	True	True	False	-	False
5dd3_0	589	True	True	True	False	-	False
4yhy_0	590	True	True	True	True	True	True
4yhp_0	590	True	True	True	True	True	True
4yhp_2	590	True	True	True	True	True	True
5h30_0	595	False	-	-	-	-	False
5h32_0	595	False	-	-	-	-	False
5h32_1	595	False	-	-	-	-	False
5h32_2	595	False	-	-	-	-	False
7v3j_0	595	False	-	-	-	-	False
7v3i_1	595	False	-	-	-	-	False
7v3j_1	595	False	-	-	-	-	False
7c2s_1	595	False	-	-	-	-	False
7c2s_0	595	False	-	-	-	-	False
7v3i_0	595	False	-	-	-	-	False
5h30_1	595	False	-	-	-	-	False
5h30_2	595	False	-	-	-	-	False
1rz8_0	598	True	True	True	True	True	True
1rz8_1	598	True	True	True	True	True	True
4nyl_3	602	True	True	True	False	-	False
7wpv_0	605	True	True	True	False	-	False
6w51_2	612	False	-	-	-	-	False
6w51_0	612	False	-	-	-	-	False
3p0v_0	613	False	-	-	-	-	False
3p0v_1	613	False	-	-	-	-	False
6rcq_0	615	True	True	True	True	False	False
4rnr_1	617	True	True	False	-	-	False
4rnr_0	617	True	True	False	-	-	False
6azx_0	625	True	True	True	True	True	True
5bk0_1	625	False	-	-	-	-	False
6azx_1	625	True	True	True	True	True	True
7rdm_0	626	True	True	True	True	True	True
5dd5_0	630	True	True	True	True	True	True
7jxe_0	631	True	True	False	-	-	False
5dd6_1	638	True	True	False	-	-	False
5dd6_0	638	True	True	False	-	-	False
7l57_0	643	False	-	-	-	-	False
5vm4_7	644	True	False	-	-	-	False
5vm4_0	644	True	False	-	-	-	False
4llv_3	647	True	True	False	-	-	False
4llv_0	647	True	True	True	True	True	True
4llv_4	647	True	True	True	True	True	True
4xcy_2	648	False	-	-	-	-	False
4xbg_2	648	True	True	False	-	-	False
4xcy_1	648	False	-	-	-	-	False
4xcy_0	648	False	-	-	-	-	False
4xbg_5	648	True	True	False	-	-	False
4xbg_1	648	True	True	True	True	True	True
4xbg_0	648	True	True	True	True	True	True
5cip_1	648	True	True	True	False	-	False
4xcy_5	648	False	-	-	-	-	False
4xbg_4	648	True	True	False	-	-	False
5cip_0	648	True	True	True	False	-	False
4xcn_5	648	False	-	-	-	-	False
4xbg_3	648	True	True	False	-	-	False
4xce_2	648	False	-	-	-	-	False
4xcn_3	648	False	-	-	-	-	False
4xcn_0	648	False	-	-	-	-	False
4xcy_4	648	False	-	-	-	-	False
4xcn_1	648	False	-	-	-	-	False
4xcn_2	648	False	-	-	-	-	False
4xcn_4	648	False	-	-	-	-	False
4xce_0	648	False	-	-	-	-	False
4xcc_0	648	False	-	-	-	-	False
4xce_1	648	False	-	-	-	-	False
4xbp_2	648	False	-	-	-	-	False
4xbp_1	648	False	-	-	-	-	False
4xbp_0	648	False	-	-	-	-	False
4xbp_3	648	False	-	-	-	-	False
4xcy_3	648	False	-	-	-	-	False
6mts_0	652	True	True	True	False	-	False
5jw5_0	654	True	True	True	True	True	True
5jw5_1	654	True	True	False	-	-	False
5bzd_0	661	True	True	True	False	-	False
5bzd_1	661	True	True	True	False	-	False
7rdj_0	664	True	True	True	True	True	True
7rdk_0	664	True	True	True	True	True	True
4nyl_0	673	True	True	True	True	True	True
4nyl_1	673	True	True	True	False	-	False
4nyl_2	673	True	True	True	True	True	True
8fab_1	675	True	True	True	True	True	True
8fab_0	675	True	True	True	True	True	True
4buh_0	679	True	True	True	True	True	True
5fuo_0	687	False	-	-	-	-	False
5fuz_0	687	True	True	True	True	True	True
7kfg_0	690	False	-	-	-	-	False
5bzw_0	691	False	-	-	-	-	False
6cr1_0	699	True	True	True	True	True	True
2fl5_0	700	False	-	-	-	-	False
2fl5_3	700	False	-	-	-	-	False
2fl5_2	700	False	-	-	-	-	False
2fl5_1	700	False	-	-	-	-	False
6ws6_2	706	False	-	-	-	-	False
6ws6_1	706	False	-	-	-	-	False
2fjf_6	708	True	True	True	True	True	True
2fjf_3	708	True	True	True	True	True	True
2fjf_11	708	True	True	True	True	True	True
2fjf_0	708	True	True	True	True	True	True
2fjf_1	708	True	True	True	True	True	True
2fjf_4	708	True	True	True	True	True	True
2fjf_10	708	True	True	True	True	True	True
2fjf_5	708	True	True	True	True	True	True
2fjf_2	708	True	True	True	True	True	True
2fjf_7	708	True	True	True	True	True	True
2fjf_8	708	True	True	True	True	True	True
2fjf_9	708	True	True	True	True	True	True
6ugt_0	709	True	True	True	True	True	True
6ugt_1	709	True	True	True	True	True	True
6ugu_0	709	True	True	True	True	True	True
6ugu_1	709	True	True	True	True	True	True
6ugv_0	709	True	True	True	True	True	True
6ugv_1	709	True	True	True	True	True	True
5vh4_0	709	True	True	True	True	True	True
5vh3_1	709	True	True	True	True	True	True
5vh3_0	709	True	True	True	True	True	True
6ugs_0	709	True	True	True	True	True	True
6ugs_1	709	True	True	True	True	True	True
4odu_0	711	True	True	True	True	True	True
4odu_1	711	True	True	True	True	True	True
4z95_0	711	True	True	True	True	True	True
6mee_1	712	True	True	True	True	True	True
6mee_0	712	True	True	False	-	-	False
6bi2_0	714	True	True	True	True	True	True
4hkz_0	714	True	True	True	True	True	True
6bi0_1	714	True	True	False	-	-	False
6bi0_0	714	True	True	True	True	True	True
5xhf_0	714	False	-	-	-	-	False
4ub0_0	714	True	True	True	False	-	False
7pkl_0	714	True	True	True	True	True	True
5xhf_1	714	False	-	-	-	-	False
6bi2_1	714	True	True	True	False	-	False
6mh2_1	714	True	True	False	-	-	False
6mh2_0	714	True	True	False	-	-	False
6bhz_1	714	True	True	False	-	-	False
6bhz_0	714	True	True	True	True	True	True
1fve_1	715	True	True	True	True	True	True
1fve_0	715	True	True	True	True	True	True
6mtr_0	719	True	True	True	False	-	False
5ubz_0	729	True	True	True	False	-	False
1hil_0	730	True	True	True	True	True	True
1hil_1	730	True	True	True	True	True	True
3hi5_0	734	True	True	True	True	True	True
6mxr_0	735	True	True	True	True	True	True
6mxr_1	735	True	True	True	True	True	True
6my4_0	736	True	True	True	True	True	True
6my4_1	736	True	True	True	True	True	True
4jfy_0	737	True	True	True	False	-	False
4jfx_0	737	True	True	True	True	True	True
4eow_0	739	True	True	True	False	-	False
5zmj_0	739	True	True	True	True	True	True
3d69_1	740	False	-	-	-	-	False
3d69_0	740	False	-	-	-	-	False
5xli_0	743	True	True	True	True	True	True
5xli_1	743	True	True	True	False	-	False
3juy_5	744	True	True	True	True	True	True
3juy_4	744	True	True	True	True	True	True
3juy_2	744	True	True	True	True	True	True
3juy_0	744	True	True	True	True	True	True
3juy_3	744	True	True	True	True	True	True
2orb_0	746	True	True	False	-	-	False
2orb_1	746	True	True	False	-	-	False
5cgy_0	747	True	True	True	True	True	True
5cgy_1	747	True	True	True	True	True	True
7bm5_3	753	False	-	-	-	-	False
7bm5_4	753	False	-	-	-	-	False
7bm5_2	753	False	-	-	-	-	False
7bm5_0	753	False	-	-	-	-	False
7bm5_1	753	False	-	-	-	-	False
5u15_0	754	True	True	True	True	True	True
5u15_1	754	True	True	True	True	True	True
5c2b_0	755	True	True	True	True	True	True
5c6w_0	756	True	True	True	True	True	True
5c6w_1	756	True	True	True	True	True	True
6wj0_0	757	True	True	True	False	-	False
7l79_0	761	False	-	-	-	-	False
7l79_1	761	False	-	-	-	-	False
4hii_1	762	True	True	False	-	-	False
4hie_0	762	True	True	True	True	True	True
6mxs_1	764	True	True	True	True	True	True
6mxs_0	764	True	True	True	True	True	True
6my5_1	765	True	True	True	True	True	True
6my5_0	765	True	True	True	True	True	True
6b9y_0	769	True	True	True	True	True	True
6b9z_0	769	True	True	True	True	True	True
6bae_0	769	True	True	True	True	True	True
6bah_0	769	True	True	True	True	True	True
5u6a_0	769	True	True	True	True	True	True
5u5f_0	769	True	True	True	True	True	True
5u5m_0	769	True	True	True	True	True	True
4ioi_0	770	True	True	True	True	True	True
4hjg_0	770	True	True	True	True	True	True
5tpl_0	771	True	True	True	True	True	True
5tpp_0	774	True	True	True	True	True	True
5tqa_0	779	True	True	True	False	-	False
5tqa_1	779	True	True	True	False	-	False
7rdl_0	781	True	True	True	False	-	False
7rdl_1	781	True	True	False	-	-	False
6oc7_0	785	True	True	False	-	-	False
5xrq_1	788	True	True	True	False	-	False
5xrq_0	788	True	True	True	False	-	False
4lrn_0	789	True	True	False	-	-	False
5tdp_0	795	True	True	False	-	-	False
5tdn_0	795	True	True	False	-	-	False
5tdn_1	795	True	True	True	True	True	True
5tdp_1	795	True	True	True	True	True	True
4nki_0	800	True	True	True	False	-	False
7k8p_0	802	True	True	True	True	True	True
2adj_0	803	False	-	-	-	-	False
2adg_0	803	True	True	True	True	True	True
2a9n_1	806	False	-	-	-	-	False
2a9n_0	807	False	-	-	-	-	False
1fvd_0	808	True	True	True	True	True	True
1fvd_1	808	True	True	True	True	True	True
5i1d_0	816	True	True	True	False	-	False
5i1d_1	816	True	True	False	-	-	False
5i19_0	818	True	True	True	True	True	True
5i1a_0	819	True	True	True	True	True	True
5i1a_1	819	True	True	True	True	True	True
6p9i_1	820	True	True	True	True	True	True
6p9i_0	820	True	True	True	True	True	True
5od8_0	821	True	True	True	True	True	True
6nb5_1	823	False	-	-	-	-	False
6nb5_0	823	False	-	-	-	-	False
6yhq_0	825	True	True	False	-	-	False
1etz_1	829	True	True	True	True	True	True
1etz_0	829	True	True	True	True	True	True
3juy_1	830	True	True	True	True	True	True
5tdo_0	834	True	True	False	-	-	False
5tdo_1	834	True	True	True	True	True	True
4ob5_0	837	True	True	False	-	-	False
4hdi_0	844	True	True	True	False	-	False
4hdi_1	844	True	True	True	False	-	False
5u0r_0	846	False	-	-	-	-	False
4xpt_0	851	False	-	-	-	-	False
4xpb_0	851	False	-	-	-	-	False
5nbi_0	854	True	True	True	False	-	False
1ucb_0	860	True	True	True	True	True	True
4hkb_2	865	False	-	-	-	-	False
4hkb_3	865	False	-	-	-	-	False
4hkb_4	865	False	-	-	-	-	False
4hkb_1	865	False	-	-	-	-	False
4hkb_0	865	False	-	-	-	-	False
4hkb_5	865	False	-	-	-	-	False
6e64_0	866	False	-	-	-	-	False
6e64_1	866	False	-	-	-	-	False
4llu_0	871	True	True	True	True	True	True
4llu_1	871	True	True	True	True	True	True
1l7i_0	872	True	True	True	True	True	True
6obz_1	873	True	True	True	True	True	True
6obz_0	873	True	True	True	True	True	True
3gje_0	874	True	True	True	True	True	True
3gje_1	874	True	True	True	True	True	True
3u6r_1	875	True	True	True	False	-	False
3u6r_0	875	True	True	True	True	True	True
6qb9_0	880	True	True	True	True	True	True
6qb9_1	880	True	True	True	True	True	True
6qf6_0	880	True	True	True	True	True	True
6qf6_3	880	True	True	True	True	True	True
6qf6_1	880	True	True	True	True	True	True
6qf6_2	881	True	True	True	True	True	True
6qf9_0	881	True	True	True	True	True	True
6qbc_0	882	True	True	True	True	True	True
5drw_0	884	True	True	True	True	True	True
6e65_0	886	True	True	True	True	True	True
6mef_0	889	False	-	-	-	-	False
6a9k_0	890	True	True	True	True	True	True
6a9k_1	890	True	True	True	True	True	True
1i9i_0	891	True	True	True	False	-	False
2v7n_1	893	True	True	True	True	True	True
2v7n_0	893	True	True	True	True	True	True
2v7n_3	893	True	True	True	True	True	True
2v7n_2	893	True	True	True	True	True	True
3ijh_1	894	True	True	True	True	True	True
3ijy_1	894	False	-	-	-	-	False
5u0u_3	897	False	-	-	-	-	False
5u0u_1	897	False	-	-	-	-	False
5u0u_2	897	False	-	-	-	-	False
5u0u_0	897	False	-	-	-	-	False
5vsh_0	907	True	True	True	True	True	True
5vsh_1	907	True	True	True	True	True	True
5vsh_2	907	True	True	True	True	True	True
5vsh_3	907	True	True	True	True	True	True
6rlm_0	909	True	True	True	False	-	False
6rlm_5	909	True	True	True	False	-	False
6rlm_1	909	True	True	True	False	-	False
6rlm_2	909	True	True	True	False	-	False
6rlm_4	909	True	True	True	False	-	False
6rlm_7	909	True	True	True	False	-	False
6rlm_3	909	True	True	True	False	-	False
6rlm_6	909	True	True	True	False	-	False
1opg_0	912	True	True	True	False	-	False
1bm3_0	912	True	True	False	-	-	False
6uyg_0	913	False	-	-	-	-	False
1axt_0	914	True	True	True	True	True	True
3tnn_3	915	True	True	True	True	True	True
3tnn_2	915	True	True	True	True	True	True
3tnn_1	915	True	True	True	True	True	True
3tnn_0	915	True	True	True	True	True	True
6uyd_0	917	True	True	True	False	-	False
4mwf_0	917	True	True	True	False	-	False
6uyd_1	917	True	True	True	False	-	False
6x5e_1	920	True	True	True	False	-	False
6x5e_0	920	True	True	True	False	-	False
1lo0_1	923	True	True	True	True	True	True
1lo0_0	923	True	True	True	True	True	True
6peh_2	926	True	True	True	False	-	False
6peh_0	926	True	True	False	-	-	False
3qpx_0	927	True	True	True	True	True	True
3utz_1	929	True	True	False	-	-	False
3utz_2	929	True	True	False	-	-	False
3utz_0	929	True	True	True	False	-	False
1jgv_0	933	True	True	True	True	True	True
3qo1_0	935	True	True	True	True	True	True
3m8o_0	935	True	True	True	True	True	True
3qny_0	935	True	True	False	-	-	False
3qnx_0	935	True	True	True	False	-	False
3qny_1	935	True	True	False	-	-	False
7jxd_1	936	True	True	True	False	-	False
7jxd_0	936	True	True	True	False	-	False
4hk3_0	940	False	-	-	-	-	False
4hk0_0	945	True	True	False	-	-	False
4hk0_1	945	True	True	True	True	True	True
7wc0_0	946	True	True	True	False	-	False
7wc0_1	946	True	True	True	False	-	False
6shg_0	953	False	-	-	-	-	False
4s2s_1	953	True	True	True	True	True	True
4s2s_0	953	True	True	True	True	True	True
1igf_0	955	True	True	True	True	True	True
1igf_1	955	True	True	True	False	-	False
4lly_1	957	True	True	True	True	True	True
4lly_0	957	True	True	True	True	True	True
1bln_0	958	True	True	True	True	True	True
1bln_1	958	True	True	True	True	True	True
6and_0	964	True	True	False	-	-	False
3eyv_1	968	True	True	True	True	True	True
1l7t_0	971	True	True	True	False	-	False
6dlb_0	974	True	True	True	True	True	True
3qhz_0	975	True	True	False	-	-	False
5fha_0	978	True	True	True	True	True	True
6dla_0	979	True	True	True	True	True	True
4jha_0	985	True	True	True	False	-	False
6dl8_0	986	False	-	-	-	-	False
6dl8_1	986	False	-	-	-	-	False
4llw_0	989	True	True	True	True	True	True
4llw_1	989	True	True	True	True	True	True
2a9m_1	990	True	True	True	True	True	True
2a9m_0	990	True	True	True	True	True	True
7u0c_0	994	False	-	-	-	-	False
3x3g_0	995	True	True	True	False	-	False
2rcj_0	996	False	-	-	-	-	False
2rcj_1	996	False	-	-	-	-	False
2rcj_9	996	False	-	-	-	-	False
2rcj_3	996	False	-	-	-	-	False
2rcj_8	996	False	-	-	-	-	False
2rcj_4	996	False	-	-	-	-	False
2rcj_5	996	False	-	-	-	-	False
2rcj_7	996	False	-	-	-	-	False
2rcj_6	996	False	-	-	-	-	False
2rcj_2	996	False	-	-	-	-	False
1wc7_1	1000	True	True	True	True	True	True
6ffj_3	1006	True	True	False	-	-	False
6s2i_2	1006	True	True	False	-	-	False
6ffj_1	1006	True	True	True	True	True	True
6s2i_3	1006	True	True	False	-	-	False
6ffj_0	1006	True	True	True	True	True	True
6s2i_1	1006	True	True	True	True	True	True
3qhz_1	1007	True	True	False	-	-	False
6u1t_0	1011	True	True	True	True	True	True
6gxx_0	1012	True	True	True	True	True	True
6jc2_0	1016	True	True	True	False	-	False
2gfb_6	1018	False	-	-	-	-	False
2gfb_5	1018	False	-	-	-	-	False
2gfb_0	1018	False	-	-	-	-	False
2gfb_1	1018	False	-	-	-	-	False
2gfb_2	1018	False	-	-	-	-	False
2gfb_7	1018	False	-	-	-	-	False
2gfb_4	1018	False	-	-	-	-	False
2gfb_3	1018	False	-	-	-	-	False
5fcs_0	1019	True	True	True	True	True	True
7s8g_0	1024	True	True	True	False	-	False
7s8g_1	1024	True	True	True	False	-	False
3qeh_3	1026	True	True	True	True	True	True
3qeh_2	1026	True	True	True	True	True	True
3qeh_0	1026	True	True	True	True	True	True
3qeh_1	1026	True	True	True	True	True	True
6df0_0	1029	True	True	True	True	True	True
6ffj_2	1032	True	True	False	-	-	False
5t4z_1	1033	True	True	True	False	-	False
5iie_1	1033	True	True	True	False	-	False
5iie_0	1034	True	True	True	False	-	False
2gcy_0	1036	True	True	True	True	True	True
3eot_0	1038	True	True	True	True	True	True
6wkl_0	1043	True	True	True	True	True	True
1mf2_0	1050	True	True	True	True	True	True
1mf2_1	1050	True	True	True	True	True	True
6med_1	1054	True	True	True	True	True	True
6med_2	1054	True	True	True	True	True	True
6med_0	1054	True	True	True	True	True	True
6foe_1	1056	True	True	True	True	True	True
6foe_0	1056	True	True	True	False	-	False
1igt_1	1060	True	True	True	True	True	True
1igt_0	1060	True	True	True	True	True	True
6xli_0	1061	True	True	True	True	True	True
5jrp_0	1065	True	True	True	True	True	True
7tus_0	1068	True	True	True	False	-	False
7tus_3	1068	True	True	True	False	-	False
7tus_1	1068	True	True	True	False	-	False
7tus_2	1068	True	True	True	False	-	False
4hqq_0	1072	True	True	False	-	-	False
5v7r_0	1073	True	True	True	False	-	False
4fze_0	1074	True	True	True	True	True	True
6bpb_0	1076	True	True	True	True	True	True
3aaz_0	1077	True	True	True	True	True	True
3aaz_1	1077	True	True	True	True	True	True
7kgu_2	1082	True	True	True	True	True	True
7kgu_1	1082	True	True	True	True	True	True
7kgu_3	1082	True	True	True	True	True	True
7kgu_0	1082	True	True	True	True	True	True
7ra8_1	1091	False	-	-	-	-	False
7ra8_0	1091	False	-	-	-	-	False
7ra8_2	1091	False	-	-	-	-	False
7ral_0	1091	False	-	-	-	-	False
3fzu_0	1092	True	True	True	True	True	True
3fzu_1	1092	True	True	True	True	True	True
5ukq_0	1097	True	True	True	True	True	True
5wuv_0	1103	True	True	True	True	True	True
4rir_0	1107	True	True	True	True	True	True
4rir_1	1107	True	True	True	True	True	True
4ouu_0	1113	True	True	True	True	True	True
4ouu_1	1113	True	True	True	True	True	True
5wca_0	1118	True	True	True	False	-	False
5i1i_0	1120	True	True	True	False	-	False
5i1h_0	1121	True	True	True	False	-	False
5i1e_0	1122	True	True	True	True	True	True
5i1g_0	1123	True	True	True	False	-	False
5b6f_1	1125	True	True	True	True	True	True
7u0b_0	1129	True	True	True	False	-	False
4kte_0	1130	True	True	True	True	True	True
7n04_0	1134	True	True	True	True	True	True
5ukn_0	1138	True	True	True	True	True	True
7khf_0	1139	False	-	-	-	-	False
7khf_1	1139	False	-	-	-	-	False
7n3g_0	1143	True	True	True	True	True	True
5weq_0	1145	True	True	True	False	-	False
4g5z_0	1146	True	True	True	True	True	True
3i75_0	1147	True	True	True	True	True	True
6o3u_1	1148	False	-	-	-	-	False
6o3u_2	1148	False	-	-	-	-	False
6o3k_0	1148	True	True	True	True	True	True
6o3u_0	1148	False	-	-	-	-	False
6o3u_3	1148	False	-	-	-	-	False
7u04_0	1151	True	True	True	False	-	False
6lun_1	1155	True	True	True	True	True	True
6lun_0	1155	True	True	True	True	True	True
1lo4_0	1162	True	True	True	True	True	True
7kx4_1	1163	True	True	True	True	True	True
7kx4_0	1163	True	True	True	True	True	True
4jdv_0	1165	True	True	True	True	True	True
5w6c_0	1168	True	True	True	True	True	True
2x1q_0	1169	True	False	-	-	-	False
7uel_0	1170	True	True	True	True	True	True
6vuo_1	1171	True	True	False	-	-	False
6v4r_0	1173	False	-	-	-	-	False
7kkh_0	1174	True	True	True	True	True	True
5fhb_0	1175	True	True	True	True	True	True
1rih_0	1176	True	True	True	True	True	True
1f4w_0	1183	True	True	True	True	True	True
7rqp_0	1186	False	-	-	-	-	False
5ibu_1	1197	True	True	True	True	True	True
5ibu_0	1197	True	True	True	True	True	True
5d7s_0	1202	True	True	True	False	-	False
1yeh_0	1204	True	True	True	True	True	True
5itb_0	1210	True	True	True	True	True	True
7n6p_1	1211	True	True	True	False	-	False
7n6p_0	1211	True	True	True	True	True	True
2ymx_0	1213	True	True	True	False	-	False
7amp_0	1216	True	True	True	False	-	False
4yny_1	1219	True	True	True	True	True	True
4yny_0	1219	True	True	True	True	True	True
1jpt_0	1220	True	True	True	True	True	True
6dc4_0	1224	True	True	True	True	True	True
5ik3_0	1226	True	True	False	-	-	False
5ik3_1	1226	True	True	True	True	True	True
7o4y_0	1228	True	True	True	True	True	True
6v4q_0	1229	True	True	True	True	True	True
3fku_5	1230	False	-	-	-	-	False
3fku_4	1230	False	-	-	-	-	False
4ztp_0	1235	True	True	True	True	True	True
6o3d_0	1236	True	True	True	True	True	True
7omn_1	1237	True	False	-	-	-	False
6wor_0	1240	True	True	False	-	-	False
6emj_0	1243	True	True	False	-	-	False
6ele_0	1243	True	True	False	-	-	False
6ell_1	1243	True	True	True	True	True	True
6ell_0	1243	True	True	False	-	-	False
6ele_1	1243	True	True	True	True	True	True
6elj_0	1243	True	True	True	True	True	True
6emj_1	1243	True	True	True	False	-	False
6elj_1	1243	True	True	True	True	True	True
5bvj_2	1245	True	True	True	True	True	True
5bvj_3	1245	True	True	True	True	True	True
5bvj_1	1245	True	True	True	True	True	True
5bvj_0	1245	True	True	True	True	True	True
1q9o_0	1250	True	True	True	True	True	True
1q9o_1	1250	True	True	True	True	True	True
6w73_0	1251	True	True	True	False	-	False
4x80_0	1256	True	True	True	True	False	False
3fku_1	1259	False	-	-	-	-	False
3fku_0	1259	False	-	-	-	-	False
3fku_2	1259	False	-	-	-	-	False
1ohq_0	1260	True	False	-	-	-	False
7obf_0	1260	True	False	-	-	-	False
6be2_0	1263	True	True	True	True	True	True
7nfa_0	1269	True	True	True	True	True	True
7nfa_1	1269	True	True	True	True	True	True
7nc0_0	1269	True	True	True	True	True	True
5ewi_0	1270	True	True	True	True	True	True
5uko_0	1272	True	True	True	True	True	True
3u7w_0	1279	True	True	True	True	True	True
2f19_0	1280	True	True	True	True	True	True
1fai_0	1280	True	True	True	True	True	True
6xrj_0	1283	False	-	-	-	-	False
6xrj_3	1283	False	-	-	-	-	False
6xrj_1	1283	False	-	-	-	-	False
6xrj_2	1283	False	-	-	-	-	False
3qxu_0	1286	True	False	-	-	-	False
3bkc_0	1288	True	True	True	True	True	True
3bkm_0	1288	True	True	True	True	False	False
4q2z_1	1289	True	True	True	True	True	True
4q2z_0	1289	True	True	True	True	True	True
5f6h_3	1294	True	True	True	True	True	True
5f6h_2	1294	True	True	True	True	True	True
5f6h_0	1294	True	True	True	True	True	True
5f6h_1	1294	True	True	True	True	True	True
4p48_0	1301	True	True	True	True	True	True
5opy_0	1309	True	True	True	True	True	True
7ams_0	1318	True	True	True	True	True	True
6o41_2	1321	True	True	True	False	-	False
6o41_1	1321	True	True	True	False	-	False
6o41_0	1321	True	True	True	False	-	False
4m5y_1	1324	True	True	True	True	True	True
4m5y_0	1324	True	True	True	True	True	True
5ibt_0	1327	True	True	True	True	True	True
7lk9_1	1332	False	-	-	-	-	False
7lk9_0	1332	False	-	-	-	-	False
7lk9_3	1332	False	-	-	-	-	False
7lk9_2	1332	False	-	-	-	-	False
7lka_1	1333	True	True	True	True	True	True
7lka_3	1333	True	True	True	False	-	False
7lka_0	1333	True	True	True	True	True	True
7lka_2	1333	True	True	True	True	True	True
4ktd_0	1336	True	True	True	True	True	True
7n3h_0	1339	True	True	True	True	True	True
4ptt_0	1340	True	True	True	True	True	True
7cea_0	1342	True	True	True	False	-	False
5tlj_3	1343	False	-	-	-	-	False
5w24_0	1351	True	True	False	-	-	False
3cfk_7	1356	True	True	True	True	True	True
3cfk_3	1356	True	True	True	True	True	True
3cfk_2	1356	True	True	True	True	True	True
3cfj_0	1356	True	True	True	True	True	True
3cfk_4	1356	True	True	True	True	True	True
3cfj_1	1356	True	True	True	True	True	True
3cfk_5	1356	True	True	True	True	True	True
3cfk_6	1356	True	True	True	True	True	True
3cfj_3	1356	True	True	True	True	True	True
3cfk_0	1356	True	True	True	True	True	True
3cfk_1	1356	True	True	True	True	True	True
3cfj_2	1356	True	True	True	True	True	True
3fku_3	1362	False	-	-	-	-	False
1fgv_0	1364	True	True	False	-	-	False
6xca_0	1372	True	True	True	True	True	True
3ojd_0	1374	True	True	True	True	True	True
3qyc_0	1377	True	False	-	-	-	False
5ukp_0	1379	True	True	True	True	False	False
6dw2_0	1380	True	True	True	True	False	False
7kpj_1	1381	True	True	True	True	True	True
7kpj_0	1381	True	True	True	True	True	True
6dwc_0	1383	True	True	True	True	True	True
6dwc_1	1383	True	True	True	True	True	True
7ws1_3	1387	False	-	-	-	-	False
7ws7_1	1387	False	-	-	-	-	False
6pe9_0	1388	False	-	-	-	-	False
5wtg_1	1390	False	-	-	-	-	False
5wtg_0	1390	False	-	-	-	-	False
6e5p_4	1391	False	-	-	-	-	False
4nhg_4	1391	False	-	-	-	-	False
6e5p_6	1391	False	-	-	-	-	False
6ozc_1	1391	False	-	-	-	-	False
4nhg_3	1391	False	-	-	-	-	False
6e5p_0	1391	False	-	-	-	-	False
4nhg_2	1391	False	-	-	-	-	False
6n32_0	1391	True	True	True	False	-	False
6ozc_5	1391	False	-	-	-	-	False
4nhg_1	1391	False	-	-	-	-	False
6n35_0	1391	True	True	True	True	True	True
6n32_1	1391	True	True	True	False	-	False
6ozc_3	1391	False	-	-	-	-	False
4nhg_5	1391	False	-	-	-	-	False
6mnf_0	1391	True	True	True	True	True	True
4nhg_0	1391	False	-	-	-	-	False
3oaz_1	1392	True	True	True	True	True	True
3v6f_0	1394	True	True	True	False	-	False
3v6f_2	1394	True	True	True	False	-	False
3v6f_1	1394	True	True	True	False	-	False
3v6f_3	1394	True	True	True	False	-	False
2aab_0	1395	True	True	True	True	True	True
6ztf_0	1401	True	True	True	True	True	True
6ztf_1	1401	True	True	True	True	True	True
2a1w_1	1406	True	True	True	True	True	True
2ai0_2	1406	True	True	True	True	True	True
2ai0_1	1406	True	True	True	True	True	True
2ai0_0	1406	True	True	False	-	-	False
2a1w_0	1406	True	True	True	True	False	False
2ai0_3	1406	True	True	False	-	-	False
5hcg_1	1415	True	True	True	False	-	False
5nyx_2	1424	True	True	False	-	-	False
3tnm_0	1425	True	True	True	False	-	False
3tnm_1	1425	True	True	False	-	-	False
4buh_1	1427	True	True	False	-	-	False
6pe7_0	1434	True	True	True	True	True	True
5a16_3	1435	True	True	True	True	True	True
5a16_0	1435	True	True	True	True	True	True
5a16_2	1435	True	True	True	True	True	True
5a16_1	1435	True	True	True	True	True	True
2ipt_0	1439	True	True	True	True	False	False
6wk4_0	1446	True	True	True	True	True	True
6u6o_0	1448	False	-	-	-	-	False
7lu9_0	1449	False	-	-	-	-	False
7lu9_1	1449	False	-	-	-	-	False
7lu9_2	1449	False	-	-	-	-	False
7lu9_3	1449	False	-	-	-	-	False
7lu9_4	1449	False	-	-	-	-	False
1u6a_0	1453	False	-	-	-	-	False
7u0k_0	1454	True	True	True	False	-	False
5mhs_1	1458	False	-	-	-	-	False
5mhs_2	1458	False	-	-	-	-	False
2xkn_1	1462	True	True	True	True	True	True
4rfe_2	1465	True	True	True	True	True	True
4rfe_0	1465	True	True	True	True	False	False
4rfe_3	1465	True	True	True	True	True	True
4rfe_1	1465	True	True	True	True	True	True
6al4_1	1467	True	True	True	False	-	False
6al4_2	1467	True	True	True	False	-	False
6al4_0	1467	True	True	True	True	True	True
1h3p_0	1468	True	True	True	True	True	True
2zkh_0	1469	True	True	True	True	True	True
6btj_0	1472	True	True	True	True	True	True
6btj_1	1472	True	True	True	True	True	True
5jof_0	1473	False	-	-	-	-	False
5jof_1	1473	False	-	-	-	-	False
5jof_2	1473	False	-	-	-	-	False
5jof_3	1473	False	-	-	-	-	False
5jqd_1	1476	True	True	False	-	-	False
5jqd_0	1476	True	True	True	False	-	False
4gsd_0	1479	True	True	True	False	-	False
1fn4_1	1482	True	True	True	True	True	True
1fn4_0	1482	True	True	True	True	True	True
6wyr_0	1483	True	True	False	-	-	False
3mck_0	1487	True	True	True	False	-	False
3mck_1	1487	True	True	True	False	-	False
7k3q_0	1489	True	True	True	True	True	True
6lfv_0	1490	True	True	True	True	True	True
5nb5_0	1492	False	-	-	-	-	False
5nb5_1	1492	False	-	-	-	-	False
5whj_0	1493	True	True	True	False	-	False
7ryu_0	1494	True	True	True	True	True	True
7uce_0	1495	True	True	True	False	-	False
3cmo_0	1497	True	True	True	True	True	True
3cmo_1	1497	True	True	True	False	-	False
6wo3_0	1500	True	True	True	True	True	True
5dqj_0	1504	True	True	True	False	-	False
5dqd_0	1504	True	True	True	True	True	True
5dqj_1	1504	True	True	True	False	-	False
1mcp_0	1505	True	True	True	True	True	True
5f6i_0	1507	True	True	True	True	True	True
6mfj_0	1510	True	True	True	True	True	True
6mfj_1	1510	True	True	True	True	True	True
2iq9_0	1511	True	True	True	True	True	True
2iqa_1	1512	True	True	False	-	-	False
2iqa_0	1512	True	True	False	-	-	False
7t62_0	1515	False	-	-	-	-	False
6gfe_1	1520	True	True	True	True	True	True
6gfe_0	1520	True	True	True	True	True	True
7mu4_0	1522	True	True	True	True	True	True
5y9k_0	1531	True	True	True	True	True	True
1seq_0	1535	True	True	True	True	False	False
3qhf_0	1537	True	True	True	True	True	True
2dqt_0	1546	True	True	True	True	True	True
2dtm_0	1546	True	True	False	-	-	False
2dqu_0	1546	True	True	True	True	True	True
6u6m_0	1547	True	True	True	True	True	True
2op4_0	1550	False	-	-	-	-	False
1sbs_0	1552	True	True	True	True	True	True
6dba_0	1556	True	False	-	-	-	False
6p3b_0	1557	True	True	False	-	-	False
3s34_0	1559	True	True	True	True	True	True
4p49_0	1560	True	True	True	True	True	True
5n2k_3	1564	True	True	True	False	-	False
5n2k_7	1564	True	True	True	True	True	True
5n2k_4	1564	True	True	True	True	True	True
5n2k_1	1564	True	True	True	False	-	False
5n2k_5	1564	True	True	True	False	-	False
5n2k_2	1564	True	True	True	False	-	False
5n2k_0	1564	True	True	True	False	-	False
5n2k_6	1564	True	True	True	True	True	True
7phs_0	1567	True	True	True	True	False	False
6kz0_0	1571	True	True	True	True	True	True
1q9l_0	1577	True	True	True	False	-	False
7t0j_3	1577	True	True	True	False	-	False
7t0k_0	1577	True	True	False	-	-	False
7t0j_0	1577	True	True	True	True	True	True
7t0k_3	1577	True	True	True	True	True	True
1q9l_1	1577	True	True	True	False	-	False
7t0k_2	1577	True	True	True	False	-	False
7t0k_1	1577	True	True	True	True	True	True
7t0j_1	1577	True	True	False	-	-	False
1q9k_0	1577	True	True	True	False	-	False
7t0j_2	1577	True	True	True	True	True	True
1gig_0	1586	True	True	True	True	True	True
6ubi_1	1587	True	True	False	-	-	False
1rfd_0	1590	True	True	True	True	True	True
4isv_0	1592	True	True	False	-	-	False
4jj5_0	1592	True	True	False	-	-	False
3nzh_0	1601	True	True	True	True	True	True
4jn1_0	1602	True	True	True	True	True	True
4x0k_1	1604	True	True	True	True	True	True
4x0k_0	1604	True	True	True	True	True	True
3w9d_1	1606	True	True	True	True	True	True
3w9d_0	1606	True	True	True	True	True	True
6a0x_0	1607	True	True	True	False	-	False
6a0x_1	1607	True	True	True	False	-	False
6a0x_2	1607	True	True	True	False	-	False
6a0x_3	1607	True	True	True	False	-	False
5chn_0	1611	True	True	True	False	-	False
5chn_1	1611	True	True	True	False	-	False
3j7e_3	1615	False	-	-	-	-	False
3j7e_2	1615	False	-	-	-	-	False
3j7e_1	1615	False	-	-	-	-	False
3j7e_0	1615	False	-	-	-	-	False
7rpt_3	1617	True	True	True	False	-	False
7rpt_2	1617	True	True	True	False	-	False
7rpt_1	1617	True	True	True	True	True	True
7rpt_0	1617	True	True	True	True	True	True
4poz_0	1618	True	True	True	True	True	True
6zec_0	1622	True	True	True	True	True	True
4z0b_0	1625	False	-	-	-	-	False
6oed_0	1628	True	True	False	-	-	False
6oed_1	1628	True	True	False	-	-	False
6oed_2	1628	True	True	False	-	-	False
1zan_0	1629	True	True	True	True	True	True
5trp_0	1630	True	True	True	False	-	False
3l1o_0	1631	True	True	True	True	True	True
6vor_1	1632	True	True	True	True	True	True
6vor_0	1632	True	True	False	-	-	False
4qth_1	1633	True	True	True	True	False	False
4qth_0	1633	True	True	True	True	False	False
7t0i_3	1634	True	True	False	-	-	False
7t0h_0	1634	True	True	True	True	True	True
7t0i_1	1634	True	True	False	-	-	False
7t0i_2	1634	True	True	True	False	-	False
7t0g_0	1634	True	True	True	True	True	True
7t0i_0	1634	True	True	False	-	-	False
3okm_0	1634	True	True	True	True	True	True
3oke_0	1634	True	True	True	True	True	True
3uls_0	1639	True	True	True	False	-	False
3uls_1	1640	True	True	True	False	-	False
7ryv_3	1641	True	True	True	True	True	True
7ryv_2	1641	True	True	True	True	True	True
7ryv_1	1641	True	True	True	True	True	True
7ryv_0	1641	True	True	True	True	True	True
4uim_3	1644	True	True	True	False	-	False
4uim_2	1644	True	True	True	False	-	False
4uim_0	1644	True	True	True	False	-	False
4uim_1	1644	True	True	True	False	-	False
3n9g_0	1650	True	True	True	True	True	True
6n7u_0	1651	True	True	False	-	-	False
6a76_0	1656	True	True	True	True	True	True
3cm9_3	1659	False	-	-	-	-	False
1r70_1	1659	False	-	-	-	-	False
1r70_0	1659	False	-	-	-	-	False
1iga_0	1659	False	-	-	-	-	False
1iga_1	1659	False	-	-	-	-	False
2qtj_3	1659	False	-	-	-	-	False
3chn_3	1659	False	-	-	-	-	False
1vge_0	1659	True	True	True	True	True	True
2qtj_0	1659	False	-	-	-	-	False
3chn_1	1659	False	-	-	-	-	False
3chn_0	1659	False	-	-	-	-	False
3cm9_0	1659	False	-	-	-	-	False
3chn_2	1659	False	-	-	-	-	False
2qtj_2	1659	False	-	-	-	-	False
2esg_1	1659	False	-	-	-	-	False
2qtj_1	1659	False	-	-	-	-	False
2esg_0	1659	False	-	-	-	-	False
3cm9_1	1659	False	-	-	-	-	False
3cm9_2	1659	False	-	-	-	-	False
4pb9_0	1671	True	True	True	True	True	True
4odw_0	1680	True	True	True	False	-	False
4odw_1	1680	True	True	True	True	False	False
1dqd_0	1681	True	True	True	False	-	False
7lsi_1	1682	True	True	True	True	False	False
7lsi_0	1682	True	True	True	True	False	False
7lsb_0	1683	True	True	True	True	False	False
5dr5_0	1684	True	True	True	True	True	True
4ods_0	1691	True	True	True	True	True	True
6p4y_0	1699	True	True	True	True	True	True
3phq_0	1702	True	True	True	True	True	True
6ghg_0	1706	True	True	True	True	True	True
6ghg_1	1706	True	True	True	True	True	True
5it2_0	1708	True	True	True	False	-	False
5kg9_0	1709	True	True	True	False	-	False
5kg9_1	1709	True	True	False	-	-	False
1dql_0	1719	True	True	True	True	True	True
7aj6_0	1721	True	True	True	False	-	False
7kbt_0	1722	False	-	-	-	-	False
2a77_0	1727	True	True	False	-	-	False
5waw_0	1736	True	True	True	False	-	False
3nn8_3	1741	False	-	-	-	-	False
3nn8_2	1741	False	-	-	-	-	False
3nn8_0	1741	False	-	-	-	-	False
3nn8_1	1741	False	-	-	-	-	False
6kr0_3	1749	True	True	True	True	True	True
6kr0_2	1750	True	True	True	True	True	True
6kr0_1	1751	True	True	True	True	True	True
6kr0_0	1752	True	True	True	False	-	False
4uik_0	1755	True	True	True	True	True	True
5uby_0	1757	True	True	True	False	-	False
6ehx_0	1758	True	True	True	True	True	True
4evn_0	1762	False	-	-	-	-	False
4evn_7	1762	False	-	-	-	-	False
4evn_6	1762	False	-	-	-	-	False
4evn_1	1762	False	-	-	-	-	False
4evn_2	1762	False	-	-	-	-	False
4evn_5	1762	False	-	-	-	-	False
4evn_4	1762	False	-	-	-	-	False
4evn_3	1762	False	-	-	-	-	False
7xq8_0	1767	False	-	-	-	-	False
7xq8_1	1767	False	-	-	-	-	False
1mnu_0	1769	True	True	True	True	True	True
2gjz_0	1772	True	True	True	False	-	False
2gjz_1	1772	True	True	True	False	-	False
2gk0_0	1772	True	True	True	True	True	True
2gk0_1	1772	True	True	False	-	-	False
3gbm_1	1776	True	True	False	-	-	False
5c0s_0	1777	False	-	-	-	-	False
3gbm_0	1778	True	True	False	-	-	False
7dr4_2	1780	True	True	True	True	True	True
7dr4_3	1780	True	True	True	True	True	True
1d5i_0	1781	True	True	True	True	True	True
7jln_1	1787	True	True	True	False	-	False
5wk2_0	1789	True	True	True	True	True	True
7nx2_0	1790	True	True	True	True	True	True
7nx2_1	1790	True	True	True	True	True	True
3ixx_0	1792	False	-	-	-	-	False
3ixy_1	1792	False	-	-	-	-	False
3ixy_0	1792	False	-	-	-	-	False
3mbx_0	1794	True	True	True	True	True	True
3l7e_1	1795	True	True	True	True	True	True
3l7e_0	1795	True	True	True	True	True	True
4nkd_2	1796	False	-	-	-	-	False
4nkd_3	1796	False	-	-	-	-	False
4nkd_0	1796	False	-	-	-	-	False
4nkd_1	1796	False	-	-	-	-	False
3cfe_0	1799	False	-	-	-	-	False
3cfe_1	1799	False	-	-	-	-	False
5anm_2	1800	False	-	-	-	-	False
5anm_0	1801	False	-	-	-	-	False
6fab_0	1804	True	True	True	True	True	True
1bfo_3	1805	True	True	True	False	-	False
1bfo_0	1805	True	True	True	True	True	True
1bfo_1	1805	True	True	True	False	-	False
1bfo_2	1805	True	True	True	False	-	False
1moe_0	1806	True	True	True	True	True	True
1moe_1	1806	True	True	True	True	True	True
1j05_1	1806	True	True	True	True	True	True
1j05_0	1806	True	True	True	True	True	True
2aj3_1	1812	True	True	True	True	True	True
2aj3_0	1812	True	True	True	True	True	True
2aj3_2	1812	True	True	True	True	True	True
6vpy_0	1813	True	True	True	False	-	False
6vpy_1	1813	True	True	True	False	-	False
4qhm_3	1814	False	-	-	-	-	False
4qhm_2	1814	False	-	-	-	-	False
4qhm_1	1814	False	-	-	-	-	False
4qhm_0	1814	False	-	-	-	-	False
4qhl_1	1815	False	-	-	-	-	False
4qhl_0	1815	False	-	-	-	-	False
1hez_1	1817	True	True	True	True	True	True
1hez_0	1817	True	True	True	True	True	True
4fqv_1	1820	False	-	-	-	-	False
4fqh_0	1820	True	True	True	True	True	True
4fqh_1	1820	True	True	True	True	True	True
4fqi_0	1820	True	True	True	True	True	True
4fqv_2	1820	False	-	-	-	-	False
5cjq_0	1820	False	-	-	-	-	False
5cjs_0	1820	False	-	-	-	-	False
4nzt_0	1820	True	True	True	False	-	False
4fqv_0	1820	False	-	-	-	-	False
5cjs_1	1820	False	-	-	-	-	False
6cnv_1	1820	False	-	-	-	-	False
1ad0_1	1821	True	True	True	True	True	True
1ad0_0	1821	True	True	True	True	True	True
4d9l_2	1822	True	True	True	True	True	True
4d9l_1	1822	True	True	True	True	True	True
4d9l_0	1822	True	True	True	True	False	False
4d9l_3	1822	True	True	True	True	True	True
1lmk_1	1825	True	True	True	True	True	True
1lmk_3	1825	True	True	True	True	True	True
1lmk_2	1825	True	True	True	True	True	True
1lmk_0	1825	True	True	True	True	True	True
4nko_2	1826	False	-	-	-	-	False
4nko_1	1826	False	-	-	-	-	False
4nko_0	1826	False	-	-	-	-	False
7sfx_3	1827	False	-	-	-	-	False
7sfx_2	1827	False	-	-	-	-	False
6dcv_0	1828	True	True	True	False	-	False
6dcv_1	1828	True	True	True	False	-	False
5i8h_2	1835	False	-	-	-	-	False
5i8e_1	1835	True	True	True	True	True	True
5i8e_0	1835	True	True	True	True	True	True
5i8c_0	1835	True	True	True	True	True	True
6me1_0	1835	True	True	True	True	True	True
6ucf_0	1836	True	True	True	True	True	True
5wl2_0	1837	True	True	False	-	-	False
5wl2_1	1837	True	True	True	False	-	False
5vga_0	1838	True	True	True	True	True	True
2a6j_0	1838	True	True	True	True	True	True
2a6k_0	1838	False	-	-	-	-	False
2a6j_1	1838	True	True	True	True	True	True
2a6d_0	1838	False	-	-	-	-	False
5b4m_1	1844	True	True	True	True	True	True
5b4m_0	1844	True	True	True	True	True	True
1bey_0	1847	False	-	-	-	-	False
5vr9_0	1849	True	True	False	-	-	False
5vr9_1	1849	True	True	True	True	True	True
5vsi_0	1849	True	True	True	True	True	True
3c08_0	1849	True	True	False	-	-	False
5vzr_0	1853	True	True	False	-	-	False
5vzr_1	1853	True	True	False	-	-	False
5tgb_0	1855	True	True	True	False	-	False
5tgb_1	1855	True	True	False	-	-	False
3rvu_0	1861	True	True	True	False	-	False
3rvt_0	1861	True	True	True	True	True	True
4nm4_1	1863	True	True	True	True	True	True
4nm4_0	1863	True	True	True	True	True	True
6ehy_0	1875	True	True	True	True	True	True
6ehy_1	1875	True	True	True	True	True	True
6uce_0	1876	True	True	True	True	True	True
4jpi_0	1878	True	True	True	True	True	True
4jpi_1	1878	True	True	False	-	-	False
6u3z_1	1880	True	True	True	True	True	True
6u3z_0	1880	True	True	True	False	-	False
1a6u_0	1893	True	True	True	True	True	True
5wkz_0	1898	True	True	True	True	True	True
5v7u_0	1900	True	True	True	False	-	False
6ltg_1	1902	True	True	False	-	-	False
6ltg_0	1902	True	True	False	-	-	False
7lud_1	1905	False	-	-	-	-	False
7lud_0	1905	False	-	-	-	-	False
1aif_0	1906	False	-	-	-	-	False
1aif_1	1906	False	-	-	-	-	False
3iy5_0	1906	False	-	-	-	-	False
1ngq_0	1907	True	True	True	True	True	True
3cfc_0	1908	True	True	True	True	True	True
7lyw_0	1911	True	True	True	True	True	True
7lyw_1	1911	True	True	True	True	True	True
7lyw_2	1911	True	True	True	True	True	True
1nbv_0	1914	True	True	True	True	True	True
1dee_0	1917	True	True	True	True	True	True
1dee_1	1917	True	True	True	True	True	True
1dee_2	1917	True	True	True	True	True	True
6dsi_0	1920	True	True	True	True	True	True
6w5d_1	1922	True	True	True	False	-	False
6w5d_0	1922	True	True	True	True	True	True
5j74_0	1924	True	True	True	True	True	True
5j74_1	1924	True	True	True	False	-	False
1it9_0	1928	True	True	True	True	True	True
7jtf_1	1929	False	-	-	-	-	False
7jtf_0	1929	False	-	-	-	-	False
5ur8_0	1930	True	True	True	True	True	True
4nkm_1	1935	False	-	-	-	-	False
4nkm_0	1935	False	-	-	-	-	False
4nkm_3	1935	False	-	-	-	-	False
4nkm_2	1935	False	-	-	-	-	False
1clo_0	1943	True	True	True	True	True	True
5gzr_0	1946	False	-	-	-	-	False
5gzr_1	1946	False	-	-	-	-	False
6d9g_0	1948	True	True	True	True	True	True
6d9g_1	1948	True	True	True	True	True	True
3iu4_0	1949	True	True	False	-	-	False
6pzg_0	1950	True	True	True	False	-	False
6z1z_0	1964	True	False	-	-	-	False
5b3n_0	1966	True	True	True	True	True	True
1wz1_0	1969	True	True	True	True	True	True
1dlf_0	1969	True	True	True	True	True	True
2dlf_0	1969	True	True	True	True	True	True
6wg0_0	1970	True	True	True	True	True	True
1iqw_0	1972	True	True	True	True	True	True
6t2j_0	1985	True	False	-	-	-	False
6mty_0	1987	False	-	-	-	-	False
5k8a_0	1988	True	True	True	True	True	True
5k8a_1	1988	True	True	True	True	True	True
5k8a_2	1988	True	True	True	True	True	True
5k8a_3	1988	True	True	True	True	True	True
6idh_0	1990	True	True	True	True	True	True
6kdh_0	1991	True	True	True	True	False	False
1cfv_0	1993	True	True	True	True	True	True
2bfv_0	1993	True	True	True	True	True	True
1m71_0	1994	True	True	True	True	True	True
5dk3_1	1997	True	True	True	False	-	False
5dk3_0	1997	True	True	True	True	True	True
6hxw_1	2000	True	True	True	True	True	True
6hxw_0	2000	True	True	True	False	-	False
3eo0_1	2001	True	True	True	True	True	True
3eo0_0	2001	True	True	True	True	True	True
3j42_1	2004	False	-	-	-	-	False
4kvc_0	2005	True	True	True	True	True	True
7l0l_2	2006	False	-	-	-	-	False
7l0l_1	2006	False	-	-	-	-	False
7l0l_0	2006	False	-	-	-	-	False
4zd3_0	2007	True	True	True	False	-	False
6lnt_1	2013	False	-	-	-	-	False
6lnt_0	2013	False	-	-	-	-	False
12e8_0	2016	True	True	True	True	True	True
12e8_1	2016	True	True	True	True	True	True
1a4k_0	2019	True	True	True	True	True	True
1a4k_1	2019	True	True	True	True	True	True
1a4j_0	2020	True	True	True	True	True	True
1a4j_1	2020	True	True	True	True	True	True
6z3k_0	2022	True	True	True	True	True	True
6z3k_1	2022	True	True	True	False	-	False
6z3k_2	2022	True	True	True	False	-	False
6z3k_3	2022	True	True	True	False	-	False
6z3k_4	2022	True	True	True	False	-	False
6z3k_6	2022	True	True	True	True	True	True
6z3k_7	2022	True	True	True	True	True	True
6z3k_8	2022	True	True	True	True	True	True
6z3k_5	2022	True	True	True	False	-	False
1xf3_1	2023	True	True	True	True	True	True
1xf2_1	2023	True	True	True	True	True	True
1xf3_0	2023	True	True	True	True	True	True
1xf4_1	2023	True	True	True	True	True	True
1xf4_0	2023	True	True	True	True	True	True
3nac_0	2025	True	True	True	True	False	False
3cvi_0	2028	True	True	True	True	True	True
1ocw_0	2030	True	True	True	False	-	False
1oaq_0	2031	True	True	True	True	True	True
1n4x_0	2035	True	True	True	True	True	True
1n4x_1	2035	True	True	True	True	True	True
3na9_0	2038	True	True	True	True	True	True
5ggq_0	2042	True	True	True	True	True	True
5od0_0	2044	True	True	True	True	True	True
7mfg_2	2046	False	-	-	-	-	False
7mfg_0	2046	False	-	-	-	-	False
7mfg_1	2046	False	-	-	-	-	False
7tat_2	2049	False	-	-	-	-	False
7tat_1	2049	False	-	-	-	-	False
6p67_3	2054	False	-	-	-	-	False
6p67_2	2054	False	-	-	-	-	False
1q0x_0	2056	True	True	True	True	True	True
3qq9_0	2058	True	True	True	True	True	True
3qq9_1	2058	True	True	True	True	True	True
5cd3_3	2059	False	-	-	-	-	False
5cd3_2	2059	False	-	-	-	-	False
5cd3_0	2059	False	-	-	-	-	False
5cd3_1	2059	False	-	-	-	-	False
3nab_0	2063	True	True	True	False	-	False
6fbj_0	2070	True	True	True	True	True	True
7te4_1	2073	True	True	False	-	-	False
7te4_0	2073	True	True	True	True	True	True
4qhk_2	2079	False	-	-	-	-	False
4qhk_1	2079	False	-	-	-	-	False
4qhk_0	2079	False	-	-	-	-	False
4qhk_3	2079	False	-	-	-	-	False
2gki_1	2080	False	-	-	-	-	False
6nis_0	2081	True	True	True	True	True	True
2o5z_0	2082	True	True	True	True	False	False
2ak1_0	2086	True	True	True	True	True	True
2aju_0	2086	True	True	True	True	True	True
4m61_1	2088	True	True	True	True	True	True
4m61_0	2088	True	True	True	True	True	True
1ad9_1	2089	True	True	True	True	True	True
1ad9_0	2089	True	True	True	True	True	True
7dwt_0	2092	False	-	-	-	-	False
7dwu_0	2092	False	-	-	-	-	False
4kuz_0	2095	True	True	True	True	True	True
1kfa_1	2098	True	True	True	True	True	True
1kfa_0	2098	True	True	True	True	True	True
6qcu_0	2104	True	True	True	True	True	True
2vxv_0	2106	True	True	True	True	True	True
6vrt_0	2108	True	True	True	True	True	True
1qok_0	2113	True	True	True	True	True	True
6ani_1	2118	True	True	True	True	True	True
6ani_0	2118	True	True	True	True	True	True
4qhn_0	2122	False	-	-	-	-	False
1dba_0	2123	True	True	True	True	True	True
4ky1_0	2135	False	-	-	-	-	False
3naa_0	2137	True	True	True	True	False	False
3ncj_0	2138	True	True	True	True	True	True
6o89_1	2148	True	True	True	True	True	True
5yfi_0	2152	True	True	False	-	-	False
6wt3_0	2154	False	-	-	-	-	False
1t2q_0	2155	True	True	True	True	True	True
2d03_0	2156	True	True	True	True	True	True
3l7f_0	2157	True	True	True	True	True	True
3l7f_2	2157	True	True	True	True	True	True
3l7f_1	2157	True	True	True	True	True	True
4kaq_0	2159	True	True	True	True	True	True
1a5f_0	2164	True	True	False	-	-	False
7l6m_0	2168	False	-	-	-	-	False
7l6m_1	2168	False	-	-	-	-	False
7lua_0	2168	False	-	-	-	-	False
6rco_0	2169	True	True	True	False	-	False
6rco_1	2169	True	True	True	True	True	True
1d5b_0	2170	True	True	True	False	-	False
1d5b_1	2170	True	True	True	False	-	False
3v0v_1	2172	True	True	True	True	True	True
3v0v_0	2172	True	True	True	True	True	True
1dn0_1	2177	True	True	True	True	True	True
1qlr_0	2177	False	-	-	-	-	False
1qlr_1	2177	False	-	-	-	-	False
1dn0_0	2177	True	True	True	True	True	True
4hfw_1	2183	True	True	True	True	True	True
4hfw_0	2183	True	True	True	True	True	True
1ck0_0	2185	True	True	True	True	True	True
6ias_0	2188	True	True	True	True	True	True
7mx8_0	2195	True	True	True	False	-	False
1jfq_0	2196	True	True	True	True	True	True
5aze_0	2199	True	True	False	-	-	False
1fl5_0	2200	True	True	True	True	True	True
1fl5_1	2200	True	True	True	True	True	True
6rnn_1	2201	True	True	True	True	True	True
6rnn_0	2201	True	True	True	True	True	True
3nz8_0	2202	True	True	True	False	-	False
3nz8_1	2202	True	True	True	False	-	False
1e6o_0	2203	True	True	True	True	True	True
1igm_0	2204	True	True	True	True	True	True
3i2c_0	2209	True	True	True	False	-	False
1kem_0	2211	True	True	True	True	True	True
1jn6_0	2212	True	True	True	False	-	False
1cl7_0	2218	False	-	-	-	-	False
3iy0_0	2219	False	-	-	-	-	False
4a6y_1	2222	False	-	-	-	-	False
4g6k_0	2225	True	True	True	True	True	True
1ub6_1	2226	True	True	True	True	True	True
1ub6_0	2226	True	True	True	True	True	True
6uqr_0	2229	False	-	-	-	-	False
6uqr_1	2229	False	-	-	-	-	False
5yax_0	2235	True	True	True	True	True	True
2hwz_0	2238	True	True	True	True	True	True
1igc_0	2240	True	True	True	True	True	True
5i75_0	2241	False	-	-	-	-	False
6w2c_0	2241	False	-	-	-	-	False
5i66_0	2241	True	True	True	True	True	True
5i6x_0	2241	False	-	-	-	-	False
5i6z_0	2241	False	-	-	-	-	False
5i71_0	2241	False	-	-	-	-	False
5i73_0	2241	False	-	-	-	-	False
5i74_0	2241	False	-	-	-	-	False
6awq_0	2241	False	-	-	-	-	False
6awn_0	2241	False	-	-	-	-	False
6awp_0	2241	False	-	-	-	-	False
6awo_0	2241	False	-	-	-	-	False
6w2b_0	2241	False	-	-	-	-	False
5esa_0	2242	True	True	True	True	True	True
4jzn_0	2243	True	True	False	-	-	False
4jzn_1	2243	True	True	False	-	-	False
4r4b_0	2244	True	True	True	True	True	True
4r4b_1	2244	True	True	True	True	True	True
4r4b_2	2244	True	True	False	-	-	False
4r4b_3	2244	True	True	False	-	-	False
7lyv_2	2245	True	True	False	-	-	False
6b3m_1	2247	False	-	-	-	-	False
6b3m_4	2247	False	-	-	-	-	False
6b3m_3	2247	False	-	-	-	-	False
6b3m_5	2247	False	-	-	-	-	False
3j6u_0	2250	False	-	-	-	-	False
3iy3_0	2251	False	-	-	-	-	False
7vsw_3	2252	False	-	-	-	-	False
7vsw_2	2252	False	-	-	-	-	False
7vsw_1	2252	False	-	-	-	-	False
7vsw_0	2252	False	-	-	-	-	False
7vsu_0	2253	False	-	-	-	-	False
7vsu_1	2253	False	-	-	-	-	False
5t1l_0	2256	True	True	True	True	True	True
5t1l_1	2256	True	True	True	True	True	True
5t1k_0	2256	True	True	True	True	True	True
5t1m_1	2256	True	True	True	True	True	True
5t1k_1	2256	True	True	True	True	True	True
5ir1_0	2256	True	True	True	True	True	True
5iop_1	2256	True	True	True	True	True	True
5ir1_1	2256	True	True	True	True	True	True
5itf_0	2256	True	True	True	True	True	True
5itf_1	2256	True	True	True	True	True	True
5ivz_0	2256	True	True	True	True	True	True
5ivz_1	2256	True	True	True	True	True	True
6azl_1	2256	True	True	True	True	True	True
6azl_0	2256	True	True	True	True	True	True
6azk_1	2256	True	True	True	True	True	True
6azk_0	2256	True	True	True	True	True	True
6ayn_1	2256	True	True	True	True	True	True
6ayn_0	2256	True	True	True	True	True	True
6axp_1	2256	True	True	True	True	True	True
6axp_0	2256	True	True	True	True	True	True
5iop_0	2256	True	True	True	True	True	True
5id1_1	2256	True	True	True	True	True	True
5t1m_0	2256	True	True	True	True	True	True
5id0_1	2256	True	True	True	True	True	True
4gw5_1	2256	True	True	True	True	True	True
5esq_0	2256	True	True	True	True	True	True
5esq_1	2256	True	True	True	True	True	True
5etu_0	2256	True	True	True	True	True	True
5etu_1	2256	True	True	True	True	True	True
5euk_0	2256	True	True	True	True	True	True
5euk_1	2256	True	True	True	True	True	True
5f88_1	2256	True	True	True	True	True	True
5hyq_1	2256	True	True	True	True	True	True
5hyq_0	2256	True	True	True	True	True	True
5hpm_1	2256	True	True	True	True	True	True
5hpm_0	2256	True	True	True	True	True	True
1yy8_0	2256	True	True	True	True	True	True
5ff6_1	2256	True	True	True	True	True	True
5ff6_0	2256	True	True	True	True	True	True
5id1_0	2256	True	True	True	True	True	True
1yy8_1	2256	True	True	True	True	True	True
5th2_0	2256	True	True	True	True	True	True
4gw1_1	2256	True	True	True	True	True	True
5id0_0	2256	True	True	True	True	True	True
5icz_1	2256	True	True	True	True	True	True
5icz_0	2256	True	True	True	True	True	True
5icy_1	2256	True	True	True	True	True	True
5icy_0	2256	True	True	True	True	True	True
5icx_1	2256	True	True	True	True	True	True
5icx_0	2256	True	True	True	True	True	True
5th2_1	2256	True	True	True	True	True	True
4gw5_0	2256	True	True	True	True	True	True
6au5_1	2256	True	True	True	True	True	True
5i76_1	2256	True	True	True	True	True	True
5i76_0	2256	True	True	True	True	True	True
6au5_0	2256	True	True	True	True	True	True
5i2i_1	2256	True	True	True	True	True	True
5i2i_0	2256	True	True	True	True	True	True
4gw1_0	2256	True	True	True	True	True	True
5f88_0	2256	True	True	True	True	True	True
7lyv_1	2259	True	True	False	-	-	False
7lyv_3	2259	True	True	False	-	-	False
7lyv_0	2259	True	True	False	-	-	False
5i18_0	2265	True	True	True	True	True	True
7fgk_0	2267	True	True	True	False	-	False
7tqa_0	2268	True	True	True	True	True	True
7tqa_1	2268	True	True	True	True	True	True
7tqa_2	2268	True	True	True	False	-	False
6h3h_1	2269	True	True	True	True	True	True
6h3h_0	2269	True	True	True	True	True	True
1rz7_0	2270	True	True	True	True	True	True
5vf6_0	2275	True	True	True	True	True	True
7kr5_2	2277	False	-	-	-	-	False
4dcq_0	2278	True	True	True	True	False	False
4yhn_0	2285	True	True	True	True	True	True
4yhn_1	2285	True	True	True	False	-	False
4m7k_0	2286	True	True	True	True	True	True
7sjm_0	2289	True	True	True	True	True	True
7sjo_0	2289	False	-	-	-	-	False
7sjp_0	2289	True	True	True	True	True	True
7sjo_2	2289	False	-	-	-	-	False
7sjo_1	2289	False	-	-	-	-	False
5tlj_2	2293	False	-	-	-	-	False
6arp_1	2294	True	True	True	True	True	True
6arp_0	2294	True	True	True	True	True	True
6eyn_1	2296	True	True	False	-	-	False
6eyn_0	2296	True	True	True	False	-	False
6eyn_2	2296	True	True	True	False	-	False
5mvj_1	2299	True	True	True	True	True	True
5mvj_0	2299	True	True	True	True	True	True
5muq_1	2299	True	True	True	False	-	False
5mvj_2	2299	True	True	True	True	True	True
4oz4_0	2299	False	-	-	-	-	False
5mx3_0	2299	False	-	-	-	-	False
5mx3_1	2299	False	-	-	-	-	False
4oz4_1	2299	False	-	-	-	-	False
5mth_1	2299	True	True	True	False	-	False
5mvj_3	2299	True	True	True	True	True	True
5mp5_1	2299	True	True	True	False	-	False
5muq_0	2299	True	True	True	False	-	False
4m3j_0	2303	True	False	-	-	-	False
1mam_0	2312	True	True	True	True	True	True
5gz0_1	2313	True	True	True	True	True	True
5gz0_0	2313	True	True	True	True	True	True
5myo_1	2320	True	True	True	True	True	True
1ay1_0	2321	True	True	True	True	True	True
4a6y_0	2324	False	-	-	-	-	False
3auv_0	2329	True	True	True	True	True	True
3auv_3	2329	True	True	True	True	True	True
4r96_2	2331	False	-	-	-	-	False
4r96_1	2331	False	-	-	-	-	False
4r96_0	2331	False	-	-	-	-	False
4r96_3	2331	False	-	-	-	-	False
5a1z_1	2335	False	-	-	-	-	False
4uif_0	2335	False	-	-	-	-	False
4uif_1	2335	False	-	-	-	-	False
4uif_2	2335	False	-	-	-	-	False
4uih_0	2335	False	-	-	-	-	False
5a1z_2	2335	False	-	-	-	-	False
5a1z_0	2335	False	-	-	-	-	False
4uih_1	2335	False	-	-	-	-	False
7x08_0	2336	True	True	True	False	-	False
7x08_1	2336	True	True	True	False	-	False
7x08_2	2336	True	True	True	False	-	False
4h0g_0	2337	True	True	True	True	True	True
6qf9_1	2339	True	True	True	True	True	True
4ygv_0	2340	True	True	True	True	True	True
4ygv_1	2340	True	True	True	True	True	True
4yhl_0	2341	True	True	True	True	True	True
3kym_7	2343	True	True	True	True	False	False
3kym_2	2343	True	True	True	True	True	True
3kyk_0	2343	False	-	-	-	-	False
3kym_3	2343	True	True	True	True	False	False
3kym_4	2343	True	True	True	True	True	True
3kym_5	2343	True	True	True	True	False	False
3kym_6	2343	True	True	True	True	False	False
3kym_0	2343	True	True	True	True	True	True
3kym_1	2343	True	True	True	True	False	False
5f7e_0	2346	True	True	True	True	True	True
5n7w_0	2359	True	True	True	True	True	True
5n7w_1	2359	True	True	True	True	True	True
7aql_0	2361	True	True	True	True	True	True
7aql_1	2361	True	True	True	True	True	True
7aql_2	2361	True	True	True	True	True	True
7aql_3	2361	True	True	True	True	True	True
3s96_1	2364	True	True	True	True	True	True
3s96_0	2364	True	True	True	True	False	False
6wx1_0	2365	True	True	False	-	-	False
3qrg_0	2372	True	True	True	True	True	True
2vl5_0	2374	True	True	True	True	True	True
2vl5_1	2374	True	True	True	True	True	True
3wii_1	2375	True	True	True	True	True	True
3wii_0	2375	True	True	True	True	True	True
5ezl_1	2376	True	True	True	True	True	True
5ezi_0	2376	True	True	True	True	True	True
5ezj_0	2376	True	True	True	True	True	True
5ezl_0	2376	True	True	True	True	True	True
3u9u_1	2378	False	-	-	-	-	False
7cvy_3	2381	False	-	-	-	-	False
7cvy_2	2381	False	-	-	-	-	False
7cvy_1	2381	False	-	-	-	-	False
7cvy_0	2381	False	-	-	-	-	False
4hxa_0	2383	True	True	True	True	True	True
6kvf_0	2387	True	True	False	-	-	False
5w05_0	2389	True	True	True	True	True	True
2hkh_0	2394	True	True	True	True	True	True
3dif_1	2396	True	True	True	True	True	True
3dif_0	2396	True	True	True	True	True	True
4r97_0	2398	True	True	True	True	True	True
7x1u_0	2402	False	-	-	-	-	False
3esv_0	2404	True	True	True	True	True	True
5tr8_0	2405	True	True	True	False	-	False
4ebq_0	2410	True	True	True	True	True	True
3pp3_0	2411	True	True	True	True	True	True
3pp3_1	2411	True	True	True	True	True	True
4k23_0	2413	True	True	True	True	False	False
6nov_0	2414	True	True	True	True	True	True
3qpq_1	2417	True	True	True	True	True	True
3qpq_3	2417	True	True	True	True	True	True
3qpq_0	2417	True	True	True	True	True	True
3qpq_2	2417	True	True	True	True	True	True
1il1_0	2419	True	True	True	True	True	True
1nc2_1	2422	True	True	True	True	True	True
1nc2_0	2422	True	True	True	True	True	True
7bbg_0	2424	True	True	True	True	True	True
6wkm_0	2426	True	True	True	True	True	True
3j93_0	2430	False	-	-	-	-	False
3j3z_0	2430	False	-	-	-	-	False
3gk8_0	2430	True	True	True	True	True	True
1for_0	2433	True	True	True	True	True	True
6nou_0	2438	True	True	True	True	True	True
3vfg_0	2440	True	True	True	True	True	True
7ra7_2	2443	True	True	True	True	True	True
7ra7_0	2443	True	True	True	True	True	True
6dn0_0	2445	True	True	True	True	True	True
6dn0_1	2445	True	True	False	-	-	False
4jzo_1	2446	True	True	True	True	True	True
1rur_0	2447	True	True	True	True	False	False
1ruq_0	2447	True	True	True	True	True	True
32c2_0	2448	False	-	-	-	-	False
3dgg_1	2449	True	True	True	True	True	True
3dgg_0	2449	True	True	True	True	True	True
3oz9_0	2451	True	True	True	True	True	True
4aeh_0	2452	True	True	True	True	True	True
2v7h_1	2454	True	True	True	True	True	True
2v7h_0	2454	True	True	True	True	True	True
4hjj_0	2457	True	True	True	True	False	False
2agj_0	2462	True	True	True	False	-	False
6y1k_0	2464	True	True	True	True	True	True
1dsf_0	2467	True	True	True	True	True	True
1ae6_0	2470	False	-	-	-	-	False
5ob5_0	2474	True	True	True	True	True	True
2gsg_0	2482	True	True	True	False	-	False
2gsg_1	2482	True	True	True	False	-	False
4r7n_0	2485	False	-	-	-	-	False
4r7n_2	2485	False	-	-	-	-	False
4r7n_1	2485	False	-	-	-	-	False
4r7n_6	2485	False	-	-	-	-	False
4r7n_3	2485	False	-	-	-	-	False
4r7n_8	2485	False	-	-	-	-	False
4r7n_9	2485	False	-	-	-	-	False
4r7n_5	2485	False	-	-	-	-	False
4r7n_4	2485	False	-	-	-	-	False
4r7n_7	2485	False	-	-	-	-	False
3j2y_0	2488	False	-	-	-	-	False
3j2z_2	2488	False	-	-	-	-	False
3j2y_1	2488	False	-	-	-	-	False
3j2z_3	2488	False	-	-	-	-	False
3j2z_1	2488	False	-	-	-	-	False
3j2y_2	2488	False	-	-	-	-	False
4gq9_0	2488	False	-	-	-	-	False
3j2y_3	2488	False	-	-	-	-	False
3j2z_0	2488	False	-	-	-	-	False
5tjd_0	2489	True	True	False	-	-	False
5adp_0	2490	True	True	False	-	-	False
5i17_1	2493	False	-	-	-	-	False
5i17_0	2493	False	-	-	-	-	False
5i16_1	2494	True	True	True	True	True	True
5i16_0	2494	True	True	True	True	True	True
6ks2_1	2497	True	True	True	True	True	True
6ks2_0	2497	True	True	True	True	True	True
1ymh_0	2499	True	True	True	False	-	False
1ymh_1	2499	True	True	True	False	-	False
1mhh_1	2499	True	True	True	True	True	True
1nlb_0	2499	True	True	True	True	True	True
1mhh_0	2499	True	True	True	True	True	True
4m43_0	2501	True	True	True	True	True	True
6t3j_1	2506	False	-	-	-	-	False
6t3j_3	2506	False	-	-	-	-	False
3gm0_0	2507	True	True	True	True	True	True
4laq_0	2507	True	True	True	False	-	False
4las_0	2507	True	True	True	True	True	True
5gs1_4	2509	True	True	True	True	True	True
5gs1_13	2509	True	True	True	True	True	True
5gs1_5	2509	True	True	True	False	-	False
5gs1_12	2509	True	True	True	True	True	True
5gs1_11	2509	True	True	True	True	True	True
5gs1_8	2509	True	True	True	True	True	True
5gs1_10	2509	True	True	True	True	True	True
5gs1_0	2509	True	True	True	True	True	True
5gs1_3	2509	True	True	True	False	-	False
5gs1_1	2509	True	True	True	True	True	True
5gs1_9	2509	True	True	True	True	True	True
5gs1_6	2509	True	True	True	False	-	False
5gs1_7	2509	True	True	True	True	True	True
5gs1_2	2509	True	True	True	True	True	True
5gs3_0	2510	True	True	False	-	-	False
5gs3_1	2510	True	True	False	-	-	False
7n3f_0	2512	True	True	True	True	True	True
6w7y_1	2513	False	-	-	-	-	False
6w7y_0	2513	False	-	-	-	-	False
6w4w_0	2514	True	True	True	True	True	True
6w5a_0	2515	True	True	False	-	-	False
6bjz_0	2515	True	True	False	-	-	False
6meg_0	2522	True	True	True	True	True	True
1mqk_0	2523	True	True	True	True	True	True
6wzn_0	2525	True	True	True	False	-	False
1igj_0	2529	True	True	True	True	True	True
1igi_0	2529	True	True	True	True	True	True
1igj_1	2529	True	True	True	True	True	True
5ysl_2	2530	True	True	True	True	True	True
5ysl_1	2530	True	True	True	True	True	True
5ysl_0	2530	True	True	True	True	True	True
5ysl_3	2530	True	True	True	True	True	True
4ncc_1	2531	True	True	True	True	True	True
4ncc_0	2531	True	True	True	True	True	True
5niv_0	2535	True	True	True	True	True	True
1f11_1	2538	False	-	-	-	-	False
1f11_0	2538	False	-	-	-	-	False
5tf1_0	2540	True	True	True	False	-	False
4x4x_0	2541	True	True	True	True	True	True
4x4x_1	2541	True	True	False	-	-	False
4r7d_0	2542	True	True	True	True	False	False
4r7d_1	2542	True	True	True	True	False	False
4r7d_3	2542	True	True	True	True	False	False
4r7d_4	2542	True	True	True	True	False	False
4r7d_5	2542	True	True	True	True	True	True
4r7d_6	2542	True	True	True	True	False	False
4r7d_7	2542	True	True	True	True	False	False
4r7d_2	2542	True	True	True	True	True	True
3gkw_0	2545	True	True	True	True	True	True
5i1l_1	2546	True	True	True	True	True	True
5i1l_0	2546	True	True	True	True	True	True
5i1k_0	2547	True	True	False	-	-	False
4kmt_0	2548	True	True	True	True	True	True
5i1j_0	2549	True	True	False	-	-	False
5grv_0	2555	True	True	True	True	False	False
5t0y_2	2556	False	-	-	-	-	False
5t0y_0	2556	False	-	-	-	-	False
5szf_0	2556	True	True	True	False	-	False
5t0y_1	2556	False	-	-	-	-	False
4gay_0	2567	True	True	True	True	True	True
1bbd_0	2569	True	True	True	True	True	True
5ifa_0	2571	True	True	False	-	-	False
1uyw_1	2572	True	True	True	True	True	True
1uyw_0	2572	True	True	True	True	True	True
1um6_0	2573	True	True	True	True	True	True
4f33_3	2575	True	True	True	False	-	False
4f33_0	2575	True	True	True	False	-	False
4f33_1	2575	True	True	True	False	-	False
4f33_2	2575	True	True	True	True	True	True
5cma_0	2577	True	True	True	False	-	False
5fcs_1	2578	True	True	True	True	True	True
2uyl_2	2582	True	True	True	True	True	True
2uyl_1	2582	True	True	True	True	True	True
2uyl_0	2582	True	True	True	True	True	True
2uyl_3	2582	True	True	True	True	True	True
7n3e_0	2583	True	True	True	False	-	False
3ls4_0	2584	True	True	True	True	True	True
3ls5_0	2584	True	True	True	True	True	True
6hgu_1	2588	True	True	True	True	True	True
3o11_0	2591	True	True	True	False	-	False
3mcl_0	2591	True	True	True	True	True	True
3o11_1	2591	True	True	True	False	-	False
2g2r_1	2594	True	True	True	True	True	True
6uy3_0	2598	True	True	True	True	True	True
1rmf_0	2607	True	True	True	True	True	True
1s5i_0	2613	True	True	True	True	True	True
1f8t_0	2613	True	True	True	True	True	True
7kzc_0	2617	True	True	False	-	-	False
2z4q_0	2618	True	True	True	False	-	False
3hmw_0	2619	False	-	-	-	-	False
2xzc_0	2622	True	True	True	True	True	True
2xza_0	2622	True	True	True	True	True	True
5grx_1	2623	True	True	True	True	True	True
5grx_0	2623	True	True	True	True	True	True
3mxv_0	2626	True	True	True	True	True	True
2w60_0	2627	True	True	True	True	True	True
6dg2_1	2633	True	True	True	False	-	False
6dg2_0	2633	True	True	True	True	True	True
2vq1_0	2635	True	True	True	True	False	False
2vq1_1	2635	True	True	True	True	True	True
6bpd_0	2636	True	True	False	-	-	False
7sen_0	2637	True	True	False	-	-	False
2fat_0	2640	True	True	True	False	-	False
3gnm_0	2644	True	True	True	True	True	True
5l7x_0	2645	True	True	True	True	True	True
5lgh_0	2645	True	True	True	True	True	True
3clf_0	2647	True	True	True	True	True	True
3sqo_0	2648	True	True	True	False	-	False
6w4v_0	2649	True	True	True	False	-	False
1mj8_0	2652	True	True	True	True	True	True
4w2p_0	2655	True	False	-	-	-	False
4lar_0	2657	True	True	True	True	True	True
3gkz_0	2657	True	True	True	True	True	True
7km6_0	2661	True	True	True	True	True	True
7km6_1	2661	True	True	True	True	True	True
5hcg_0	2662	True	True	True	True	True	True
5fhx_0	2662	True	True	True	False	-	False
4h20_0	2666	True	True	True	True	True	True
6wyt_0	2667	True	True	True	False	-	False
4dn3_0	2668	True	True	True	False	-	False
5grw_0	2677	True	True	True	False	-	False
5grw_1	2677	True	True	True	False	-	False
5az2_0	2682	True	True	True	True	True	True
4gqp_0	2686	True	True	True	True	True	True
15c8_0	2687	True	True	True	True	True	True
6lkt_0	2689	True	True	True	True	True	True
4ma1_1	2695	True	True	True	False	-	False
6c5i_0	2696	True	True	True	True	True	True
2gjj_0	2705	True	True	True	True	True	True
3cle_0	2707	True	True	True	True	True	True
1fgn_0	2711	True	True	True	True	True	True
7fab_0	2712	True	True	False	-	-	False
3j30_0	2715	False	-	-	-	-	False
3j30_3	2715	False	-	-	-	-	False
3j30_1	2715	False	-	-	-	-	False
3j2x_3	2715	False	-	-	-	-	False
3j2x_2	2715	False	-	-	-	-	False
3j30_2	2715	False	-	-	-	-	False
3j2x_0	2715	False	-	-	-	-	False
3j2x_1	2715	False	-	-	-	-	False
6ev1_2	2718	False	-	-	-	-	False
6ev1_0	2718	False	-	-	-	-	False
6ev1_3	2718	False	-	-	-	-	False
6ev1_1	2718	False	-	-	-	-	False
6ev1_4	2718	False	-	-	-	-	False
6ev1_5	2718	False	-	-	-	-	False
6ev2_2	2718	True	True	True	False	-	False
6ev2_3	2718	True	True	True	False	-	False
4zg1_0	2719	True	False	-	-	-	False
4zg1_1	2719	True	False	-	-	-	False
4zg1_2	2719	True	False	-	-	-	False
1uz6_0	2722	True	True	True	True	True	True
1uz6_1	2722	True	True	True	True	True	True
1uz6_2	2722	True	True	True	True	True	True
1uz6_3	2722	True	True	True	True	True	True
4hwe_0	2727	True	True	True	True	True	True
4gmt_1	2728	True	True	True	True	True	True
4gmt_0	2728	True	True	True	True	True	True
4kq3_0	2732	True	True	True	True	True	True
6pxg_1	2736	True	True	True	False	-	False
6pxg_2	2736	True	True	True	False	-	False
6pxg_0	2736	True	True	True	False	-	False
6pxg_3	2736	True	True	True	False	-	False
1qbl_0	2739	True	True	True	True	True	True
1qbm_0	2739	True	True	True	True	True	True
6p79_0	2740	True	True	True	True	True	True
6uga_1	2743	True	True	True	True	True	True
6uga_0	2743	True	True	True	True	True	True
6dc7_0	2744	True	True	True	True	True	True
6dc7_1	2744	True	True	True	True	True	True
1yzz_0	2746	True	False	-	-	-	False
1yc8_0	2746	True	False	-	-	-	False
43c9_3	2749	True	True	True	False	-	False
43c9_0	2749	True	True	True	True	True	True
43c9_1	2749	True	True	True	False	-	False
43c9_2	2749	True	True	True	False	-	False
7bbj_1	2754	True	True	True	False	-	False
7bbj_0	2754	True	True	True	False	-	False
6c6x_1	2757	True	True	True	True	True	True
6c6x_2	2757	True	True	True	True	True	True
6c6x_0	2757	True	True	True	True	True	True
6c6x_3	2757	True	True	True	True	True	True
5i30_0	2758	True	True	True	True	True	True
4kq4_0	2759	True	True	True	False	-	False
1c5d_1	2761	True	True	True	True	True	True
1c5d_0	2761	True	True	True	True	True	True
6aod_0	2764	True	True	True	True	True	True
3vg0_0	2765	True	True	True	False	-	False
5grz_0	2771	True	True	True	False	-	False
5grz_1	2771	True	True	True	False	-	False
3we6_0	2775	True	True	True	True	False	False
[truncated: 989 more rows]
