# Supplementary material for: Do antibody CDR loops change conformation upon binding?
Source: MAbs. 2024 Mar 13;16(1):2322533. doi: 10.1080/19420862.2024.2322533 (PMC10939163; doi:10.1080/19420862.2024.2322533)
Supplement: Supplemental Material [file KMAB_A_2322533_SM0152.zip › Supp11_auxiliary_set--.xlsx]

## Sheet: Supp11_auxiliary_set
_id	abdbid	pdbid	CDR_H1	CDR_H2	CDR_H3	CDR_L1	CDR_L2	CDR_L3	resolution	method	title
10	4nug_0	4nug	DFPFSKYPMY	AISGDAWHVV	MFQESGPPRLDRWSGRNYYYYSGMDV	KSSESLRQSNGKTSLY	EVSNRFS	MQSKDFPLT	1.8617	X-RAY DIFFRACTION	Crystal structure of HIV-1 broadly neutralizing antibody PGT151
10	6dcq_0PH	6dcq	DFPFSKYPMY	AISGDAWHVV	MFQESGPPRLDRWSGRNYYYYSGMDV	KSSESLRQSNGKTSLY	EVSNRFS	MQSKDFPLT	3.1	ELECTRON MICROSCOPY	Ectodomain of full length, wild type HIV-1 glycoprotein clone PC64M18C043 in complex with PGT151 Fab
10	6dcq_1PH	6dcq	DFPFSKYPMY	AISGDAWHVV	MFQESGPPRLDRWSGRNYYYYSGMDV	KSSESLRQSNGKTSLY	EVSNRFS	MQSKDFPLT	3.1	ELECTRON MICROSCOPY	Ectodomain of full length, wild type HIV-1 glycoprotein clone PC64M18C043 in complex with PGT151 Fab
10	6mar_0PH	6mar	DFPFSKYPMY	AISGDAWHVV	MFQESGPPRLDRWSGRNYYYYSGMDV	KSSESLRQSNGKTSLY	EVSNRFS	MQSKDFPLT	4.5	ELECTRON MICROSCOPY	HIV-1 Envelope Glycoprotein Clone BG505 delCT N332T in complex with broadly neutralizing antibody Fab PGT151
10	6mar_1PH	6mar	DFPFSKYPMY	AISGDAWHVV	MFQESGPPRLDRWSGRNYYYYSGMDV	KSSESLRQSNGKTSLY	EVSNRFS	MQSKDFPLT	4.5	ELECTRON MICROSCOPY	HIV-1 Envelope Glycoprotein Clone BG505 delCT N332T in complex with broadly neutralizing antibody Fab PGT151
10	6olp_0PH	6olp	DFPFSKYPMY	AISGDAWHVV	MFQESGPPRLDRWSGRNYYYYSGMDV	KSSESLRQSNGKTSLY	EVSNRFS	MQSKDFPLT	4.2	ELECTRON MICROSCOPY	Full length HIV-1 Env AMC011 in complex with PGT151 Fab
10	6olp_1PH	6olp	DFPFSKYPMY	AISGDAWHVV	MFQESGPPRLDRWSGRNYYYYSGMDV	KSSESLRQSNGKTSLY	EVSNRFS	MQSKDFPLT	4.2	ELECTRON MICROSCOPY	Full length HIV-1 Env AMC011 in complex with PGT151 Fab
12	4xmk_0P	4xmk	DFSVSEYYMT	VLYKDGSQF	ENADYGSDYYFGMDV	RASQSLLYSDGHNYLD	LGSTRAS	MQPLQSYT	3.179	X-RAY DIFFRACTION	Crystal structure of Fab of HIV-1 gp120 V3-specific human monoclonal antibody 2424 in complex with JR-FL V3 peptide
12	4xmk_1P	4xmk	DFSVSEYYMT	VLYKDGSQF	ENADYGSDYYFGMDV	RASQSLLYSDGHNYLD	LGSTRAS	MQPLQSYT	3.179	X-RAY DIFFRACTION	Crystal structure of Fab of HIV-1 gp120 V3-specific human monoclonal antibody 2424 in complex with JR-FL V3 peptide
12	4xmk_2P	4xmk	DFSVSEYYMT	VLYKDGSQF	ENADYGSDYYFGMDV	RASQSLLYSDGHNYLD	LGSTRAS	MQPLQSYT	3.179	X-RAY DIFFRACTION	Crystal structure of Fab of HIV-1 gp120 V3-specific human monoclonal antibody 2424 in complex with JR-FL V3 peptide
12	4xml_0	4xml	DFSVSEYYMT	VLYKDGSQF	ENADYGSDYYFGMDV	RASQSLLYSDGHNYLD	LGSTRAS	MQPLQSYT	2.68	X-RAY DIFFRACTION	Crystal structure of Fab of HIV-1 gp120 V3-specific human monoclonal antibody 2424
31	7fgk_0	7fgk	EYAFTNYVIE	VINPGSGGTN	STYYSGALDY	TLSSQHSTYTIE	LKKDGSHSTGD	GVGDTIKEQFVYV	2.3	X-RAY DIFFRACTION	The Fab antibody single structure against tau protein.
31	7fgr_0P	7fgr	EYAFTNYVIE	VINPGSGGTN	STYYSGALDY	TLSSQHSTYTIE	LKKDGSHSTGD	GVGDTIKEQFVYV	2.2	X-RAY DIFFRACTION	The cross-reaction complex structure with VQIFNK peptide and the tau antibody's Fab domain.
44	5cex_0H	5cex	GASISDHYWS	YVYDSGDTN	TQHGRRIYGIVAFREWFTYFYMDV	GGRSLGSRAVQ	NNQDRPS	HMWDSRSAINWV	2.105	X-RAY DIFFRACTION	Crystal Structure of Fab 32H+109L, a putative precursor of the PGT121 family of potent HIV-1 antibodies
44	5cex_1	5cex	GASISDHYWS	YVYDSGDTN	TQHGRRIYGIVAFREWFTYFYMDV	GGRSLGSRAVQ	NNQDRPS	HMWDSRSAINWV	2.105	X-RAY DIFFRACTION	Crystal Structure of Fab 32H+109L, a putative precursor of the PGT121 family of potent HIV-1 antibodies
54	7kej_0P	7kej	GATFGSDTVT	GIIPFFGEAN	QINEMATFGEIHYYTYMDV	QGDSLRNYYAS	GKNNRPS	NSRDSSSNHLV	3.8	ELECTRON MICROSCOPY	BDBV-289 bound to EBOV GPdMuc Makona
54	7kej_1P	7kej	GATFGSDTVT	GIIPFFGEAN	QINEMATFGEIHYYTYMDV	QGDSLRNYYAS	GKNNRPS	NSRDSSSNHLV	3.8	ELECTRON MICROSCOPY	BDBV-289 bound to EBOV GPdMuc Makona
54	7kej_2P	7kej	GATFGSDTVT	GIIPFFGEAN	QINEMATFGEIHYYTYMDV	QGDSLRNYYAS	GKNNRPS	NSRDSSSNHLV	3.8	ELECTRON MICROSCOPY	BDBV-289 bound to EBOV GPdMuc Makona
54	7kfg_0	7kfg	GATFGSDTVT	GIIPFFGEAN	QINEMATFGEIHYYTYMDV	QGDSLRNYYAS	GKNNRPS	NSRDSSSNHLV	3.002	X-RAY DIFFRACTION	Antibody Fab BDBV-289
64	7sfx_0P	7sfx	GDSISSDTTAWS	WTYYRSKWFNY	GNGNGGMDV	SGDALPKQYAY	KDSERPS	QSVDNSGFYQV	3.1	X-RAY DIFFRACTION	10A1 Fab in complex with CD99 peptide
64	7sfx_1P	7sfx	GDSISSDTTAWS	WTYYRSKWFNY	GNGNGGMDV	SGDALPKQYAY	KDSERPS	QSVDNSGFYQV	3.1	X-RAY DIFFRACTION	10A1 Fab in complex with CD99 peptide
64	7sfx_2	7sfx	GDSISSDTTAWS	WTYYRSKWFNY	GNGNGGMDV	SGDALPKQYAY	KDSERPS	QSVDNSGFYQV	3.1	X-RAY DIFFRACTION	10A1 Fab in complex with CD99 peptide
79	3uls_0	3uls	GDSVSSNSAAWG	IIQKRSKWYNN	YSYPFYSIDY	SGDNIGSYYVH	EDSERPS	SSYDDPNFQV	2.495	X-RAY DIFFRACTION	Crystal structure of Fab12
79	3uls_1	3uls	GDSVSSNSAAWG	IIQKRSKWYNN	YSYPFYSIDY	SGDNIGSYYVH	EDSERPS	SSYDDPNFQV	2.495	X-RAY DIFFRACTION	Crystal structure of Fab12
79	3ulu_1P	3ulu	GDSVSSNSAAWG	IIQKRSKWYNN	YSYPFYSIDY	SGDNIGSYYVH	EDSERPS	SSYDDPNFQV	3.52	X-RAY DIFFRACTION	Structure of quaternary complex of human TLR3ecd with three Fabs (Form1)
79	3ulv_1P	3ulv	GDSVSSNSAAWG	IIQKRSKWYNN	YSYPFYSIDY	SGDNIGSYYVH	EDSERPS	SSYDDPNFQV	3.522	X-RAY DIFFRACTION	Structure of quaternary complex of human TLR3ecd with three Fabs (Form2)
79	5gs0_0P	5gs0	GDSVSSNSAAWG	IIQKRSKWYNN	YSYPFYSIDY	SGDNIGSYYVH	EDSERPS	SSYDDPNFQV	3.275	X-RAY DIFFRACTION	Crystal structure of the complex of TLR3 and bi-specific diabody
79	5gs0_1P	5gs0	GDSVSSNSAAWG	IIQKRSKWYNN	YSYPFYSIDY	SGDNIGSYYVH	EDSERPS	SSYDDPNFQV	3.275	X-RAY DIFFRACTION	Crystal structure of the complex of TLR3 and bi-specific diabody
81	7wpv_0	7wpv	GDSVSSNSAAWN	RTYYRSKWYND	EEQQLVHDYYYYGMDV	TGTSSDIGAYNYIS	EVSNRPS	SSYAGSIS	2.46	X-RAY DIFFRACTION	Fab14 - a SARS-CoV2 RBD neutralising antibody
81	7xxl_0P	7xxl	GDSVSSNSAAWN	RTYYRSKWYND	EEQQLVHDYYYYGMDV	TGTSSDIGAYNYIS	EVSNRPS	SSYAGSIS	7.3	ELECTRON MICROSCOPY	RBD in complex with Fab14
82	6wj0_0	6wj0	GDSVSSNSVAWN	RTYFRSKWYTD	GIIFNWPLGGWSFDL	RASQSVASSYLA	ATINRAA	QQFDSSSMYT	1.802	X-RAY DIFFRACTION	Crystal structure of Fab 54-4H03
82	6wj1_0PH	6wj1	GDSVSSNSVAWN	RTYFRSKWYTD	GIIFNWPLGGWSFDL	RASQSVASSYLA	ATINRAA	QQFDSSSMYT	3.503	X-RAY DIFFRACTION	Crystal structure of Fab 54-4H03 bound to H1 influenza hemagglutinin
82	6wj1_1PH	6wj1	GDSVSSNSVAWN	RTYFRSKWYTD	GIIFNWPLGGWSFDL	RASQSVASSYLA	ATINRAA	QQFDSSSMYT	3.503	X-RAY DIFFRACTION	Crystal structure of Fab 54-4H03 bound to H1 influenza hemagglutinin
82	6wj1_2PH	6wj1	GDSVSSNSVAWN	RTYFRSKWYTD	GIIFNWPLGGWSFDL	RASQSVASSYLA	ATINRAA	QQFDSSSMYT	3.503	X-RAY DIFFRACTION	Crystal structure of Fab 54-4H03 bound to H1 influenza hemagglutinin
91	5w42_0P	5w42	GDTFSSYSIT	GIFPIFGSTN	GASKVEPAAPAYSDAFDM	RTSQGVSSSYLA	GSSSRAT	QQYATSPT	3.569	X-RAY DIFFRACTION	Crystal structure of human monoclonal antibody H3v-47 in complex with influenza virus hemagglutinin from A/Minnesota/11/2010 (H3N2)
91	5xrq_0	5xrq	GDTFSSYSIT	GIFPIFGSTN	GASKVEPAAPAYSDAFDM	RTSQGVSSSYLA	GSSSRAT	QQYATSPT	2.6	X-RAY DIFFRACTION	Crystal structure of human monoclonal antibody H3v-47
91	5xrq_1	5xrq	GDTFSSYSIT	GIFPIFGSTN	GASKVEPAAPAYSDAFDM	RTSQGVSSSYLA	GSSSRAT	QQYATSPT	2.6	X-RAY DIFFRACTION	Crystal structure of human monoclonal antibody H3v-47
106	6nc2_0PH	6nc2	GFAFKDFGMH	VIGGGHGQHQS	DRLGRPWNIGGRLVYYYYGMDV	QASQDIKKSLN	DASILQT	QEYENLQFT	5.2	ELECTRON MICROSCOPY	AMC011 v4.2 SOSIP Env trimer in complex with fusion peptide targeting antibody ACS202 fragment antigen binding
106	6nc2_1PH	6nc2	GFAFKDFGMH	VIGGGHGQHQS	DRLGRPWNIGGRLVYYYYGMDV	QASQDIKKSLN	DASILQT	QEYENLQFT	5.2	ELECTRON MICROSCOPY	AMC011 v4.2 SOSIP Env trimer in complex with fusion peptide targeting antibody ACS202 fragment antigen binding
106	6nc2_2PH	6nc2	GFAFKDFGMH	VIGGGHGQHQS	DRLGRPWNIGGRLVYYYYGMDV	QASQDIKKSLN	DASILQT	QEYENLQFT	5.2	ELECTRON MICROSCOPY	AMC011 v4.2 SOSIP Env trimer in complex with fusion peptide targeting antibody ACS202 fragment antigen binding
106	6nc2_3PH	6nc2	GFAFKDFGMH	VIGGGHGQHQS	DRLGRPWNIGGRLVYYYYGMDV	QASQDIKKSLN	DASILQT	QEYENLQFT	5.2	ELECTRON MICROSCOPY	AMC011 v4.2 SOSIP Env trimer in complex with fusion peptide targeting antibody ACS202 fragment antigen binding
106	6nc2_4PH	6nc2	GFAFKDFGMH	VIGGGHGQHQS	DRLGRPWNIGGRLVYYYYGMDV	QASQDIKKSLN	DASILQT	QEYENLQFT	5.2	ELECTRON MICROSCOPY	AMC011 v4.2 SOSIP Env trimer in complex with fusion peptide targeting antibody ACS202 fragment antigen binding
106	6nc2_5PH	6nc2	GFAFKDFGMH	VIGGGHGQHQS	DRLGRPWNIGGRLVYYYYGMDV	QASQDIKKSLN	DASILQT	QEYENLQFT	5.2	ELECTRON MICROSCOPY	AMC011 v4.2 SOSIP Env trimer in complex with fusion peptide targeting antibody ACS202 fragment antigen binding
106	6ncp_0	6ncp	GFAFKDFGMH	VIGGGHGQHQS	DRLGRPWNIGGRLVYYYYGMDV	QASQDIKKSLN	DASILQT	QEYENLQFT	2.76	X-RAY DIFFRACTION	Crystal structure of HIV-1 broadly neutralizing antibody ACS202
116	6cnr_0	6cnr	GFAFSSYGMH	VIWFDGTKKY	DRGIGARRGPYYMDV	RASQSISSYLN	AASSLQS	QQSYSTPLT	2.09	X-RAY DIFFRACTION	aducanumab apo Fab
116	6co3_0P	6co3	GFAFSSYGMH	VIWFDGTKKY	DRGIGARRGPYYMDV	RASQSISSYLN	AASSLQS	QQSYSTPLT	2.384	X-RAY DIFFRACTION	aducanumab abeta complex
127	4g6f_0P	4g6f	GFDFDNAWMT	RITGPGEGWSVD	TGKYYDFWSGYPPGEEYFQD	RGDSLRSHYAS	GKNNRPS	SSRDKSGSRLSV	2.1	X-RAY DIFFRACTION	Crystal Structure of 10E8 Fab in Complex with an HIV-1 gp41 Peptide
127	4u6g_0P	4u6g	GFDFDNAWMT	RITGPGEGWSVD	TGKYYDFWSGYPPGEEYFQD	RGDSLRSHYAS	GKNNRPS	SSRDKSGSRLSV	4.2012	X-RAY DIFFRACTION	Crystal structure of 10E8 Fab in complex with a hydrocarbon-stapled HIV-1 gp41 MPER peptide
127	4u6g_1P	4u6g	GFDFDNAWMT	RITGPGEGWSVD	TGKYYDFWSGYPPGEEYFQD	RGDSLRSHYAS	GKNNRPS	SSRDKSGSRLSV	4.2012	X-RAY DIFFRACTION	Crystal structure of 10E8 Fab in complex with a hydrocarbon-stapled HIV-1 gp41 MPER peptide
127	5iq7_0P	5iq7	GFDFDNAWMT	RITGPGEGWSVD	TGKYYDFWSGYPPGEEYFQD	RGDSLRSHYAS	GKNNRPS	SSRDKSGSRLSV	3.2869	X-RAY DIFFRACTION	Crystal structure of 10E8-S74W Fab in complex with an HIV-1 gp41 peptide.
127	5t80_0PH	5t80	GFDFDNAWMT	RITGPGEGWSVD	TGKYYDFWSGYPPGEEYFQD	RGDSLRSHYAS	GKNNRPS	SSRDKSGSRLSV	2.62	X-RAY DIFFRACTION	Crystal structure of 10E8 Fab in complex with the MPER epitope scaffold T117v2 and phosphatidic acid (06:0 PA)
127	5t85_0PH	5t85	GFDFDNAWMT	RITGPGEGWSVD	TGKYYDFWSGYPPGEEYFQD	RGDSLRSHYAS	GKNNRPS	SSRDKSGSRLSV	2.373	X-RAY DIFFRACTION	Crystal structure of 10E8 Fab in complex with the MPER epitope scaffold T117v2 and phosphatidylglycerol (06:0 PG)
127	5whz_0	5whz	GFDFDNAWMT	RITGPGEGWSVD	TGKYYDFWSGYPPGEEYFQD	RGDSLRSHYAS	GKNNRPS	SSRDKSGSRLSV	3.549	X-RAY DIFFRACTION	PGDM1400-10E8v4 CODV Fab
127	6vpx_0PH	6vpx	GFDFDNAWMT	RITGPGEGWSVD	TGKYYDFWSGYPPGEEYFQD	RGDSLRSHYAS	GKNNRPS	SSRDKSGSRLSV	5	ELECTRON MICROSCOPY	Nanodisc of full-length HIV-1 Envelope glycoprotein clone AMC011 in complex with one PGT151 Fab and three 10E8 Fabs
127	6vpx_1PH	6vpx	GFDFDNAWMT	RITGPGEGWSVD	TGKYYDFWSGYPPGEEYFQD	RGDSLRSHYAS	GKNNRPS	SSRDKSGSRLSV	5	ELECTRON MICROSCOPY	Nanodisc of full-length HIV-1 Envelope glycoprotein clone AMC011 in complex with one PGT151 Fab and three 10E8 Fabs
127	6vpx_2PH	6vpx	GFDFDNAWMT	RITGPGEGWSVD	TGKYYDFWSGYPPGEEYFQD	RGDSLRSHYAS	GKNNRPS	SSRDKSGSRLSV	5	ELECTRON MICROSCOPY	Nanodisc of full-length HIV-1 Envelope glycoprotein clone AMC011 in complex with one PGT151 Fab and three 10E8 Fabs
127	6x58_0P	6x58	GFDFDNAWMT	RITGPGEGWSVD	TGKYYDFWSGYPPGEEYFQD	RGDSLRSHYAS	GKNNRPS	SSRDKSGSRLSV	3.26	X-RAY DIFFRACTION	MPER-Fluc-Ec2 bound to 10E8v4 antibody
127	6x58_1P	6x58	GFDFDNAWMT	RITGPGEGWSVD	TGKYYDFWSGYPPGEEYFQD	RGDSLRSHYAS	GKNNRPS	SSRDKSGSRLSV	3.26	X-RAY DIFFRACTION	MPER-Fluc-Ec2 bound to 10E8v4 antibody
193	4ub0_0	4ub0	GFNIKDTYIH	RIYPTNGYTR	WGGDGFYAMDY	RASQDVNTAVA	SASFLYS	QQHYTTPPT	2.2	X-RAY DIFFRACTION	New design for monovalent bispecific IgG through cysteine engineering of the CH1-CL interface
193	5xhf_1	5xhf	GFNIKDTYIH	RIYPTNGYTR	WGGDGFYAMDY	RASQDVNTAVA	SASFLYS	QQHYTTPPT	3.205	X-RAY DIFFRACTION	Crystal structure of Trastuzumab Fab fragment bearing p-azido-L-phenylalanine
193	6bi2_1	6bi2	GFNIKDTYIH	RIYPTNGYTR	WGGDGFYAMDY	RASQDVNTAVA	SASFLYS	QQHYTTPPT	1.801	X-RAY DIFFRACTION	Trastuzumab Fab D185A (Light Chain) Mutant Biotin Conjugation.
193	6oge_1P	6oge	GFNIKDTYIH	RIYPTNGYTR	WGGDGFYAMDY	RASQDVNTAVA	SASFLYS	QQHYTTPPT	4.36	ELECTRON MICROSCOPY	Cryo-EM structure of Her2 extracellular domain-Trastuzumab Fab-Pertuzumab Fab complex
193	7mn8_0P	7mn8	GFNIKDTYIH	RIYPTNGYTR	WGGDGFYAMDY	RASQDVNTAVA	SASFLYS	QQHYTTPPT	3.45	ELECTRON MICROSCOPY	Structure of the HER2/HER3/NRG1b Heterodimer Extracellular Domain bound to Trastuzumab Fab
194	1jnl_0	1jnl	GFNIKDTYMF	RINPANGISK	EKDLP	RASGNIYNYLA	NAKTLVD	HHFWNTPYT	3	X-RAY DIFFRACTION	Crystal Structure of Fab-Estradiol Complexes
194	1jnn_0H	1jnn	GFNIKDTYMF	RINPANGISK	EKDLP	RASGNIYNYLA	NAKTLVD	HHFWNTPYT	3.2	X-RAY DIFFRACTION	Crystal Structure of Fab-Estradiol Complexes
209	7pg8_0	7pg8	GFNLYSSSIH	SISPSSGSTY	TSRGWISYGSGLDY	RASQSVSSAVA	SASSLYS	QQYISYHEPIT	4.5	X-RAY DIFFRACTION	NaV_Ae1/Sp1CTD_pore-ANT05 complex
209	7pg8_1P	7pg8	GFNLYSSSIH	SISPSSGSTY	TSRGWISYGSGLDY	RASQSVSSAVA	SASSLYS	QQYISYHEPIT	4.5	X-RAY DIFFRACTION	NaV_Ae1/Sp1CTD_pore-ANT05 complex
209	7pg8_2P	7pg8	GFNLYSSSIH	SISPSSGSTY	TSRGWISYGSGLDY	RASQSVSSAVA	SASSLYS	QQYISYHEPIT	4.5	X-RAY DIFFRACTION	NaV_Ae1/Sp1CTD_pore-ANT05 complex
209	7pg8_3	7pg8	GFNLYSSSIH	SISPSSGSTY	TSRGWISYGSGLDY	RASQSVSSAVA	SASSLYS	QQYISYHEPIT	4.5	X-RAY DIFFRACTION	NaV_Ae1/Sp1CTD_pore-ANT05 complex
209	7pg8_4	7pg8	GFNLYSSSIH	SISPSSGSTY	TSRGWISYGSGLDY	RASQSVSSAVA	SASSLYS	QQYISYHEPIT	4.5	X-RAY DIFFRACTION	NaV_Ae1/Sp1CTD_pore-ANT05 complex
209	7pg8_5	7pg8	GFNLYSSSIH	SISPSSGSTY	TSRGWISYGSGLDY	RASQSVSSAVA	SASSLYS	QQYISYHEPIT	4.5	X-RAY DIFFRACTION	NaV_Ae1/Sp1CTD_pore-ANT05 complex
209	7pg8_6P	7pg8	GFNLYSSSIH	SISPSSGSTY	TSRGWISYGSGLDY	RASQSVSSAVA	SASSLYS	QQYISYHEPIT	4.5	X-RAY DIFFRACTION	NaV_Ae1/Sp1CTD_pore-ANT05 complex
209	7pg8_7P	7pg8	GFNLYSSSIH	SISPSSGSTY	TSRGWISYGSGLDY	RASQSVSSAVA	SASSLYS	QQYISYHEPIT	4.5	X-RAY DIFFRACTION	NaV_Ae1/Sp1CTD_pore-ANT05 complex
223	6w51_0	6w51	GFNVYASGMH	KIYPDSDYTY	DSSFYYVYAMDY	RASQDVNTAVA	SAYFLYS	QQYSRYSPVT	3.53	X-RAY DIFFRACTION	Structure of the antibody fragment H2 in complex with HLA-A*02:01/p53R175H
223	6w51_1P	6w51	GFNVYASGMH	KIYPDSDYTY	DSSFYYVYAMDY	RASQDVNTAVA	SAYFLYS	QQYSRYSPVT	3.53	X-RAY DIFFRACTION	Structure of the antibody fragment H2 in complex with HLA-A*02:01/p53R175H
223	6w51_2	6w51	GFNVYASGMH	KIYPDSDYTY	DSSFYYVYAMDY	RASQDVNTAVA	SAYFLYS	QQYSRYSPVT	3.53	X-RAY DIFFRACTION	Structure of the antibody fragment H2 in complex with HLA-A*02:01/p53R175H
243	6p65_0PH	6p65	GFSFGWNDYMS	CIYAGSTRSTY	GAVTYDGLGGAYLKHFNL	RASEDIESYLA	DTSKLAS	LYGYISSDRIDFG	3.94	ELECTRON MICROSCOPY	HIV Env 16055 NFL TD 2CC+ in complex with antibody 1C2 fragment antigen binding
243	6p65_1PH	6p65	GFSFGWNDYMS	CIYAGSTRSTY	GAVTYDGLGGAYLKHFNL	RASEDIESYLA	DTSKLAS	LYGYISSDRIDFG	3.94	ELECTRON MICROSCOPY	HIV Env 16055 NFL TD 2CC+ in complex with antibody 1C2 fragment antigen binding
243	6p65_2PH	6p65	GFSFGWNDYMS	CIYAGSTRSTY	GAVTYDGLGGAYLKHFNL	RASEDIESYLA	DTSKLAS	LYGYISSDRIDFG	3.94	ELECTRON MICROSCOPY	HIV Env 16055 NFL TD 2CC+ in complex with antibody 1C2 fragment antigen binding
243	6peh_2	6peh	GFSFGWNDYMS	CIYAGSTRSTY	GAVTYDGLGGAYLKHFNL	RASEDIESYLA	DTSKLAS	LYGYISSDRIDFG	2.296	X-RAY DIFFRACTION	Crystal structure of rabbit monoclonal anti-HIV antibody 1C2
264	4jo3_0P	4jo3	GFSFTNNYYMC	CIYGGGRDIVF	ENFDAVGVGGGTYSTDYYFDL	QASETISNYLA	KASTLAS	QQGYSISDIDNS	2.6	X-RAY DIFFRACTION	Crystal structure of rabbit mAb R20 Fab in complex with V3 C-terminus of HIV-1 Consensus B gp120
264	4jo4_0	4jo4	GFSFTNNYYMC	CIYGGGRDIVF	ENFDAVGVGGGTYSTDYYFDL	QASETISNYLA	KASTLAS	QQGYSISDIDNS	2.27	X-RAY DIFFRACTION	Crystal structure of rabbit mAb R20 Fab
264	4jo4_1	4jo4	GFSFTNNYYMC	CIYGGGRDIVF	ENFDAVGVGGGTYSTDYYFDL	QASETISNYLA	KASTLAS	QQGYSISDIDNS	2.27	X-RAY DIFFRACTION	Crystal structure of rabbit mAb R20 Fab
266	7lu9_0	7lu9	GFSIRDSGKGVA	SIYWDDTKY	INNGGGWKDHIDF	TGTTTGNSVS	DVNKRPS	GSYGSGGSLL	5.6	ELECTRON MICROSCOPY	Cryo-EM structure of DH851.3 bound to HIV-1 CH505 Env
266	7lu9_1	7lu9	GFSIRDSGKGVA	SIYWDDTKY	INNGGGWKDHIDF	TGTTTGNSVS	DVNKRPS	GSYGSGGSLL	5.6	ELECTRON MICROSCOPY	Cryo-EM structure of DH851.3 bound to HIV-1 CH505 Env
266	7lu9_2	7lu9	GFSIRDSGKGVA	SIYWDDTKY	INNGGGWKDHIDF	TGTTTGNSVS	DVNKRPS	GSYGSGGSLL	5.6	ELECTRON MICROSCOPY	Cryo-EM structure of DH851.3 bound to HIV-1 CH505 Env
266	7lu9_3	7lu9	GFSIRDSGKGVA	SIYWDDTKY	INNGGGWKDHIDF	TGTTTGNSVS	DVNKRPS	GSYGSGGSLL	5.6	ELECTRON MICROSCOPY	Cryo-EM structure of DH851.3 bound to HIV-1 CH505 Env
266	7lu9_4	7lu9	GFSIRDSGKGVA	SIYWDDTKY	INNGGGWKDHIDF	TGTTTGNSVS	DVNKRPS	GSYGSGGSLL	5.6	ELECTRON MICROSCOPY	Cryo-EM structure of DH851.3 bound to HIV-1 CH505 Env
266	7lu9_5H	7lu9	GFSIRDSGKGVA	SIYWDDTKY	INNGGGWKDHIDF	TGTTTGNSVS	DVNKRPS	GSYGSGGSLL	5.6	ELECTRON MICROSCOPY	Cryo-EM structure of DH851.3 bound to HIV-1 CH505 Env
293	3iy6_0	3iy6	GFSLSSYHVH	VMWNDGDTS	PELPGLTYGVWFPY	KASQNVDSNVD	KASNRNT	MQSTSYPLT	12	ELECTRON MICROSCOPY	Variable domains of the computer generated model (WAM) of Fab E fitted into the cryoEM reconstruction of the virus-Fab E complex
293	3jcx_0P	3jcx	GFSLSSYHVH	VMWNDGDTS	PELPGLTYGVWFPY	KASQNVDSNVD	KASNRNT	MQSTSYPLT	4.1	ELECTRON MICROSCOPY	Canine Parvovirus complexed with Fab E
305	7cea_0	7cea	GFSLSTSGMGVS	HIYWDDDKR	SIYDGYYDYFDV	RATSSVTYMH	ATSNLAS	QQWTSNPPT	2.55	X-RAY DIFFRACTION	Crystal structure of HUTS-4 Fv-clasp fragment
305	7cec_1P	7cec	GFSLSTSGMGVS	HIYWDDDKR	SIYDGYYDYFDV	RATSSVTYMH	ATSNLAS	QQWTSNPPT	3.9	ELECTRON MICROSCOPY	Structure of alpha6beta1 integrin in complex with laminin-511
314	3u9u_0P	3u9u	GFSLSTYGIGVG	HIWWNDNKY	IPDDHYFDY	RSSQSIVHSNGNTYLE	KVSNRFS	FQGSHVPWT	3.42	X-RAY DIFFRACTION	Crystal Structure of Extracellular Domain of Human ErbB4/Her4 in complex with the Fab fragment of mAb1479
314	3u9u_1	3u9u	GFSLSTYGIGVG	HIWWNDNKY	IPDDHYFDY	RSSQSIVHSNGNTYLE	KVSNRFS	FQGSHVPWT	3.42	X-RAY DIFFRACTION	Crystal Structure of Extracellular Domain of Human ErbB4/Her4 in complex with the Fab fragment of mAb1479
325	5mhs_0P	5mhs	GFSLTNYAIH	VIWSGGSTD	KEELYGYDGYLFFDV	RASKSVSTSGYSYMQ	LASNLES	QHSRELPPT	3.7	X-RAY DIFFRACTION	T1L reovirus sigma1 complexed with 5C6 Fab fragments
325	5mhs_1	5mhs	GFSLTNYAIH	VIWSGGSTD	KEELYGYDGYLFFDV	RASKSVSTSGYSYMQ	LASNLES	QHSRELPPT	3.7	X-RAY DIFFRACTION	T1L reovirus sigma1 complexed with 5C6 Fab fragments
325	5mhs_2	5mhs	GFSLTNYAIH	VIWSGGSTD	KEELYGYDGYLFFDV	RASKSVSTSGYSYMQ	LASNLES	QHSRELPPT	3.7	X-RAY DIFFRACTION	T1L reovirus sigma1 complexed with 5C6 Fab fragments
357	7tat_0P	7tat	GFTFHDHTMH	LITWNGGTIH	DLGRGGWYLPSDA	SGSSANIGSNTVN	SNNQRPS	AAWDDSLKGV	3.2	ELECTRON MICROSCOPY	SARS-CoV-2 spike in complex with the S2K146 neutralizing antibody Fab fragment (two receptor-binding domains open)
357	7tat_1	7tat	GFTFHDHTMH	LITWNGGTIH	DLGRGGWYLPSDA	SGSSANIGSNTVN	SNNQRPS	AAWDDSLKGV	3.2	ELECTRON MICROSCOPY	SARS-CoV-2 spike in complex with the S2K146 neutralizing antibody Fab fragment (two receptor-binding domains open)
357	7tat_2	7tat	GFTFHDHTMH	LITWNGGTIH	DLGRGGWYLPSDA	SGSSANIGSNTVN	SNNQRPS	AAWDDSLKGV	3.2	ELECTRON MICROSCOPY	SARS-CoV-2 spike in complex with the S2K146 neutralizing antibody Fab fragment (two receptor-binding domains open)
358	3mme_0	3mme	GFTFHKYGMH	LISDDGMRKY	EAGGPIWHDDVKYYDFNDGYYNYHYMDV	NGTSSDVGGFDSVS	DVSHRPS	SSLTDRSHRI	3.97	X-RAY DIFFRACTION	Structure and functional dissection of PG16, an antibody with broad and potent neutralization of HIV-1
358	3mme_1	3mme	GFTFHKYGMH	LISDDGMRKY	EAGGPIWHDDVKYYDFNDGYYNYHYMDV	NGTSSDVGGFDSVS	DVSHRPS	SSLTDRSHRI	3.97	X-RAY DIFFRACTION	Structure and functional dissection of PG16, an antibody with broad and potent neutralization of HIV-1
358	6pwu_0PH	6pwu	GFTFHKYGMH	LISDDGMRKY	EAGGPIWHDDVKYYDFNDGYYNYHYMDV	NGTSSDVGGFDSVS	DVSHRPS	SSLTDRSHRI	6.2	ELECTRON MICROSCOPY	Structure of full-length, fully glycosylated, non-modified HIV-1 gp160 bound to PG16 Fab
358	6ulc_0PH	6ulc	GFTFHKYGMH	LISDDGMRKY	EAGGPIWHDDVKYYDFNDGYYNYHYMDV	NGTSSDVGGFDSVS	DVSHRPS	SSLTDRSHRI	4.6	ELECTRON MICROSCOPY	Structure of full-length, fully glycosylated, non-modified HIV-1 gp160 bound to PG16 Fab at a nominal resolution of 4.6 Angstrom
374	6e62_0P	6e+62	GFTFNNYWMS	SISNIGGTIY	DLRMSDYFDY	KRSTGNIGSNYVS	RDDQRPD	HSYSTGMYI	2.7	X-RAY DIFFRACTION	Crystal structure of malaria transmission-blocking antigen Pfs48/45 6C in complex with antibody 85RF45.1
374	6e62_1P	6e+62	GFTFNNYWMS	SISNIGGTIY	DLRMSDYFDY	KRSTGNIGSNYVS	RDDQRPD	HSYSTGMYI	2.7	X-RAY DIFFRACTION	Crystal structure of malaria transmission-blocking antigen Pfs48/45 6C in complex with antibody 85RF45.1
374	6e64_0	6e+64	GFTFNNYWMS	SISNIGGTIY	DLRMSDYFDY	KRSTGNIGSNYVS	RDDQRPD	HSYSTGMYI	3.15	X-RAY DIFFRACTION	Crystal structure of malaria transmission-blocking antibody 85RF45.1
374	6e64_1	6e+64	GFTFNNYWMS	SISNIGGTIY	DLRMSDYFDY	KRSTGNIGSNYVS	RDDQRPD	HSYSTGMYI	3.15	X-RAY DIFFRACTION	Crystal structure of malaria transmission-blocking antibody 85RF45.1
374	6h5n_0P	6h5n	GFTFNNYWMS	SISNIGGTIY	DLRMSDYFDY	KRSTGNIGSNYVS	RDDQRPD	HSYSTGMYI	3.23	X-RAY DIFFRACTION	Plasmodium falciparum Pfs48/45 C-terminal domain bound to monoclonal antibody 85RF45.1
374	6h5n_1P	6h5n	GFTFNNYWMS	SISNIGGTIY	DLRMSDYFDY	KRSTGNIGSNYVS	RDDQRPD	HSYSTGMYI	3.23	X-RAY DIFFRACTION	Plasmodium falciparum Pfs48/45 C-terminal domain bound to monoclonal antibody 85RF45.1
374	7zxf_0P	7zxf	GFTFNNYWMS	SISNIGGTIY	DLRMSDYFDY	KRSTGNIGSNYVS	RDDQRPD	HSYSTGMYI	3.72	X-RAY DIFFRACTION	Pfs48/45 bound to monoclonal antibodies 10D8 and 85RF45.1
379	7sbg_0P	7sbg	GFTFNTYAMN	RIRTKTNNYVTY	HVGDY	RASGNIHNYLA	NAKTLAD	QHFWSTPYT	3.34	X-RAY DIFFRACTION	Murine Fab/IgE in complex with profilin from Hevea brasieliensis (Hev b 8)
379	7sd2_0	7sd2	GFTFNTYAMN	RIRTKTNNYVTY	HVGDY	RASGNIHNYLA	NAKTLAD	QHFWSTPYT	3.75	X-RAY DIFFRACTION	Murine Fab that recognizes Hev b 8 (profilin for Hevea brasiliensis)
379	7sd2_1	7sd2	GFTFNTYAMN	RIRTKTNNYVTY	HVGDY	RASGNIHNYLA	NAKTLAD	QHFWSTPYT	3.75	X-RAY DIFFRACTION	Murine Fab that recognizes Hev b 8 (profilin for Hevea brasiliensis)
379	7sd2_2	7sd2	GFTFNTYAMN	RIRTKTNNYVTY	HVGDY	RASGNIHNYLA	NAKTLAD	QHFWSTPYT	3.75	X-RAY DIFFRACTION	Murine Fab that recognizes Hev b 8 (profilin for Hevea brasiliensis)
423	5xli_1	5xli	GFTFSGFGMH	YISSGSSLIY	SLYYGTPWFAY	SASSSVTYMY	DTSNLAS	QQWSSYPLT	1.696	X-RAY DIFFRACTION	Structure of anti-Angiotensin II type2 receptor antibody (D5711-4A03)
423	6jod_0P	6jod	GFTFSGFGMH	YISSGSSLIY	SLYYGTPWFAY	SASSSVTYMY	DTSNLAS	QQWSSYPLT	3.2	X-RAY DIFFRACTION	Angiotensin II type 2 receptor with ligand
426	3r06_0	3r06	GFTFSGYGMH	YITSSSINIK	FDWDKNY	QASQDISNYLN	YTNKLAD	QQYYNYPWT	2.5	X-RAY DIFFRACTION	Crystal structure of anti-mouse CD3epsilon antibody 2C11 Fab fragment
426	3r06_1	3r06	GFTFSGYGMH	YITSSSINIK	FDWDKNY	QASQDISNYLN	YTNKLAD	QQYYNYPWT	2.5	X-RAY DIFFRACTION	Crystal structure of anti-mouse CD3epsilon antibody 2C11 Fab fragment
426	3r06_2	3r06	GFTFSGYGMH	YITSSSINIK	FDWDKNY	QASQDISNYLN	YTNKLAD	QQYYNYPWT	2.5	X-RAY DIFFRACTION	Crystal structure of anti-mouse CD3epsilon antibody 2C11 Fab fragment
426	3r06_3	3r06	GFTFSGYGMH	YITSSSINIK	FDWDKNY	QASQDISNYLN	YTNKLAD	QQYYNYPWT	2.5	X-RAY DIFFRACTION	Crystal structure of anti-mouse CD3epsilon antibody 2C11 Fab fragment
426	3r08_0P	3r08	GFTFSGYGMH	YITSSSINIK	FDWDKNY	QASQDISNYLN	YTNKLAD	QQYYNYPWT	4.1	X-RAY DIFFRACTION	Crystal structure of mouse cd3epsilon in complex with antibody 2C11 Fab
433	7k8o_0	7k8o	GFTFSIYGMH	VISYDGSNKY	EGRPSDIVVVVAFDY	RASQSISSYLN	AASSLQS	QQSYSTPRT	1.95	X-RAY DIFFRACTION	Crystal structure of an anti-SARS-CoV-2 human neutralizing antibody Fab fragment, C002
433	7k8s_0P	7k8s	GFTFSIYGMH	VISYDGSNKY	EGRPSDIVVVVAFDY	RASQSISSYLN	AASSLQS	QQSYSTPRT	3.4	ELECTRON MICROSCOPY	Structure of the SARS-CoV-2 S 2P trimer in complex with the human neutralizing antibody Fab fragment, C002 (state 1)
433	7k8s_1P	7k8s	GFTFSIYGMH	VISYDGSNKY	EGRPSDIVVVVAFDY	RASQSISSYLN	AASSLQS	QQSYSTPRT	3.4	ELECTRON MICROSCOPY	Structure of the SARS-CoV-2 S 2P trimer in complex with the human neutralizing antibody Fab fragment, C002 (state 1)
433	7k8s_2P	7k8s	GFTFSIYGMH	VISYDGSNKY	EGRPSDIVVVVAFDY	RASQSISSYLN	AASSLQS	QQSYSTPRT	3.4	ELECTRON MICROSCOPY	Structure of the SARS-CoV-2 S 2P trimer in complex with the human neutralizing antibody Fab fragment, C002 (state 1)
433	7k8t_0P	7k8t	GFTFSIYGMH	VISYDGSNKY	EGRPSDIVVVVAFDY	RASQSISSYLN	AASSLQS	QQSYSTPRT	3.4	ELECTRON MICROSCOPY	Structure of the SARS-CoV-2 S 6P trimer in complex with the human neutralizing antibody Fab fragment, C002 (State 2)
433	7k8t_1P	7k8t	GFTFSIYGMH	VISYDGSNKY	EGRPSDIVVVVAFDY	RASQSISSYLN	AASSLQS	QQSYSTPRT	3.4	ELECTRON MICROSCOPY	Structure of the SARS-CoV-2 S 6P trimer in complex with the human neutralizing antibody Fab fragment, C002 (State 2)
433	7k8t_2P	7k8t	GFTFSIYGMH	VISYDGSNKY	EGRPSDIVVVVAFDY	RASQSISSYLN	AASSLQS	QQSYSTPRT	3.4	ELECTRON MICROSCOPY	Structure of the SARS-CoV-2 S 6P trimer in complex with the human neutralizing antibody Fab fragment, C002 (State 2)
442	5bk0_0P	5bk0	GFTFSNYAFN	IIYRSGSRMY	LLIYESDVGVDF	RSTQSLIFGEHNYLD	LASNRAS	VQTVQVPYT	3.15	X-RAY DIFFRACTION	Crystal structure of 663 Fab bound to circumsporozoite protein NANP 5-mer
442	5bk0_1	5bk0	GFTFSNYAFN	IIYRSGSRMY	LLIYESDVGVDF	RSTQSLIFGEHNYLD	LASNRAS	VQTVQVPYT	3.15	X-RAY DIFFRACTION	Crystal structure of 663 Fab bound to circumsporozoite protein NANP 5-mer
463	6phc_0P	6phc	GFTFSNYNMN	YISSSSGTIY	VEYYYGSSGYYYDFDS	RSSQSLLHNGYNYLD	LGSNRAS	MQTLQPFT	2.9	X-RAY DIFFRACTION	Pfs25 in complex with the human transmission blocking antibody 2544
463	6phc_1P	6phc	GFTFSNYNMN	YISSSSGTIY	VEYYYGSSGYYYDFDS	RSSQSLLHNGYNYLD	LGSNRAS	MQTLQPFT	2.9	X-RAY DIFFRACTION	Pfs25 in complex with the human transmission blocking antibody 2544
463	6phh_0	6phh	GFTFSNYNMN	YISSSSGTIY	VEYYYGSSGYYYDFDS	RSSQSLLHNGYNYLD	LGSNRAS	MQTLQPFT	2.4	X-RAY DIFFRACTION	Unliganded human transmission blocking antibody 2544
463	6phh_1	6phh	GFTFSNYNMN	YISSSSGTIY	VEYYYGSSGYYYDFDS	RSSQSLLHNGYNYLD	LGSNRAS	MQTLQPFT	2.4	X-RAY DIFFRACTION	Unliganded human transmission blocking antibody 2544
470	6dzr_0H	6dzr	GFTFSNYWMS	EIRLRSDNYATH	YFYSFSY	RSSQSLLHTYGSPYLN	KVSNRFS	SQGTHLPYT	2.4	X-RAY DIFFRACTION	Crystal structure of h38C2 K99R mutation
470	6u85_0H	6u85	GFTFSNYWMS	EIRLRSDNYATH	YFYSFSY	RSSQSLLHTYGSPYLN	KVSNRFS	SQGTHLPYT	2.78	X-RAY DIFFRACTION	Site-specific lysine arylation as an alternative bioconjugation strategy for chemically programmed antibodies and antibody-drug conjugates
470	7tus_0	7tus	GFTFSNYWMS	EIRLRSDNYATH	YFYSFSY	RSSQSLLHTYGSPYLN	KVSNRFS	SQGTHLPYT	2.4	X-RAY DIFFRACTION	Sculpting a uniquely reactive cysteine residue for site-specific antibody conjugation
470	7tus_1	7tus	GFTFSNYWMS	EIRLRSDNYATH	YFYSFSY	RSSQSLLHTYGSPYLN	KVSNRFS	SQGTHLPYT	2.4	X-RAY DIFFRACTION	Sculpting a uniquely reactive cysteine residue for site-specific antibody conjugation
470	7tus_2	7tus	GFTFSNYWMS	EIRLRSDNYATH	YFYSFSY	RSSQSLLHTYGSPYLN	KVSNRFS	SQGTHLPYT	2.4	X-RAY DIFFRACTION	Sculpting a uniquely reactive cysteine residue for site-specific antibody conjugation
470	7tus_3	7tus	GFTFSNYWMS	EIRLRSDNYATH	YFYSFSY	RSSQSLLHTYGSPYLN	KVSNRFS	SQGTHLPYT	2.4	X-RAY DIFFRACTION	Sculpting a uniquely reactive cysteine residue for site-specific antibody conjugation
489	3j42_0P	3j42	GFTFSSFGMH	YISSGSSTLH	WGNYPHYAMDY	KASENVGTYVS	GASNRYT	GQSYSTPYT	21	ELECTRON MICROSCOPY	Obstruction of Dengue Virus Maturation by Fab Fragments of the 2H2 Antibody
489	3j42_1	3j42	GFTFSSFGMH	YISSGSSTLH	WGNYPHYAMDY	KASENVGTYVS	GASNRYT	GQSYSTPYT	21	ELECTRON MICROSCOPY	Obstruction of Dengue Virus Maturation by Fab Fragments of the 2H2 Antibody
489	3j42_2P	3j42	GFTFSSFGMH	YISSGSSTLH	WGNYPHYAMDY	KASENVGTYVS	GASNRYT	GQSYSTPYT	21	ELECTRON MICROSCOPY	Obstruction of Dengue Virus Maturation by Fab Fragments of the 2H2 Antibody
496	6pxg_0	6pxg	GFTFSSSYIS	WIYAGTGGTE	GGSSFAMDY	RASESVDNYGISFMN	TASNQGS	QQSEEVPLT	2.1	X-RAY DIFFRACTION	Crystal Structure of MERS-CoV neutralizing antibody G2 Fab
496	6pxg_1	6pxg	GFTFSSSYIS	WIYAGTGGTE	GGSSFAMDY	RASESVDNYGISFMN	TASNQGS	QQSEEVPLT	2.1	X-RAY DIFFRACTION	Crystal Structure of MERS-CoV neutralizing antibody G2 Fab
496	6pxg_2	6pxg	GFTFSSSYIS	WIYAGTGGTE	GGSSFAMDY	RASESVDNYGISFMN	TASNQGS	QQSEEVPLT	2.1	X-RAY DIFFRACTION	Crystal Structure of MERS-CoV neutralizing antibody G2 Fab
496	6pxg_3	6pxg	GFTFSSSYIS	WIYAGTGGTE	GGSSFAMDY	RASESVDNYGISFMN	TASNQGS	QQSEEVPLT	2.1	X-RAY DIFFRACTION	Crystal Structure of MERS-CoV neutralizing antibody G2 Fab
496	6pxh_0P	6pxh	GFTFSSSYIS	WIYAGTGGTE	GGSSFAMDY	RASESVDNYGISFMN	TASNQGS	QQSEEVPLT	2.3	X-RAY DIFFRACTION	Crystal Structure of MERS-CoV S1-NTD bound with G2 Fab
503	4gxu_0PH	4gxu	GFTFSSYAMH	VISYDGRNKY	ELLMDYYDHIGYSPGPT	SGSSSNIGSYTVN	SLNQRPS	AAWDDSLSAHVV	3.294	X-RAY DIFFRACTION	Crystal structure of antibody 1F1 bound to the 1918 influenza hemagglutinin
503	4gxu_1P	4gxu	GFTFSSYAMH	VISYDGRNKY	ELLMDYYDHIGYSPGPT	SGSSSNIGSYTVN	SLNQRPS	AAWDDSLSAHVV	3.294	X-RAY DIFFRACTION	Crystal structure of antibody 1F1 bound to the 1918 influenza hemagglutinin
503	4gxu_2P	4gxu	GFTFSSYAMH	VISYDGRNKY	ELLMDYYDHIGYSPGPT	SGSSSNIGSYTVN	SLNQRPS	AAWDDSLSAHVV	3.294	X-RAY DIFFRACTION	Crystal structure of antibody 1F1 bound to the 1918 influenza hemagglutinin
503	4gxu_3P	4gxu	GFTFSSYAMH	VISYDGRNKY	ELLMDYYDHIGYSPGPT	SGSSSNIGSYTVN	SLNQRPS	AAWDDSLSAHVV	3.294	X-RAY DIFFRACTION	Crystal structure of antibody 1F1 bound to the 1918 influenza hemagglutinin
503	4gxu_4PH	4gxu	GFTFSSYAMH	VISYDGRNKY	ELLMDYYDHIGYSPGPT	SGSSSNIGSYTVN	SLNQRPS	AAWDDSLSAHVV	3.294	X-RAY DIFFRACTION	Crystal structure of antibody 1F1 bound to the 1918 influenza hemagglutinin
503	4gxu_5P	4gxu	GFTFSSYAMH	VISYDGRNKY	ELLMDYYDHIGYSPGPT	SGSSSNIGSYTVN	SLNQRPS	AAWDDSLSAHVV	3.294	X-RAY DIFFRACTION	Crystal structure of antibody 1F1 bound to the 1918 influenza hemagglutinin
503	4gxv_0	4gxv	GFTFSSYAMH	VISYDGRNKY	ELLMDYYDHIGYSPGPT	SGSSSNIGSYTVN	SLNQRPS	AAWDDSLSAHVV	1.449	X-RAY DIFFRACTION	Crystal structure of anti-influenza virus antibody 1F1
510	6dzl_0PH	6dzl	GFTFSSYAMS	AISGLGGSTY	DHRVWAAGYHFDY	RASQSISSWLA	DASSLES	QQYYSSPT	4.14	ELECTRON MICROSCOPY	Ebola virus Makona variant GP (mucin-deleted) in complex with pan-ebolavirus human antibody ADI-15878 Fab
510	6dzl_1PH	6dzl	GFTFSSYAMS	AISGLGGSTY	DHRVWAAGYHFDY	RASQSISSWLA	DASSLES	QQYYSSPT	4.14	ELECTRON MICROSCOPY	Ebola virus Makona variant GP (mucin-deleted) in complex with pan-ebolavirus human antibody ADI-15878 Fab
510	6dzl_2PH	6dzl	GFTFSSYAMS	AISGLGGSTY	DHRVWAAGYHFDY	RASQSISSWLA	DASSLES	QQYYSSPT	4.14	ELECTRON MICROSCOPY	Ebola virus Makona variant GP (mucin-deleted) in complex with pan-ebolavirus human antibody ADI-15878 Fab
510	6dzm_0P	6dzm	GFTFSSYAMS	AISGLGGSTY	DHRVWAAGYHFDY	RASQSISSWLA	DASSLES	QQYYSSPT	4.29	ELECTRON MICROSCOPY	Bundibugyo virus GP (mucin-deleted) in complex with pan-ebolavirus human antibody ADI-15878 Fab
510	6dzm_1P	6dzm	GFTFSSYAMS	AISGLGGSTY	DHRVWAAGYHFDY	RASQSISSWLA	DASSLES	QQYYSSPT	4.29	ELECTRON MICROSCOPY	Bundibugyo virus GP (mucin-deleted) in complex with pan-ebolavirus human antibody ADI-15878 Fab
510	6dzm_2P	6dzm	GFTFSSYAMS	AISGLGGSTY	DHRVWAAGYHFDY	RASQSISSWLA	DASSLES	QQYYSSPT	4.29	ELECTRON MICROSCOPY	Bundibugyo virus GP (mucin-deleted) in complex with pan-ebolavirus human antibody ADI-15878 Fab
510	6ea5_0PH	6ea5	GFTFSSYAMS	AISGLGGSTY	DHRVWAAGYHFDY	RASQSISSWLA	DASSLES	QQYYSSPT	4.75	X-RAY DIFFRACTION	Structure of BDBV GPcl in complex with the pan-ebolavirus mAb ADI-15878
510	6ea5_1PH	6ea5	GFTFSSYAMS	AISGLGGSTY	DHRVWAAGYHFDY	RASQSISSWLA	DASSLES	QQYYSSPT	4.75	X-RAY DIFFRACTION	Structure of BDBV GPcl in complex with the pan-ebolavirus mAb ADI-15878
510	6ea5_2	6ea5	GFTFSSYAMS	AISGLGGSTY	DHRVWAAGYHFDY	RASQSISSWLA	DASSLES	QQYYSSPT	4.75	X-RAY DIFFRACTION	Structure of BDBV GPcl in complex with the pan-ebolavirus mAb ADI-15878
510	6ea7_0PH	6ea7	GFTFSSYAMS	AISGLGGSTY	DHRVWAAGYHFDY	RASQSISSWLA	DASSLES	QQYYSSPT	4.25	X-RAY DIFFRACTION	Structure of EBOV GPcl in complex with the pan-ebolavirus mAb ADI-15878
510	6ea7_1PH	6ea7	GFTFSSYAMS	AISGLGGSTY	DHRVWAAGYHFDY	RASQSISSWLA	DASSLES	QQYYSSPT	4.25	X-RAY DIFFRACTION	Structure of EBOV GPcl in complex with the pan-ebolavirus mAb ADI-15878
510	6ea7_2	6ea7	GFTFSSYAMS	AISGLGGSTY	DHRVWAAGYHFDY	RASQSISSWLA	DASSLES	QQYYSSPT	4.25	X-RAY DIFFRACTION	Structure of EBOV GPcl in complex with the pan-ebolavirus mAb ADI-15878
519	4m48_0P	4m48	GFTFSSYAMS	EISSGGRYIY	GEVRQRGFDY	RASSSVGSSYLH	STSNLAS	QQFSGYPLT	2.955	X-RAY DIFFRACTION	X-ray structure of dopamine transporter elucidates antidepressant mechanism
519	4xnu_0P	4xnu	GFTFSSYAMS	EISSGGRYIY	GEVRQRGFDY	RASSSVGSSYLH	STSNLAS	QQFSGYPLT	2.98	X-RAY DIFFRACTION	X-ray structure of Drosophila dopamine transporter in complex with nisoxetine
519	4xnx_0P	4xnx	GFTFSSYAMS	EISSGGRYIY	GEVRQRGFDY	RASSSVGSSYLH	STSNLAS	QQFSGYPLT	3	X-RAY DIFFRACTION	X-ray structure of Drosophila dopamine transporter in complex with reboxetine
519	4xp6_0P	4xp6	GFTFSSYAMS	EISSGGRYIY	GEVRQRGFDY	RASSSVGSSYLH	STSNLAS	QQFSGYPLT	3.1	X-RAY DIFFRACTION	X-ray structure of Drosophila dopamine transporter bound to psychostimulant methamphetamine
519	4xp9_0P	4xp9	GFTFSSYAMS	EISSGGRYIY	GEVRQRGFDY	RASSSVGSSYLH	STSNLAS	QQFSGYPLT	2.8	X-RAY DIFFRACTION	X-ray structure of Drosophila dopamine transporter bound to psychostimulant D-amphetamine
519	4xpa_0P	4xpa	GFTFSSYAMS	EISSGGRYIY	GEVRQRGFDY	RASSSVGSSYLH	STSNLAS	QQFSGYPLT	2.95	X-RAY DIFFRACTION	X-ray structure of Drosophila dopamine transporter bound to 3,4dichlorophenethylamine
519	4xpb_0	4xpb	GFTFSSYAMS	EISSGGRYIY	GEVRQRGFDY	RASSSVGSSYLH	STSNLAS	QQFSGYPLT	3.05	X-RAY DIFFRACTION	X-ray structure of Drosophila dopamine transporter with subsiteB mutations (D121G/S426M) bound to cocaine
519	4xpf_0P	4xpf	GFTFSSYAMS	EISSGGRYIY	GEVRQRGFDY	RASSSVGSSYLH	STSNLAS	QQFSGYPLT	3.273	X-RAY DIFFRACTION	X-ray structure of Drosophila dopamine transporter with subsiteB mutations (D121G/S426M) bound to RTI-55
519	4xpg_0P	4xpg	GFTFSSYAMS	EISSGGRYIY	GEVRQRGFDY	RASSSVGSSYLH	STSNLAS	QQFSGYPLT	3.21	X-RAY DIFFRACTION	X-ray structure of Drosophila dopamine transporter with subsiteB mutations (D121G/S426M) bound to beta-CFT or Win35428
519	4xph_0P	4xph	GFTFSSYAMS	EISSGGRYIY	GEVRQRGFDY	RASSSVGSSYLH	STSNLAS	QQFSGYPLT	2.9	X-RAY DIFFRACTION	X-ray structure of Drosophila dopamine transporter with subsiteB mutations (D121G/S426M) bound to 3,4dichlorophenethylamine
519	4xpt_0	4xpt	GFTFSSYAMS	EISSGGRYIY	GEVRQRGFDY	RASSSVGSSYLH	STSNLAS	QQFSGYPLT	3.36	X-RAY DIFFRACTION	X-ray structure of Drosophila dopamine transporter with subsiteB mutations D121G/S426M and EL2 deletion of 162-201 in complex with substrate analogue 3,4 dichlorophen ethylamine
519	6m0f_0P	6m0f	GFTFSSYAMS	EISSGGRYIY	GEVRQRGFDY	RASSSVGSSYLH	STSNLAS	QQFSGYPLT	3.3	X-RAY DIFFRACTION	X-ray structure of Drosophila dopamine transporter with subsiteB mutations (D121G/S426M) in substrate-free form
519	6m0z_0P	6m0z	GFTFSSYAMS	EISSGGRYIY	GEVRQRGFDY	RASSSVGSSYLH	STSNLAS	QQFSGYPLT	2.88	X-RAY DIFFRACTION	X-ray structure of Drosophila dopamine transporter with NET-like mutations (D121G/S426M/F471L) in L-norepinephrine bound form
519	6m38_0P	6m38	GFTFSSYAMS	EISSGGRYIY	GEVRQRGFDY	RASSSVGSSYLH	STSNLAS	QQFSGYPLT	3.001	X-RAY DIFFRACTION	X-ray structure of a Drosophila dopamine transporter with subsiteB mutations (D121G/S426M) in S-duloxetine bound form
519	6m3z_0P	6m3z	GFTFSSYAMS	EISSGGRYIY	GEVRQRGFDY	RASSSVGSSYLH	STSNLAS	QQFSGYPLT	3.11	X-RAY DIFFRACTION	X-ray structure of a Drosophila dopamine transporter with NET-like mutations (D121G/S426M/F471L) in milnacipran bound form
519	6m47_0P	6m47	GFTFSSYAMS	EISSGGRYIY	GEVRQRGFDY	RASSSVGSSYLH	STSNLAS	QQFSGYPLT	3.252	X-RAY DIFFRACTION	X-ray structure of a Drosophila dopamine transporter with NET-like mutations (D121G/S426M/F471L) in tramadol bound form
519	7wgd_0P	7wgd	GFTFSSYAMS	EISSGGRYIY	GEVRQRGFDY	RASSSVGSSYLH	STSNLAS	QQFSGYPLT	3.2	X-RAY DIFFRACTION	X-ray structure of thermostabilized Drosophila dopamine transporter with GABA transporter1-like substitutions in the binding site, in substrate-free form.
519	7wgt_0P	7wgt	GFTFSSYAMS	EISSGGRYIY	GEVRQRGFDY	RASSSVGSSYLH	STSNLAS	QQFSGYPLT	2.75	X-RAY DIFFRACTION	X-ray structure of thermostabilized Drosophila dopamine transporter with GABA transporter1-like substitutions in the binding site, in complex with NO711.
534	5n2k_0	5n2k	GFTFSSYGMH	FIRYDGSNKY	HGSHDN	SGSRSNIGSNTVK	YNDQRPS	QSYDRYTHPALL	2.219	X-RAY DIFFRACTION	Structure of unbound Briakinumab FAb
534	5n2k_1	5n2k	GFTFSSYGMH	FIRYDGSNKY	HGSHDN	SGSRSNIGSNTVK	YNDQRPS	QSYDRYTHPALL	2.219	X-RAY DIFFRACTION	Structure of unbound Briakinumab FAb
534	5n2k_2	5n2k	GFTFSSYGMH	FIRYDGSNKY	HGSHDN	SGSRSNIGSNTVK	YNDQRPS	QSYDRYTHPALL	2.219	X-RAY DIFFRACTION	Structure of unbound Briakinumab FAb
534	5n2k_3	5n2k	GFTFSSYGMH	FIRYDGSNKY	HGSHDN	SGSRSNIGSNTVK	YNDQRPS	QSYDRYTHPALL	2.219	X-RAY DIFFRACTION	Structure of unbound Briakinumab FAb
534	5n2k_5	5n2k	GFTFSSYGMH	FIRYDGSNKY	HGSHDN	SGSRSNIGSNTVK	YNDQRPS	QSYDRYTHPALL	2.219	X-RAY DIFFRACTION	Structure of unbound Briakinumab FAb
534	5njd_0P	5njd	GFTFSSYGMH	FIRYDGSNKY	HGSHDN	SGSRSNIGSNTVK	YNDQRPS	QSYDRYTHPALL	3.9	X-RAY DIFFRACTION	Structure of Interleukin 23 in complex with Briakinumab FAb
534	5njd_1P	5njd	GFTFSSYGMH	FIRYDGSNKY	HGSHDN	SGSRSNIGSNTVK	YNDQRPS	QSYDRYTHPALL	3.9	X-RAY DIFFRACTION	Structure of Interleukin 23 in complex with Briakinumab FAb
534	5njd_2P	5njd	GFTFSSYGMH	FIRYDGSNKY	HGSHDN	SGSRSNIGSNTVK	YNDQRPS	QSYDRYTHPALL	3.9	X-RAY DIFFRACTION	Structure of Interleukin 23 in complex with Briakinumab FAb
534	5njd_3P	5njd	GFTFSSYGMH	FIRYDGSNKY	HGSHDN	SGSRSNIGSNTVK	YNDQRPS	QSYDRYTHPALL	3.9	X-RAY DIFFRACTION	Structure of Interleukin 23 in complex with Briakinumab FAb
534	5njd_4P	5njd	GFTFSSYGMH	FIRYDGSNKY	HGSHDN	SGSRSNIGSNTVK	YNDQRPS	QSYDRYTHPALL	3.9	X-RAY DIFFRACTION	Structure of Interleukin 23 in complex with Briakinumab FAb
534	5njd_5P	5njd	GFTFSSYGMH	FIRYDGSNKY	HGSHDN	SGSRSNIGSNTVK	YNDQRPS	QSYDRYTHPALL	3.9	X-RAY DIFFRACTION	Structure of Interleukin 23 in complex with Briakinumab FAb
552	3v6f_0	3v6f	GFTFSSYGMS	TISSGGNYIY	EGAYSGSSSYPMDY	KSSQSVLYSSNQKNYLA	WASTRES	HQYLSSYMYT	2.52	X-RAY DIFFRACTION	Crystal Structure of an anti-HBV e-antigen monoclonal Fab fragment (e6), unbound
552	3v6f_1	3v6f	GFTFSSYGMS	TISSGGNYIY	EGAYSGSSSYPMDY	KSSQSVLYSSNQKNYLA	WASTRES	HQYLSSYMYT	2.52	X-RAY DIFFRACTION	Crystal Structure of an anti-HBV e-antigen monoclonal Fab fragment (e6), unbound
552	3v6f_2	3v6f	GFTFSSYGMS	TISSGGNYIY	EGAYSGSSSYPMDY	KSSQSVLYSSNQKNYLA	WASTRES	HQYLSSYMYT	2.52	X-RAY DIFFRACTION	Crystal Structure of an anti-HBV e-antigen monoclonal Fab fragment (e6), unbound
552	3v6f_3	3v6f	GFTFSSYGMS	TISSGGNYIY	EGAYSGSSSYPMDY	KSSQSVLYSSNQKNYLA	WASTRES	HQYLSSYMYT	2.52	X-RAY DIFFRACTION	Crystal Structure of an anti-HBV e-antigen monoclonal Fab fragment (e6), unbound
552	3v6z_0P	3v6z	GFTFSSYGMS	TISSGGNYIY	EGAYSGSSSYPMDY	KSSQSVLYSSNQKNYLA	WASTRES	HQYLSSYMYT	3.34	X-RAY DIFFRACTION	Crystal Structure of Hepatitis B Virus e-antigen
552	3v6z_1P	3v6z	GFTFSSYGMS	TISSGGNYIY	EGAYSGSSSYPMDY	KSSQSVLYSSNQKNYLA	WASTRES	HQYLSSYMYT	3.34	X-RAY DIFFRACTION	Crystal Structure of Hepatitis B Virus e-antigen
556	4nki_0	4nki	GFTFSSYIMM	SIYPSGGITF	IKLGTVTTVDY	TGTSSDVGGYNYVS	DVSNRPS	SSYTSSSTRV	2.41	X-RAY DIFFRACTION	Crystal structure of a Fab
556	5grj_0P	5grj	GFTFSSYIMM	SIYPSGGITF	IKLGTVTTVDY	TGTSSDVGGYNYVS	DVSNRPS	SSYTSSSTRV	3.206	X-RAY DIFFRACTION	Crystal structure of human PD-L1 with monoclonal antibody avelumab
567	5tru_0P	5tru	GFTFSSYTMH	FISYDGNNKY	TGWLGPFDY	RASQSVGSSYLA	GAFSRAT	QQYGSSPWT	3	X-RAY DIFFRACTION	Structure of the first-in-class checkpoint inhibitor Ipilimumab bound to human CTLA-4
567	5xj3_1P	5xj3	GFTFSSYTMH	FISYDGNNKY	TGWLGPFDY	RASQSVGSSYLA	GAFSRAT	QQYGSSPWT	3.2	X-RAY DIFFRACTION	Complex structure of ipilimumab-scFv and CTLA-4
567	5xj3_2P	5xj3	GFTFSSYTMH	FISYDGNNKY	TGWLGPFDY	RASQSVGSSYLA	GAFSRAT	QQYGSSPWT	3.2	X-RAY DIFFRACTION	Complex structure of ipilimumab-scFv and CTLA-4
567	5xj3_3P	5xj3	GFTFSSYTMH	FISYDGNNKY	TGWLGPFDY	RASQSVGSSYLA	GAFSRAT	QQYGSSPWT	3.2	X-RAY DIFFRACTION	Complex structure of ipilimumab-scFv and CTLA-4
567	6jc2_0	6jc2	GFTFSSYTMH	FISYDGNNKY	TGWLGPFDY	RASQSVGSSYLA	GAFSRAT	QQYGSSPWT	2.65	X-RAY DIFFRACTION	Crystal structure of the Fab fragment of ipilimumab
567	6rp8_1P	6rp8	GFTFSSYTMH	FISYDGNNKY	TGWLGPFDY	RASQSVGSSYLA	GAFSRAT	QQYGSSPWT	2.6	X-RAY DIFFRACTION	Crystal Structure of Ipilimumab Fab complexed with CTLA-4 at 2.6A resolution
581	7jvc_0PH	7jvc	GFTFSSYWMN	NIKQDGSEKY	VWWLRGSFDY	TGSSGSIASNYVQ	EDNQRPS	QSYDSSNHVV	3.3	ELECTRON MICROSCOPY	SARS-CoV-2 spike in complex with the S2A4 neutralizing antibody Fab fragment
581	7jvc_1PH	7jvc	GFTFSSYWMN	NIKQDGSEKY	VWWLRGSFDY	TGSSGSIASNYVQ	EDNQRPS	QSYDSSNHVV	3.3	ELECTRON MICROSCOPY	SARS-CoV-2 spike in complex with the S2A4 neutralizing antibody Fab fragment
581	7jvc_2PH	7jvc	GFTFSSYWMN	NIKQDGSEKY	VWWLRGSFDY	TGSSGSIASNYVQ	EDNQRPS	QSYDSSNHVV	3.3	ELECTRON MICROSCOPY	SARS-CoV-2 spike in complex with the S2A4 neutralizing antibody Fab fragment
581	7jxd_0	7jxd	GFTFSSYWMN	NIKQDGSEKY	VWWLRGSFDY	TGSSGSIASNYVQ	EDNQRPS	QSYDSSNHVV	2.5	X-RAY DIFFRACTION	Mapping neutralizing and immunodominant sites on the SARS-CoV-2 spike receptor-binding domain by structure-guided high-resolution serology
581	7jxd_1	7jxd	GFTFSSYWMN	NIKQDGSEKY	VWWLRGSFDY	TGSSGSIASNYVQ	EDNQRPS	QSYDSSNHVV	2.5	X-RAY DIFFRACTION	Mapping neutralizing and immunodominant sites on the SARS-CoV-2 spike receptor-binding domain by structure-guided high-resolution serology
600	6shg_0	6shg	GFTFSTYAMS	SISTGDNTY	GRGDRGDLFGY	KSSQSLLYRGNQMNYLA	WASTRES	QQYYTYPRT	3.35051	X-RAY DIFFRACTION	Diffraction data for RoAb13 crystal co-crystallised with PIYDIN and its RoAb13 structure
600	7njz_0P	7njz	GFTFSTYAMS	SISTGDNTY	GRGDRGDLFGY	KSSQSLLYRGNQMNYLA	WASTRES	QQYYTYPRT	3.2	X-RAY DIFFRACTION	X-ray crystallography study of RoAb13 which binds to PIYDIN, a part of the CCR5 N terminal domain
600	7nw3_0P	7nw3	GFTFSTYAMS	SISTGDNTY	GRGDRGDLFGY	KSSQSLLYRGNQMNYLA	WASTRES	QQYYTYPRT	3.20001	X-RAY DIFFRACTION	X-ray crystallographic study of PIYDIN, which contains the truncation determinants of binding PI and N, bound to RoAb13, a CCR5 antibody
613	3okn_0H	3okn	GFTFTDYYMS	FIRNKAKGYTTE	DHDGYYERFAY	KSSQSLLNSRTRKNYLA	WASTRES	KQSYNLRT	2.15	X-RAY DIFFRACTION	Crystal structure of S25-39 in complex with Kdo(2.4)Kdo(2.4)Kdo
613	7t0i_2	7t0i	GFTFTDYYMS	FIRNKAKGYTTE	DHDGYYERFAY	KSSQSLLNSRTRKNYLA	WASTRES	KQSYNLRT	2.1	X-RAY DIFFRACTION	Crystal structure of S25-39 Fab Unliganded 3
620	7c94_1PH	7c94	GFTFTRYAMS	TISNGGSYTY	REGGQAGPAWFVY	KSSQSLLNSSNQKNYLA	FASTRES	QQYYSTPPT	2.84	X-RAY DIFFRACTION	Crystal structure of the anti-human podoplanin antibody Fab fragment complex with glycopeptide
620	7c95_0	7c95	GFTFTRYAMS	TISNGGSYTY	REGGQAGPAWFVY	KSSQSLLNSSNQKNYLA	FASTRES	QQYYSTPPT	2.13	X-RAY DIFFRACTION	Crystal structure of the anti-human podoplanin antibody Fab fragment
620	7c95_1	7c95	GFTFTRYAMS	TISNGGSYTY	REGGQAGPAWFVY	KSSQSLLNSSNQKNYLA	FASTRES	QQYYSTPPT	2.13	X-RAY DIFFRACTION	Crystal structure of the anti-human podoplanin antibody Fab fragment
641	3inu_0	3inu	GFTLINYRMN	SISSSSSYIH	EGPRATGYSMADVFDI	KSSQSVLYSSNNKSYLA	WASTRES	QQYYSAPLT	2.5	X-RAY DIFFRACTION	Crystal structure of an unbound KZ52 neutralizing anti-Ebolavirus antibody.
641	3inu_1	3inu	GFTLINYRMN	SISSSSSYIH	EGPRATGYSMADVFDI	KSSQSVLYSSNNKSYLA	WASTRES	QQYYSAPLT	2.5	X-RAY DIFFRACTION	Crystal structure of an unbound KZ52 neutralizing anti-Ebolavirus antibody.
641	5hj3_0P	5hj3	GFTLINYRMN	SISSSSSYIH	EGPRATGYSMADVFDI	KSSQSVLYSSNNKSYLA	WASTRES	QQYYSAPLT	3.3	X-RAY DIFFRACTION	Crystal structure of host-primed Ebola virus GP, GPcl.
641	5hj3_1P	5hj3	GFTLINYRMN	SISSSSSYIH	EGPRATGYSMADVFDI	KSSQSVLYSSNNKSYLA	WASTRES	QQYYSAPLT	3.3	X-RAY DIFFRACTION	Crystal structure of host-primed Ebola virus GP, GPcl.
641	5hj3_2P	5hj3	GFTLINYRMN	SISSSSSYIH	EGPRATGYSMADVFDI	KSSQSVLYSSNNKSYLA	WASTRES	QQYYSAPLT	3.3	X-RAY DIFFRACTION	Crystal structure of host-primed Ebola virus GP, GPcl.
641	5hj3_3P	5hj3	GFTLINYRMN	SISSSSSYIH	EGPRATGYSMADVFDI	KSSQSVLYSSNNKSYLA	WASTRES	QQYYSAPLT	3.3	X-RAY DIFFRACTION	Crystal structure of host-primed Ebola virus GP, GPcl.
652	6vu2_0	6vu2	GFTVRTHYMY	FMNSGGSVS	ELREAWYGDLRDYSGLDV	TGINDYGAAYKFVS	NVKDRWS	AVYAGGFTFPR	2.19	X-RAY DIFFRACTION	M1214_N1 Fab structure
652	6vy2_0PH	6vy2	GFTVRTHYMY	FMNSGGSVS	ELREAWYGDLRDYSGLDV	TGINDYGAAYKFVS	NVKDRWS	AVYAGGFTFPR	4.86	ELECTRON MICROSCOPY	Cryo-EM structure of M1214_N1 Fab in complex with CH505 TF chimeric SOSIP.664 Env trimer
652	6vy2_1PH	6vy2	GFTVRTHYMY	FMNSGGSVS	ELREAWYGDLRDYSGLDV	TGINDYGAAYKFVS	NVKDRWS	AVYAGGFTFPR	4.86	ELECTRON MICROSCOPY	Cryo-EM structure of M1214_N1 Fab in complex with CH505 TF chimeric SOSIP.664 Env trimer
652	6vy2_2PH	6vy2	GFTVRTHYMY	FMNSGGSVS	ELREAWYGDLRDYSGLDV	TGINDYGAAYKFVS	NVKDRWS	AVYAGGFTFPR	4.86	ELECTRON MICROSCOPY	Cryo-EM structure of M1214_N1 Fab in complex with CH505 TF chimeric SOSIP.664 Env trimer
678	7m7w_0P	7m7w	GGIFNTYTIS	RIILMSGMAN	GFNGNYYGWGDDDAFDI	TGSNSNIGAGYDVH	GNSNRPS	QSYDSSLSGPNWV	2.65	X-RAY DIFFRACTION	Antibodies to the SARS-CoV-2 receptor-binding domain that maximize breadth and resistance to viral escape
678	7m7w_2P	7m7w	GGIFNTYTIS	RIILMSGMAN	GFNGNYYGWGDDDAFDI	TGSNSNIGAGYDVH	GNSNRPS	QSYDSSLSGPNWV	2.65	X-RAY DIFFRACTION	Antibodies to the SARS-CoV-2 receptor-binding domain that maximize breadth and resistance to viral escape
678	7ra8_0	7ra8	GGIFNTYTIS	RIILMSGMAN	GFNGNYYGWGDDDAFDI	TGSNSNIGAGYDVH	GNSNRPS	QSYDSSLSGPNWV	3.1	ELECTRON MICROSCOPY	SARS-CoV-2 S glycoprotein in complex with S2X259 Fab
678	7ra8_1	7ra8	GGIFNTYTIS	RIILMSGMAN	GFNGNYYGWGDDDAFDI	TGSNSNIGAGYDVH	GNSNRPS	QSYDSSLSGPNWV	3.1	ELECTRON MICROSCOPY	SARS-CoV-2 S glycoprotein in complex with S2X259 Fab
678	7ra8_2	7ra8	GGIFNTYTIS	RIILMSGMAN	GFNGNYYGWGDDDAFDI	TGSNSNIGAGYDVH	GNSNRPS	QSYDSSLSGPNWV	3.1	ELECTRON MICROSCOPY	SARS-CoV-2 S glycoprotein in complex with S2X259 Fab
686	4jha_0	4jha	GGPLRNYIIN	GIIPVLGTVH	ETALVVSTTYLPHYFDN	QASQDIVNYLN	VASNLET	QQYDNLPLT	1.6	X-RAY DIFFRACTION	Crystal Structure of RSV-Neutralizing Human Antibody D25
686	4jhw_0P	4jhw	GGPLRNYIIN	GIIPVLGTVH	ETALVVSTTYLPHYFDN	QASQDIVNYLN	VASNLET	QQYDNLPLT	3.6	X-RAY DIFFRACTION	Crystal Structure of Respiratory Syncytial Virus Fusion Glycoprotein Stabilized in the Prefusion Conformation by Human Antibody D25
686	6s3d_0P	6s3d	GGPLRNYIIN	GIIPVLGTVH	ETALVVSTTYLPHYFDN	QASQDIVNYLN	VASNLET	QQYDNLPLT	3	X-RAY DIFFRACTION	Structure of D25 Fab in complex with scaffold S0_2.126
686	6s3d_1P	6s3d	GGPLRNYIIN	GIIPVLGTVH	ETALVVSTTYLPHYFDN	QASQDIVNYLN	VASNLET	QQYDNLPLT	3	X-RAY DIFFRACTION	Structure of D25 Fab in complex with scaffold S0_2.126
686	6s3d_2P	6s3d	GGPLRNYIIN	GIIPVLGTVH	ETALVVSTTYLPHYFDN	QASQDIVNYLN	VASNLET	QQYDNLPLT	3	X-RAY DIFFRACTION	Structure of D25 Fab in complex with scaffold S0_2.126
686	6s3d_3P	6s3d	GGPLRNYIIN	GIIPVLGTVH	ETALVVSTTYLPHYFDN	QASQDIVNYLN	VASNLET	QQYDNLPLT	3	X-RAY DIFFRACTION	Structure of D25 Fab in complex with scaffold S0_2.126
706	1tzg_1P	1tzg	GGSFSTYALS	GVIPLLTITN	EGTTGWGWLGKPIGAFAH	RASQSVGNNKLA	GASSRPS	QQYGQSLST	2.2	X-RAY DIFFRACTION	Crystal structure of HIV-1 neutralizing human Fab 4E10 in complex with a 13-residue peptide containing the 4E10 epitope on gp41
706	4ngh_0P	4ngh	GGSFSTYALS	GVIPLLTITN	EGTTGWGWLGKPIGAFAH	RASQSVGNNKLA	GASSRPS	QQYGQSLST	2.68	X-RAY DIFFRACTION	Crystal structure of the HIV-1 neutralizing antibody 4E10 Fab fragment in complex with a hydrocarbon-stapled peptide containing the 4e10 epitope on gp41 and a tethered phosphate moiety.
706	4nhc_0P	4nhc	GGSFSTYALS	GVIPLLTITN	EGTTGWGWLGKPIGAFAH	RASQSVGNNKLA	GASSRPS	QQYGQSLST	2.912	X-RAY DIFFRACTION	Crystal structure of the HIV-1 neutralizing antibody 4E10 Fab fragment in complex with a hydrocarbon-stapled peptide containing the 4e10 epitope on gp41.
706	4wy7_0P	4wy7	GGSFSTYALS	GVIPLLTITN	EGTTGWGWLGKPIGAFAH	RASQSVGNNKLA	GASSRPS	QQYGQSLST	2.1	X-RAY DIFFRACTION	Crystal structure of recombinant 4E10 expressed in Escherichia coli with epitope bound
706	4xbp_0	4xbp	GGSFSTYALS	GVIPLLTITN	EGTTGWGWLGKPIGAFAH	RASQSVGNNKLA	GASSRPS	QQYGQSLST	2.94	X-RAY DIFFRACTION	Crystal structure of human 4E10 Fab crystalized in the presence of Phosphatidylethanolamine (06:0 PE)
706	4xbp_1	4xbp	GGSFSTYALS	GVIPLLTITN	EGTTGWGWLGKPIGAFAH	RASQSVGNNKLA	GASSRPS	QQYGQSLST	2.94	X-RAY DIFFRACTION	Crystal structure of human 4E10 Fab crystalized in the presence of Phosphatidylethanolamine (06:0 PE)
706	4xbp_2	4xbp	GGSFSTYALS	GVIPLLTITN	EGTTGWGWLGKPIGAFAH	RASQSVGNNKLA	GASSRPS	QQYGQSLST	2.94	X-RAY DIFFRACTION	Crystal structure of human 4E10 Fab crystalized in the presence of Phosphatidylethanolamine (06:0 PE)
706	4xc1_0P	4xc1	GGSFSTYALS	GVIPLLTITN	EGTTGWGWLGKPIGAFAH	RASQSVGNNKLA	GASSRPS	QQYGQSLST	1.63	X-RAY DIFFRACTION	Crystal structure of human 4E10 Fab in complex with its peptide epitope on HIV-1 GP41: crystals cryoprotected with sn-Glycerol 3-phosphate
706	4xcc_0	4xcc	GGSFSTYALS	GVIPLLTITN	EGTTGWGWLGKPIGAFAH	RASQSVGNNKLA	GASSRPS	QQYGQSLST	2.81	X-RAY DIFFRACTION	Crystal structure of human 4E10 Fab crystalized in the presence of Phosphatidylcholine (06:0 PC); I422 space group
706	4xce_1	4xce	GGSFSTYALS	GVIPLLTITN	EGTTGWGWLGKPIGAFAH	RASQSVGNNKLA	GASSRPS	QQYGQSLST	2.93	X-RAY DIFFRACTION	Crystal structure of human 4E10 Fab crystalized in the presence of Phosphatidylcholine (06:0 PC); C2 space group
706	4xce_2	4xce	GGSFSTYALS	GVIPLLTITN	EGTTGWGWLGKPIGAFAH	RASQSVGNNKLA	GASSRPS	QQYGQSLST	2.93	X-RAY DIFFRACTION	Crystal structure of human 4E10 Fab crystalized in the presence of Phosphatidylcholine (06:0 PC); C2 space group
706	4xcy_0	4xcy	GGSFSTYALS	GVIPLLTITN	EGTTGWGWLGKPIGAFAH	RASQSVGNNKLA	GASSRPS	QQYGQSLST	3.96	X-RAY DIFFRACTION	Crystal structure of human 4E10 Fab in complex with phosphatidylglycerol (06:0 PG)
706	4xcy_1	4xcy	GGSFSTYALS	GVIPLLTITN	EGTTGWGWLGKPIGAFAH	RASQSVGNNKLA	GASSRPS	QQYGQSLST	3.96	X-RAY DIFFRACTION	Crystal structure of human 4E10 Fab in complex with phosphatidylglycerol (06:0 PG)
706	5cip_0	5cip	GGSFSTYALS	GVIPLLTITN	EGTTGWGWLGKPIGAFAH	RASQSVGNNKLA	GASSRPS	QQYGQSLST	2.48	X-RAY DIFFRACTION	Crystal Structure of Unbound 4E10
706	5cip_1	5cip	GGSFSTYALS	GVIPLLTITN	EGTTGWGWLGKPIGAFAH	RASQSVGNNKLA	GASSRPS	QQYGQSLST	2.48	X-RAY DIFFRACTION	Crystal Structure of Unbound 4E10
722	4r26_0	4r26	GGSISNYYWT	YISDRETTT	ARRGQRIYGVVSFGEFFYYYYMDV	GRQALGSRAVQ	NNQDRPS	HMWDSRSGFSWS	2.4969	X-RAY DIFFRACTION	Crystal structure of human Fab PGT124, a broadly neutralizing and potent HIV-1 neutralizing antibody
722	5cey_0	5cey	GGSISNYYWT	YISDRETTT	ARRGQRIYGVVSFGEFFYYYYMDV	GRQALGSRAVQ	NNQDRPS	HMWDSRSGFSWS	2.387	X-RAY DIFFRACTION	Crystal Structure of Fab 9H+3L, a putative precursor of the PGT121 family of potent HIV-1 antibodies
722	5cey_1	5cey	GGSISNYYWT	YISDRETTT	ARRGQRIYGVVSFGEFFYYYYMDV	GRQALGSRAVQ	NNQDRPS	HMWDSRSGFSWS	2.387	X-RAY DIFFRACTION	Crystal Structure of Fab 9H+3L, a putative precursor of the PGT121 family of potent HIV-1 antibodies
722	5t3s_0PH	5t3s	GGSISNYYWT	YISDRETTT	ARRGQRIYGVVSFGEFFYYYYMDV	GRQALGSRAVQ	NNQDRPS	HMWDSRSGFSWS	4.5	X-RAY DIFFRACTION	HIV gp140 trimer MD39-10MUTA in complex with Fabs PGT124 and 35022
722	5um8_0PH	5um8	GGSISNYYWT	YISDRETTT	ARRGQRIYGVVSFGEFFYYYYMDV	GRQALGSRAVQ	NNQDRPS	HMWDSRSGFSWS	3.935	X-RAY DIFFRACTION	Crystal structure of HIV-1 envelope trimer 16055 NFL TD CC (T569G) in complex with Fabs 35022 and PGT124
722	6ce0_1PH	6ce0	GGSISNYYWT	YISDRETTT	ARRGQRIYGVVSFGEFFYYYYMDV	GRQALGSRAVQ	NNQDRPS	HMWDSRSGFSWS	4.602	X-RAY DIFFRACTION	Crystal structure of a HIV-1 clade B tier-3 isolate H078.14 UFO-BG Env trimer in complex with broadly neutralizing Fabs PGT124 and 35O22 at 4.6 Angstrom
722	6ieq_0PH	6ieq	GGSISNYYWT	YISDRETTT	ARRGQRIYGVVSFGEFFYYYYMDV	GRQALGSRAVQ	NNQDRPS	HMWDSRSGFSWS	3.9	X-RAY DIFFRACTION	Crystal Structure of HIV-1 Env ConM SOSIP.v7 in Complex with bNAb PGT124 and 35O22
722	6mco_1PH	6mco	GGSISNYYWT	YISDRETTT	ARRGQRIYGVVSFGEFFYYYYMDV	GRQALGSRAVQ	NNQDRPS	HMWDSRSGFSWS	3.526	X-RAY DIFFRACTION	Crystal structure of the B41 SOSIP.664 Env trimer with PGT124 and 35O22 Fabs, in P23 space group
722	6mdt_1PH	6mdt	GGSISNYYWT	YISDRETTT	ARRGQRIYGVVSFGEFFYYYYMDV	GRQALGSRAVQ	NNQDRPS	HMWDSRSGFSWS	3.816	X-RAY DIFFRACTION	Crystal structure of the B41 SOSIP.664 Env trimer with PGT124 and 35O22 Fabs, in P63 space group
722	7kmd_1PH	7kmd	GGSISNYYWT	YISDRETTT	ARRGQRIYGVVSFGEFFYYYYMDV	GRQALGSRAVQ	NNQDRPS	HMWDSRSGFSWS	3.39229	X-RAY DIFFRACTION	Crystal structure of a HIV-1 clade C isolate Du172.17 HR1.R4.664 Env trimer in complex with human Fabs PGT124 and 35O22
745	7rku_0	7rku	GGSISSSRYYWG	SIYYSGSTY	HAAAYYDRSGYYFIEYFQH	RASQSISSWLA	KASSLES	QQYNNYRYT	3.2	X-RAY DIFFRACTION	Structure of the SARS-CoV-2 receptor binding domain in complex with the human neutralizing antibody Fab fragment, C022
745	7rku_1P	7rku	GGSISSSRYYWG	SIYYSGSTY	HAAAYYDRSGYYFIEYFQH	RASQSISSWLA	KASSLES	QQYNNYRYT	3.2	X-RAY DIFFRACTION	Structure of the SARS-CoV-2 receptor binding domain in complex with the human neutralizing antibody Fab fragment, C022
745	7rku_2	7rku	GGSISSSRYYWG	SIYYSGSTY	HAAAYYDRSGYYFIEYFQH	RASQSISSWLA	KASSLES	QQYNNYRYT	3.2	X-RAY DIFFRACTION	Structure of the SARS-CoV-2 receptor binding domain in complex with the human neutralizing antibody Fab fragment, C022
745	7rku_3P	7rku	GGSISSSRYYWG	SIYYSGSTY	HAAAYYDRSGYYFIEYFQH	RASQSISSWLA	KASSLES	QQYNNYRYT	3.2	X-RAY DIFFRACTION	Structure of the SARS-CoV-2 receptor binding domain in complex with the human neutralizing antibody Fab fragment, C022
756	4gsd_0	4gsd	GGSISSSYWWS	EIYHSGNTN	VALFDILTGGWFDP	SGDTLGDKYVC	QDTKRPS	QAWDSSSFV	2.251	X-RAY DIFFRACTION	H5.3 Fab Structure
756	4xnm_0P	4xnm	GGSISSSYWWS	EIYHSGNTN	VALFDILTGGWFDP	SGDTLGDKYVC	QDTKRPS	QAWDSSSFV	2.51	X-RAY DIFFRACTION	Antibody Influenza H5 Complex
756	4xnm_1P	4xnm	GGSISSSYWWS	EIYHSGNTN	VALFDILTGGWFDP	SGDTLGDKYVC	QDTKRPS	QAWDSSSFV	2.51	X-RAY DIFFRACTION	Antibody Influenza H5 Complex
756	4xrc_0P	4xrc	GGSISSSYWWS	EIYHSGNTN	VALFDILTGGWFDP	SGDTLGDKYVC	QDTKRPS	QAWDSSSFV	2.74	X-RAY DIFFRACTION	Antibody hemagglutinin Complexes
756	4xrc_1P	4xrc	GGSISSSYWWS	EIYHSGNTN	VALFDILTGGWFDP	SGDTLGDKYVC	QDTKRPS	QAWDSSSFV	2.74	X-RAY DIFFRACTION	Antibody hemagglutinin Complexes
768	6okp_1PH	6okp	GGSLDLYYWS	FVYFDGSYGD	LGPGGIFDRWTGHYGDKWLDP	RASQSVSNVALA	EASTRAT	QLSGRR	3.28	ELECTRON MICROSCOPY	B41 SOSIP.664 in complex with the silent-face antibody SF12 and V3-targeting antibody 10-1074
768	6okp_2PH	6okp	GGSLDLYYWS	FVYFDGSYGD	LGPGGIFDRWTGHYGDKWLDP	RASQSVSNVALA	EASTRAT	QLSGRR	3.28	ELECTRON MICROSCOPY	B41 SOSIP.664 in complex with the silent-face antibody SF12 and V3-targeting antibody 10-1074
768	6okp_3PH	6okp	GGSLDLYYWS	FVYFDGSYGD	LGPGGIFDRWTGHYGDKWLDP	RASQSVSNVALA	EASTRAT	QLSGRR	3.28	ELECTRON MICROSCOPY	B41 SOSIP.664 in complex with the silent-face antibody SF12 and V3-targeting antibody 10-1074
768	6okq_0	6okq	GGSLDLYYWS	FVYFDGSYGD	LGPGGIFDRWTGHYGDKWLDP	RASQSVSNVALA	EASTRAT	QLSGRR	3.2	X-RAY DIFFRACTION	Crystal structure of the SF12 Fab
768	6okq_1	6okq	GGSLDLYYWS	FVYFDGSYGD	LGPGGIFDRWTGHYGDKWLDP	RASQSVSNVALA	EASTRAT	QLSGRR	3.2	X-RAY DIFFRACTION	Crystal structure of the SF12 Fab
768	6okq_2	6okq	GGSLDLYYWS	FVYFDGSYGD	LGPGGIFDRWTGHYGDKWLDP	RASQSVSNVALA	EASTRAT	QLSGRR	3.2	X-RAY DIFFRACTION	Crystal structure of the SF12 Fab
779	3tnm_0	3tnm	GGSSSSGAHYWS	YIHYSGNTY	GTRLRTLRNAFDI	TGTSSDVGGYNYVS	EVNNRPS	SSYTDIHNFV	1.85	X-RAY DIFFRACTION	Crystal structure of A32 Fab, an ADCC mediating anti-HIV-1 antibody
779	4yc2_0P	4yc2	GGSSSSGAHYWS	YIHYSGNTY	GTRLRTLRNAFDI	TGTSSDVGGYNYVS	EVNNRPS	SSYTDIHNFV	3.02	X-RAY DIFFRACTION	Crystal structure of the stabilized inner domain of clade A/E HIV-1 gp120 from E. coli in complex with the antibody A32.
789	4mwf_0	4mwf	GGTFDNYALN	GVVPLFGTTR	SVTPRYCGGGFCYGEFDY	RASQSVSSNLA	GASTRAT	QQYYRSPLT	2.645	X-RAY DIFFRACTION	Structure of Hepatitis C Virus Envelope Glycoprotein E2 core bound to broadly neutralizing antibody AR3C
789	4mwf_1P	4mwf	GGTFDNYALN	GVVPLFGTTR	SVTPRYCGGGFCYGEFDY	RASQSVSSNLA	GASTRAT	QQYYRSPLT	2.645	X-RAY DIFFRACTION	Structure of Hepatitis C Virus Envelope Glycoprotein E2 core bound to broadly neutralizing antibody AR3C
789	6mef_0	6mef	GGTFDNYALN	GVVPLFGTTR	SVTPRYCGGGFCYGEFDY	RASQSVSSNLA	GASTRAT	QQYYRSPLT	2.9	X-RAY DIFFRACTION	Crystal structure of broadly neutralizing antibody AR3C
789	6uyd_0	6uyd	GGTFDNYALN	GVVPLFGTTR	SVTPRYCGGGFCYGEFDY	RASQSVSSNLA	GASTRAT	QQYYRSPLT	1.897	X-RAY DIFFRACTION	Structure of Hepatitis C Virus Envelope Glycoprotein E2mc3-v1 redesigned core from genotype 1a bound to broadly neutralizing antibody AR3C
789	6uyd_1	6uyd	GGTFDNYALN	GVVPLFGTTR	SVTPRYCGGGFCYGEFDY	RASQSVSSNLA	GASTRAT	QQYYRSPLT	1.897	X-RAY DIFFRACTION	Structure of Hepatitis C Virus Envelope Glycoprotein E2mc3-v1 redesigned core from genotype 1a bound to broadly neutralizing antibody AR3C
789	6uym_0P	6uym	GGTFDNYALN	GVVPLFGTTR	SVTPRYCGGGFCYGEFDY	RASQSVSSNLA	GASTRAT	QQYYRSPLT	2.848	X-RAY DIFFRACTION	Structure of Hepatitis C Virus Envelope Glycoprotein E2mc3-v6 redesigned core from genotype 1a bound to broadly neutralizing antibody AR3C
789	6uym_1P	6uym	GGTFDNYALN	GVVPLFGTTR	SVTPRYCGGGFCYGEFDY	RASQSVSSNLA	GASTRAT	QQYYRSPLT	2.848	X-RAY DIFFRACTION	Structure of Hepatitis C Virus Envelope Glycoprotein E2mc3-v6 redesigned core from genotype 1a bound to broadly neutralizing antibody AR3C
794	4hg4_0P	4hg4	GGTFITHVFT	GFIAIFGTSN	GISGSYGWFDP	QASQDIRKYLN	DASNVKT	QQYDNLPIT	3.2	X-RAY DIFFRACTION	Crystal structure of Fab 2G1 in complex with a H2N2 influenza virus hemagglutinin
794	4hg4_3P	4hg4	GGTFITHVFT	GFIAIFGTSN	GISGSYGWFDP	QASQDIRKYLN	DASNVKT	QQYDNLPIT	3.2	X-RAY DIFFRACTION	Crystal structure of Fab 2G1 in complex with a H2N2 influenza virus hemagglutinin
794	4hg4_4P	4hg4	GGTFITHVFT	GFIAIFGTSN	GISGSYGWFDP	QASQDIRKYLN	DASNVKT	QQYDNLPIT	3.2	X-RAY DIFFRACTION	Crystal structure of Fab 2G1 in complex with a H2N2 influenza virus hemagglutinin
794	4hg4_5	4hg4	GGTFITHVFT	GFIAIFGTSN	GISGSYGWFDP	QASQDIRKYLN	DASNVKT	QQYDNLPIT	3.2	X-RAY DIFFRACTION	Crystal structure of Fab 2G1 in complex with a H2N2 influenza virus hemagglutinin
794	4hg4_6P	4hg4	GGTFITHVFT	GFIAIFGTSN	GISGSYGWFDP	QASQDIRKYLN	DASNVKT	QQYDNLPIT	3.2	X-RAY DIFFRACTION	Crystal structure of Fab 2G1 in complex with a H2N2 influenza virus hemagglutinin
794	4hg4_7	4hg4	GGTFITHVFT	GFIAIFGTSN	GISGSYGWFDP	QASQDIRKYLN	DASNVKT	QQYDNLPIT	3.2	X-RAY DIFFRACTION	Crystal structure of Fab 2G1 in complex with a H2N2 influenza virus hemagglutinin
794	4hg4_8P	4hg4	GGTFITHVFT	GFIAIFGTSN	GISGSYGWFDP	QASQDIRKYLN	DASNVKT	QQYDNLPIT	3.2	X-RAY DIFFRACTION	Crystal structure of Fab 2G1 in complex with a H2N2 influenza virus hemagglutinin
805	6rco_0	6rco	GGTFSNYAIN	GIIPIFATTN	DKHSWSYAFDI	SGSSSNIGSNTVN	SNNQRPS	AAWDDSLNGWV	1.66	X-RAY DIFFRACTION	PfRH5-binding monoclonal antibody R5.004
805	6rcu_0P	6rcu	GGTFSNYAIN	GIIPIFATTN	DKHSWSYAFDI	SGSSSNIGSNTVN	SNNQRPS	AAWDDSLNGWV	4.005	X-RAY DIFFRACTION	PfRH5 bound to monoclonal antibodies R5.004 and R5.016
820	6o41_0	6o41	GGTFSSYAIS	GIIPIFGTAN	EGEGWFGKPLRAFEF	RASQSVSSSYLA	GASSRAT	QQYGTSQST	2.465	X-RAY DIFFRACTION	Crystal structure of the unbound PGZL1 germline Fab fragment (PGZL1_gVmDmJ)
820	6o41_1	6o41	GGTFSSYAIS	GIIPIFGTAN	EGEGWFGKPLRAFEF	RASQSVSSSYLA	GASSRAT	QQYGTSQST	2.465	X-RAY DIFFRACTION	Crystal structure of the unbound PGZL1 germline Fab fragment (PGZL1_gVmDmJ)
820	6o41_2	6o41	GGTFSSYAIS	GIIPIFGTAN	EGEGWFGKPLRAFEF	RASQSVSSSYLA	GASSRAT	QQYGTSQST	2.465	X-RAY DIFFRACTION	Crystal structure of the unbound PGZL1 germline Fab fragment (PGZL1_gVmDmJ)
820	6o42_0P	6o42	GGTFSSYAIS	GIIPIFGTAN	EGEGWFGKPLRAFEF	RASQSVSSSYLA	GASSRAT	QQYGTSQST	2.6	X-RAY DIFFRACTION	Crystal structure of the germline PGZL1 (PGZL1_gVmDmJ) Fab in complex with MPER peptide epitope.
820	6o42_1P	6o42	GGTFSSYAIS	GIIPIFGTAN	EGEGWFGKPLRAFEF	RASQSVSSSYLA	GASSRAT	QQYGTSQST	2.6	X-RAY DIFFRACTION	Crystal structure of the germline PGZL1 (PGZL1_gVmDmJ) Fab in complex with MPER peptide epitope.
832	5j74_1	5j74	GGTFSSYAIS	GTIPIFGTAD	LGTTMVTGHYFDY	SGSGSNIGNNKVN	SNNQRPS	AAWDDGLSGYV	2.7	X-RAY DIFFRACTION	Fluorogen activating protein AM2.2 in complex with TO1-2p
832	5j75_0H	5j75	GGTFSSYAIS	GTIPIFGTAD	LGTTMVTGHYFDY	SGSGSNIGNNKVN	SNNQRPS	AAWDDGLSGYV	2	X-RAY DIFFRACTION	Fluorogen Activating Protein AM2.2 in complex with ML342
832	5j75_1H	5j75	GGTFSSYAIS	GTIPIFGTAD	LGTTMVTGHYFDY	SGSGSNIGNNKVN	SNNQRPS	AAWDDGLSGYV	2	X-RAY DIFFRACTION	Fluorogen Activating Protein AM2.2 in complex with ML342
842	2dd8_0P	2dd8	GGTFSSYTIS	GITPILGIAN	DTVMGGMDV	GGNNIGSKSVH	DDSDRPS	QVWDSSSDYV	2.3	X-RAY DIFFRACTION	Crystal Structure of SARS-CoV Spike Receptor-Binding Domain Complexed with Neutralizing Antibody
842	2g75_0	2g75	GGTFSSYTIS	GITPILGIAN	DTVMGGMDV	GGNNIGSKSVH	DDSDRPS	QVWDSSSDYV	2.28	X-RAY DIFFRACTION	Crystal Structure of anti-SARS m396 Antibody
842	2g75_1	2g75	GGTFSSYTIS	GITPILGIAN	DTVMGGMDV	GGNNIGSKSVH	DDSDRPS	QVWDSSSDYV	2.28	X-RAY DIFFRACTION	Crystal Structure of anti-SARS m396 Antibody
856	4fqv_0	4fqv	GGTSNNYAIS	GISPIFGSTA	HGNYYYYSGMDV	SGSDSNIGRRSVN	SNDQRPS	AAWDDSLKGAV	5.75	X-RAY DIFFRACTION	Crystal structure of broadly neutralizing antibody CR9114 bound to H7 influenza hemagglutinin
856	4fqv_1	4fqv	GGTSNNYAIS	GISPIFGSTA	HGNYYYYSGMDV	SGSDSNIGRRSVN	SNDQRPS	AAWDDSLKGAV	5.75	X-RAY DIFFRACTION	Crystal structure of broadly neutralizing antibody CR9114 bound to H7 influenza hemagglutinin
856	4fqv_2	4fqv	GGTSNNYAIS	GISPIFGSTA	HGNYYYYSGMDV	SGSDSNIGRRSVN	SNDQRPS	AAWDDSLKGAV	5.75	X-RAY DIFFRACTION	Crystal structure of broadly neutralizing antibody CR9114 bound to H7 influenza hemagglutinin
856	4fqy_0P	4fqy	GGTSNNYAIS	GISPIFGSTA	HGNYYYYSGMDV	SGSDSNIGRRSVN	SNDQRPS	AAWDDSLKGAV	5.253	X-RAY DIFFRACTION	Crystal structure of broadly neutralizing antibody CR9114 bound to H3 influenza hemagglutinin
856	4nzt_0	4nzt	GGTSNNYAIS	GISPIFGSTA	HGNYYYYSGMDV	SGSDSNIGRRSVN	SNDQRPS	AAWDDSLKGAV	2.497	X-RAY DIFFRACTION	Crystal structure of the antibody-binding region of Protein M (Protein M TD) in complex with anti-infleunza hemagglutinin antibody CR9114 Fab
856	5cjq_0	5cjq	GGTSNNYAIS	GISPIFGSTA	HGNYYYYSGMDV	SGSDSNIGRRSVN	SNDQRPS	AAWDDSLKGAV	3.6	X-RAY DIFFRACTION	Crystal structure of a trimeric influenza hemagglutinin stem in complex with an broadly neutralizing antibody CR9114
856	5cjs_0	5cjs	GGTSNNYAIS	GISPIFGSTA	HGNYYYYSGMDV	SGSDSNIGRRSVN	SNDQRPS	AAWDDSLKGAV	4.3	X-RAY DIFFRACTION	Crystal structure of a monomeric influenza hemagglutinin stem in complex with an broadly neutralizing antibody CR9114
856	5cjs_1	5cjs	GGTSNNYAIS	GISPIFGSTA	HGNYYYYSGMDV	SGSDSNIGRRSVN	SNDQRPS	AAWDDSLKGAV	4.3	X-RAY DIFFRACTION	Crystal structure of a monomeric influenza hemagglutinin stem in complex with an broadly neutralizing antibody CR9114
856	6cnv_1	6cnv	GGTSNNYAIS	GISPIFGSTA	HGNYYYYSGMDV	SGSDSNIGRRSVN	SNDQRPS	AAWDDSLKGAV	4.1	X-RAY DIFFRACTION	INFLUENZA B/BRISBANE HEMAGGLUTININ FAB CR9115 SD84H COMPLEX
858	6w52_0P	6w52	GGTYGTYSIN	AIIPIFGKTN	VEDTALDHYFDY	TGTSGDVGTYNYVS	DVTRRPS	CSYAGTLTWV	3.74	X-RAY DIFFRACTION	Prefusion RSV F bound by neutralizing antibody RSB1
858	6w5d_1	6w5d	GGTYGTYSIN	AIIPIFGKTN	VEDTALDHYFDY	TGTSGDVGTYNYVS	DVTRRPS	CSYAGTLTWV	2	X-RAY DIFFRACTION	Crystal Structure of Fab RSB1
871	3mj8_0	3mj8	GISLSDYGVH	IIGHAGGTD	HFYTYFDV	SGDKLSDVYVH	EDNRRPS	QSWDGTNSAWV	2.94	X-RAY DIFFRACTION	Crystal structure of HL4E10 Fab, a hamster Ab stimulatory for gammadelta T cells
871	3mj8_1	3mj8	GISLSDYGVH	IIGHAGGTD	HFYTYFDV	SGDKLSDVYVH	EDNRRPS	QSWDGTNSAWV	2.94	X-RAY DIFFRACTION	Crystal structure of HL4E10 Fab, a hamster Ab stimulatory for gammadelta T cells
871	3mj9_0P	3mj9	GISLSDYGVH	IIGHAGGTD	HFYTYFDV	SGDKLSDVYVH	EDNRRPS	QSWDGTNSAWV	2.95	X-RAY DIFFRACTION	Crystal structure of JAML in complex with the stimulatory antibody HL4E10
902	3jcb_0P	3jcb	GTLVRDNYWS	YVHDSGDTN	TKHGRRIYGVVAFKEWFTYFYMDV	GEESLGSRSVI	NNNDRPS	HIWDSRRPTNWV		ELECTRON MICROSCOPY	Structure of Simian Immunodeficiency Virus Envelope Spikes bound with CD4 and Monoclonal Antibody 36D5
902	3jcc_0	3jcc	GTLVRDNYWS	YVHDSGDTN	TKHGRRIYGVVAFKEWFTYFYMDV	GEESLGSRSVI	NNNDRPS	HIWDSRRPTNWV		ELECTRON MICROSCOPY	Structure of Simian Immunodeficiency Virus Envelope Spikes bound with CD4 and Monoclonal Antibody 36D5
902	4nco_0P	4nco	GTLVRDNYWS	YVHDSGDTN	TKHGRRIYGVVAFKEWFTYFYMDV	GEESLGSRSVI	NNNDRPS	HIWDSRRPTNWV	4.7	X-RAY DIFFRACTION	Crystal Structure of the BG505 SOSIP gp140 HIV-1 Env trimer in Complex with the Broadly Neutralizing Fab PGT122
902	4nco_1P	4nco	GTLVRDNYWS	YVHDSGDTN	TKHGRRIYGVVAFKEWFTYFYMDV	GEESLGSRSVI	NNNDRPS	HIWDSRRPTNWV	4.7	X-RAY DIFFRACTION	Crystal Structure of the BG505 SOSIP gp140 HIV-1 Env trimer in Complex with the Broadly Neutralizing Fab PGT122
902	4nco_2P	4nco	GTLVRDNYWS	YVHDSGDTN	TKHGRRIYGVVAFKEWFTYFYMDV	GEESLGSRSVI	NNNDRPS	HIWDSRRPTNWV	4.7	X-RAY DIFFRACTION	Crystal Structure of the BG505 SOSIP gp140 HIV-1 Env trimer in Complex with the Broadly Neutralizing Fab PGT122
902	4tvp_0PH	4tvp	GTLVRDNYWS	YVHDSGDTN	TKHGRRIYGVVAFKEWFTYFYMDV	GEESLGSRSVI	NNNDRPS	HIWDSRRPTNWV	3.1	X-RAY DIFFRACTION	Crystal Structure of the HIV-1 BG505 SOSIP.664 Env Trimer Ectodomain, Comprising Atomic-Level Definition of Pre-Fusion gp120 and gp41, in Complex with Human Antibodies PGT122 and 35O22
902	5d9q_0PH	5d9q	GTLVRDNYWS	YVHDSGDTN	TKHGRRIYGVVAFKEWFTYFYMDV	GEESLGSRSVI	NNNDRPS	HIWDSRRPTNWV	4.4	X-RAY DIFFRACTION	Crystal Structure of the BG505 SOSIP gp140 HIV-1 Env trimer in Complex with the Broadly Neutralizing Fab PGT122 and scFv NIH45-46
902	5d9q_2PH	5d9q	GTLVRDNYWS	YVHDSGDTN	TKHGRRIYGVVAFKEWFTYFYMDV	GEESLGSRSVI	NNNDRPS	HIWDSRRPTNWV	4.4	X-RAY DIFFRACTION	Crystal Structure of the BG505 SOSIP gp140 HIV-1 Env trimer in Complex with the Broadly Neutralizing Fab PGT122 and scFv NIH45-46
902	5d9q_4PH	5d9q	GTLVRDNYWS	YVHDSGDTN	TKHGRRIYGVVAFKEWFTYFYMDV	GEESLGSRSVI	NNNDRPS	HIWDSRRPTNWV	4.4	X-RAY DIFFRACTION	Crystal Structure of the BG505 SOSIP gp140 HIV-1 Env trimer in Complex with the Broadly Neutralizing Fab PGT122 and scFv NIH45-46
902	5fyj_1PH	5fyj	GTLVRDNYWS	YVHDSGDTN	TKHGRRIYGVVAFKEWFTYFYMDV	GEESLGSRSVI	NNNDRPS	HIWDSRRPTNWV	3.11	X-RAY DIFFRACTION	Crystal Structure at 3.4 A Resolution of Fully Glycosylated HIV-1 Clade G X1193.c1 SOSIP.664 Prefusion Env Trimer in Complex with Broadly Neutralizing Antibodies PGT122, 35O22 and VRC01
934	5fyj_2PH	5fyj	GYEFIDCTLN	WLKPRGGAVN	GKNCDYNWDFEH	RTSQYGSLA	SGSTRAA	QQYEF	3.11	X-RAY DIFFRACTION	Crystal Structure at 3.4 A Resolution of Fully Glycosylated HIV-1 Clade G X1193.c1 SOSIP.664 Prefusion Env Trimer in Complex with Broadly Neutralizing Antibodies PGT122, 35O22 and VRC01
902	5fyk_1PH	5fyk	GTLVRDNYWS	YVHDSGDTN	TKHGRRIYGVVAFKEWFTYFYMDV	GEESLGSRSVI	NNNDRPS	HIWDSRRPTNWV	3.107	X-RAY DIFFRACTION	Crystal Structure at 3.7 A Resolution of Fully Glycosylated HIV-1 Clade B JR-FL SOSIP.664 Prefusion Env Trimer in Complex with Broadly Neutralizing Antibodies PGT122, 35O22 and VRC01
934	5fyk_2P	5fyk	GYEFIDCTLN	WLKPRGGAVN	GKNCDYNWDFEH	RTSQYGSLA	SGSTRAA	QQYEF	3.107	X-RAY DIFFRACTION	Crystal Structure at 3.7 A Resolution of Fully Glycosylated HIV-1 Clade B JR-FL SOSIP.664 Prefusion Env Trimer in Complex with Broadly Neutralizing Antibodies PGT122, 35O22 and VRC01
902	5fyl_1PH	5fyl	GTLVRDNYWS	YVHDSGDTN	TKHGRRIYGVVAFKEWFTYFYMDV	GEESLGSRSVI	NNNDRPS	HIWDSRRPTNWV	3.1	X-RAY DIFFRACTION	Crystal Structure at 3.7 A Resolution of Fully Glycosylated HIV-1 Clade A BG505 SOSIP.664 Prefusion Env Trimer in Complex with Broadly Neutralizing Antibodies PGT122 and 35O22
902	5i8h_0PH	5i8h	GTLVRDNYWS	YVHDSGDTN	TKHGRRIYGVVAFKEWFTYFYMDV	GEESLGSRSVI	NNNDRPS	HIWDSRRPTNWV	4.301	X-RAY DIFFRACTION	Crystal Structure of HIV-1 BG505 SOSIP.664 Prefusion Env Trimer in Complex with V3 Loop-targeting Antibody PGT122 Fab and Fusion Peptide-targeting Antibody VRC34.01 Fab
902	5i8h_3PH	5i8h	GTLVRDNYWS	YVHDSGDTN	TKHGRRIYGVVAFKEWFTYFYMDV	GEESLGSRSVI	NNNDRPS	HIWDSRRPTNWV	4.301	X-RAY DIFFRACTION	Crystal Structure of HIV-1 BG505 SOSIP.664 Prefusion Env Trimer in Complex with V3 Loop-targeting Antibody PGT122 Fab and Fusion Peptide-targeting Antibody VRC34.01 Fab
1186	5i8h_1H	5i8h	GYTFTGNALH	WINPHSGDTT	DKYYGNEAVGMDV	RASQGVRNELA	YASTLQS	QHMSSYPLT	4.301	X-RAY DIFFRACTION	Crystal Structure of HIV-1 BG505 SOSIP.664 Prefusion Env Trimer in Complex with V3 Loop-targeting Antibody PGT122 Fab and Fusion Peptide-targeting Antibody VRC34.01 Fab
1186	5i8h_2	5i8h	GYTFTGNALH	WINPHSGDTT	DKYYGNEAVGMDV	RASQGVRNELA	YASTLQS	QHMSSYPLT	4.301	X-RAY DIFFRACTION	Crystal Structure of HIV-1 BG505 SOSIP.664 Prefusion Env Trimer in Complex with V3 Loop-targeting Antibody PGT122 Fab and Fusion Peptide-targeting Antibody VRC34.01 Fab
902	5u7m_1PH	5u7m	GTLVRDNYWS	YVHDSGDTN	TKHGRRIYGVVAFKEWFTYFYMDV	GEESLGSRSVI	NNNDRPS	HIWDSRRPTNWV	3.025	X-RAY DIFFRACTION	Crystal Structure of HIV-1 BG505 SOSIP.664 Prefusion Env Trimer Bound to Small Molecule HIV-1 Entry Inhibitor BMS-378806 in Complex with Human Antibodies PGT122 and 35O22 at 3.8 Angstrom
902	5u7o_1PH	5u7o	GTLVRDNYWS	YVHDSGDTN	TKHGRRIYGVVAFKEWFTYFYMDV	GEESLGSRSVI	NNNDRPS	HIWDSRRPTNWV	3.031	X-RAY DIFFRACTION	Crystal Structure of HIV-1 BG505 SOSIP.664 Prefusion Env Trimer Bound to Small Molecule HIV-1 Entry Inhibitor BMS-626529 in Complex with Human Antibodies PGT122 and 35O22 at 3.8 Angstrom
902	5utf_0PH	5utf	GTLVRDNYWS	YVHDSGDTN	TKHGRRIYGVVAFKEWFTYFYMDV	GEESLGSRSVI	NNNDRPS	HIWDSRRPTNWV	3.503	X-RAY DIFFRACTION	Crystal Structure of a Stabilized DS-SOSIP.6mut BG505 gp140 HIV-1 Env Trimer, Containing Mutations I201C-P433C (DS), L154M, Y177W, N300M, N302M, T320L, I420M in Complex with Human Antibodies PGT122 and 35O22 at 4.3 A
902	5uty_1PH	5uty	GTLVRDNYWS	YVHDSGDTN	TKHGRRIYGVVAFKEWFTYFYMDV	GEESLGSRSVI	NNNDRPS	HIWDSRRPTNWV	3.412	X-RAY DIFFRACTION	Crystal Structure of a Stabilized DS-SOSIP.mut4 BG505 gp140 HIV-1 Env Trimer, Containing Mutations I201C-P433C (DS), L154M, N300M, N302M, T320L in Complex with Human Antibodies PGT122 and 35O22 at 4.1 Angstrom
902	5wdu_3PH	5wdu	GTLVRDNYWS	YVHDSGDTN	TKHGRRIYGVVAFKEWFTYFYMDV	GEESLGSRSVI	NNNDRPS	HIWDSRRPTNWV	7	X-RAY DIFFRACTION	HIV-1 Env BG505 SOSIP.664 H72C-H564C trimer in complex with bNAbs PGT122 Fab, 35O22 Fab and NIH45-46 scFv
902	5wdu_5PH	5wdu	GTLVRDNYWS	YVHDSGDTN	TKHGRRIYGVVAFKEWFTYFYMDV	GEESLGSRSVI	NNNDRPS	HIWDSRRPTNWV	7	X-RAY DIFFRACTION	HIV-1 Env BG505 SOSIP.664 H72C-H564C trimer in complex with bNAbs PGT122 Fab, 35O22 Fab and NIH45-46 scFv
902	5wdu_7PH	5wdu	GTLVRDNYWS	YVHDSGDTN	TKHGRRIYGVVAFKEWFTYFYMDV	GEESLGSRSVI	NNNDRPS	HIWDSRRPTNWV	7	X-RAY DIFFRACTION	HIV-1 Env BG505 SOSIP.664 H72C-H564C trimer in complex with bNAbs PGT122 Fab, 35O22 Fab and NIH45-46 scFv
902	6b0n_1PH	6b0n	GTLVRDNYWS	YVHDSGDTN	TKHGRRIYGVVAFKEWFTYFYMDV	GEESLGSRSVI	NNNDRPS	HIWDSRRPTNWV	3.4	X-RAY DIFFRACTION	Crystal structure of the cleavage-independent prefusion HIV Env glycoprotein trimer of the clade A BG505 isolate (NFL construct) in complex with Fabs PGT122 and PGV19 at 3.39 A
902	6de7_1PH	6de7	GTLVRDNYWS	YVHDSGDTN	TKHGRRIYGVVAFKEWFTYFYMDV	GEESLGSRSVI	NNNDRPS	HIWDSRRPTNWV	4.123	X-RAY DIFFRACTION	Crystal Structure at 4.3 A Resolution of Glycosylated HIV-1 Clade A BG505 SOSIP.664 Prefusion Env Trimer with Interdomain Stabilization 113C-429GCG in Complex with Broadly Neutralizing Antibodies PGT122 and 35O22
902	6vlr_0PH	6vlr	GTLVRDNYWS	YVHDSGDTN	TKHGRRIYGVVAFKEWFTYFYMDV	GEESLGSRSVI	NNNDRPS	HIWDSRRPTNWV	4.42	ELECTRON MICROSCOPY	BG505 SOSIP.v5.2 in complex with rhesus macaque Fab RM20E1 and PGT122 Fab
902	6vlr_1PH	6vlr	GTLVRDNYWS	YVHDSGDTN	TKHGRRIYGVVAFKEWFTYFYMDV	GEESLGSRSVI	NNNDRPS	HIWDSRRPTNWV	4.42	ELECTRON MICROSCOPY	BG505 SOSIP.v5.2 in complex with rhesus macaque Fab RM20E1 and PGT122 Fab
902	6vlr_2PH	6vlr	GTLVRDNYWS	YVHDSGDTN	TKHGRRIYGVVAFKEWFTYFYMDV	GEESLGSRSVI	NNNDRPS	HIWDSRRPTNWV	4.42	ELECTRON MICROSCOPY	BG505 SOSIP.v5.2 in complex with rhesus macaque Fab RM20E1 and PGT122 Fab
902	7lx2_0PH	7lx2	GTLVRDNYWS	YVHDSGDTN	TKHGRRIYGVVAFKEWFTYFYMDV	GEESLGSRSVI	NNNDRPS	HIWDSRRPTNWV	3.12	ELECTRON MICROSCOPY	Cryo-EM structure of ConSOSL.UFO.664 (ConS) in complex with bNAb PGT122
902	7lx2_1PH	7lx2	GTLVRDNYWS	YVHDSGDTN	TKHGRRIYGVVAFKEWFTYFYMDV	GEESLGSRSVI	NNNDRPS	HIWDSRRPTNWV	3.12	ELECTRON MICROSCOPY	Cryo-EM structure of ConSOSL.UFO.664 (ConS) in complex with bNAb PGT122
902	7lx2_2PH	7lx2	GTLVRDNYWS	YVHDSGDTN	TKHGRRIYGVVAFKEWFTYFYMDV	GEESLGSRSVI	NNNDRPS	HIWDSRRPTNWV	3.12	ELECTRON MICROSCOPY	Cryo-EM structure of ConSOSL.UFO.664 (ConS) in complex with bNAb PGT122
902	7lx3_0PH	7lx3	GTLVRDNYWS	YVHDSGDTN	TKHGRRIYGVVAFKEWFTYFYMDV	GEESLGSRSVI	NNNDRPS	HIWDSRRPTNWV	3.45	ELECTRON MICROSCOPY	Cryo-EM structure of EDC-crosslinked ConSOSL.UFO.664 (ConS-EDC) in complex with bNAb PGT122
902	7lx3_1PH	7lx3	GTLVRDNYWS	YVHDSGDTN	TKHGRRIYGVVAFKEWFTYFYMDV	GEESLGSRSVI	NNNDRPS	HIWDSRRPTNWV	3.45	ELECTRON MICROSCOPY	Cryo-EM structure of EDC-crosslinked ConSOSL.UFO.664 (ConS-EDC) in complex with bNAb PGT122
902	7lx3_2PH	7lx3	GTLVRDNYWS	YVHDSGDTN	TKHGRRIYGVVAFKEWFTYFYMDV	GEESLGSRSVI	NNNDRPS	HIWDSRRPTNWV	3.45	ELECTRON MICROSCOPY	Cryo-EM structure of EDC-crosslinked ConSOSL.UFO.664 (ConS-EDC) in complex with bNAb PGT122
902	7lxn_0PH	7lxn	GTLVRDNYWS	YVHDSGDTN	TKHGRRIYGVVAFKEWFTYFYMDV	GEESLGSRSVI	NNNDRPS	HIWDSRRPTNWV	3.85	ELECTRON MICROSCOPY	Cryo-EM structure of EDC-crosslinked ConM SOSIP.v7 (ConM-EDC) in complex with bNAb PGT122
902	7lxn_1PH	7lxn	GTLVRDNYWS	YVHDSGDTN	TKHGRRIYGVVAFKEWFTYFYMDV	GEESLGSRSVI	NNNDRPS	HIWDSRRPTNWV	3.85	ELECTRON MICROSCOPY	Cryo-EM structure of EDC-crosslinked ConM SOSIP.v7 (ConM-EDC) in complex with bNAb PGT122
902	7lxn_2PH	7lxn	GTLVRDNYWS	YVHDSGDTN	TKHGRRIYGVVAFKEWFTYFYMDV	GEESLGSRSVI	NNNDRPS	HIWDSRRPTNWV	3.85	ELECTRON MICROSCOPY	Cryo-EM structure of EDC-crosslinked ConM SOSIP.v7 (ConM-EDC) in complex with bNAb PGT122
921	5tlj_0P	5tlj	GYAFSSSWMN	RIYPGDGDTN	SDYYGDYGFAY	KASQSVDYAGDSYMN	AASNLES	QQSNEDPYT	3.5	X-RAY DIFFRACTION	COMPLEX BETWEEN HUMAN CD27 AND FAB FRAGMENTS OF ANTIBODIES M2177 AND M2191
921	5tlj_2	5tlj	GYAFSSSWMN	RIYPGDGDTN	SDYYGDYGFAY	KASQSVDYAGDSYMN	AASNLES	QQSNEDPYT	3.5	X-RAY DIFFRACTION	COMPLEX BETWEEN HUMAN CD27 AND FAB FRAGMENTS OF ANTIBODIES M2177 AND M2191
921	5tlk_2P	5tlk	GYAFSSSWMN	RIYPGDGDTN	SDYYGDYGFAY	KASQSVDYAGDSYMN	AASNLES	QQSNEDPYT	2.7	X-RAY DIFFRACTION	COMPLEX BETWEEN HUMAN CD27 AND FAB FRAGMENTS OF ANTIBODIES M2177 AND H2191
923	6al4_1	6al4	GYAFSSYWMN	QIWPGDSDTN	RETTTVGRYYYAMDY	KASQSVDYSGDSYLN	DASNLVS	QQSTENPWT	2.45	X-RAY DIFFRACTION	CRYSTAL STRUCTURE OF ANTI-CD19 ANTIBODY B43 FAB
923	6al4_2	6al4	GYAFSSYWMN	QIWPGDSDTN	RETTTVGRYYYAMDY	KASQSVDYSGDSYLN	DASNLVS	QQSTENPWT	2.45	X-RAY DIFFRACTION	CRYSTAL STRUCTURE OF ANTI-CD19 ANTIBODY B43 FAB
923	6al5_0P	6al5	GYAFSSYWMN	QIWPGDSDTN	RETTTVGRYYYAMDY	KASQSVDYSGDSYLN	DASNLVS	QQSTENPWT	3	X-RAY DIFFRACTION	COMPLEX BETWEEN CD19 (N138Q MUTANT) AND B43 FAB
934	3ngb_0P	3ngb	GYEFIDCTLN	WLKPRGGAVN	GKNCDYNWDFEH	RTSQYGSLA	SGSTRAA	QQYEF	2.68	X-RAY DIFFRACTION	Crystal structure of broadly and potently neutralizing antibody VRC01 in complex with HIV-1 gp120
934	3ngb_1PH	3ngb	GYEFIDCTLN	WLKPRGGAVN	GKNCDYNWDFEH	RTSQYGSLA	SGSTRAA	QQYEF	2.68	X-RAY DIFFRACTION	Crystal structure of broadly and potently neutralizing antibody VRC01 in complex with HIV-1 gp120
934	3ngb_2P	3ngb	GYEFIDCTLN	WLKPRGGAVN	GKNCDYNWDFEH	RTSQYGSLA	SGSTRAA	QQYEF	2.68	X-RAY DIFFRACTION	Crystal structure of broadly and potently neutralizing antibody VRC01 in complex with HIV-1 gp120
934	3ngb_3P	3ngb	GYEFIDCTLN	WLKPRGGAVN	GKNCDYNWDFEH	RTSQYGSLA	SGSTRAA	QQYEF	2.68	X-RAY DIFFRACTION	Crystal structure of broadly and potently neutralizing antibody VRC01 in complex with HIV-1 gp120
934	4lst_0P	4lst	GYEFIDCTLN	WLKPRGGAVN	GKNCDYNWDFEH	RTSQYGSLA	SGSTRAA	QQYEF	2.55	X-RAY DIFFRACTION	Crystal structure of broadly and potently neutralizing antibody VRC01 in complex with HIV-1 clade C strain ZM176.66 gp120
934	5kzc_0P	5kzc	GYEFIDCTLN	WLKPRGGAVN	GKNCDYNWDFEH	RTSQYGSLA	SGSTRAA	QQYEF	3.25	X-RAY DIFFRACTION	Crystal structure of an HIV-1 gp120 engineered outer domain with a Man9 glycan at position N276, in complex with broadly neutralizing antibody VRC01
934	5kzc_1P	5kzc	GYEFIDCTLN	WLKPRGGAVN	GKNCDYNWDFEH	RTSQYGSLA	SGSTRAA	QQYEF	3.25	X-RAY DIFFRACTION	Crystal structure of an HIV-1 gp120 engineered outer domain with a Man9 glycan at position N276, in complex with broadly neutralizing antibody VRC01
934	5kzc_2P	5kzc	GYEFIDCTLN	WLKPRGGAVN	GKNCDYNWDFEH	RTSQYGSLA	SGSTRAA	QQYEF	3.25	X-RAY DIFFRACTION	Crystal structure of an HIV-1 gp120 engineered outer domain with a Man9 glycan at position N276, in complex with broadly neutralizing antibody VRC01
934	6v8x_0P	6v8x	GYEFIDCTLN	WLKPRGGAVN	GKNCDYNWDFEH	RTSQYGSLA	SGSTRAA	QQYEF	3	ELECTRON MICROSCOPY	VRC01 Bound BG505 F14 HIV-1 SOSIP Envelope Trimer Structure
934	6v8x_1P	6v8x	GYEFIDCTLN	WLKPRGGAVN	GKNCDYNWDFEH	RTSQYGSLA	SGSTRAA	QQYEF	3	ELECTRON MICROSCOPY	VRC01 Bound BG505 F14 HIV-1 SOSIP Envelope Trimer Structure
934	6v8x_2P	6v8x	GYEFIDCTLN	WLKPRGGAVN	GKNCDYNWDFEH	RTSQYGSLA	SGSTRAA	QQYEF	3	ELECTRON MICROSCOPY	VRC01 Bound BG505 F14 HIV-1 SOSIP Envelope Trimer Structure
934	6vlw_0PH	6vlw	GYEFIDCTLN	WLKPRGGAVN	GKNCDYNWDFEH	RTSQYGSLA	SGSTRAA	QQYEF	3.42	X-RAY DIFFRACTION	Crystal Structure of 426cOD in Complex with VRC01 Fab
934	7xq8_0	7xq8	GYEFIDCTLN	WLKPRGGAVN	GKNCDYNWDFEH	RTSQYGSLA	SGSTRAA	QQYEF	3.3	ELECTRON MICROSCOPY	Structure of human B-cell antigen receptor of the IgM isotype
934	7xq8_1	7xq8	GYEFIDCTLN	WLKPRGGAVN	GKNCDYNWDFEH	RTSQYGSLA	SGSTRAA	QQYEF	3.3	ELECTRON MICROSCOPY	Structure of human B-cell antigen receptor of the IgM isotype
943	6w41_0P	6w41	GYGFITYWIG	IIYPGDSETR	GSGISTPMDV	KSSQSVLYSSINKNYLA	WASTRES	QQYYSTPYT	3.084	X-RAY DIFFRACTION	Crystal structure of SARS-CoV-2 receptor binding domain in complex with human antibody CR3022
943	6w7y_0	6w7y	GYGFITYWIG	IIYPGDSETR	GSGISTPMDV	KSSQSVLYSSINKNYLA	WASTRES	QQYYSTPYT	3.3	X-RAY DIFFRACTION	Crystal structure of SARS-CoV and SARS-CoV-2 reactive human antibody CR3022
943	6w7y_1	6w7y	GYGFITYWIG	IIYPGDSETR	GSGISTPMDV	KSSQSVLYSSINKNYLA	WASTRES	QQYYSTPYT	3.3	X-RAY DIFFRACTION	Crystal structure of SARS-CoV and SARS-CoV-2 reactive human antibody CR3022
943	6xc3_0P	6xc3	GYGFITYWIG	IIYPGDSETR	GSGISTPMDV	KSSQSVLYSSINKNYLA	WASTRES	QQYYSTPYT	2.698	X-RAY DIFFRACTION	Crystal structure of SARS-CoV-2 receptor binding domain in complex with antibodies CC12.1 and CR3022
943	6xc7_0P	6xc7	GYGFITYWIG	IIYPGDSETR	GSGISTPMDV	KSSQSVLYSSINKNYLA	WASTRES	QQYYSTPYT	2.883	X-RAY DIFFRACTION	Crystal structure of SARS-CoV-2 receptor binding domain in complex with antibodies CC12.3 and CR3022
943	6yla_0P	6yla	GYGFITYWIG	IIYPGDSETR	GSGISTPMDV	KSSQSVLYSSINKNYLA	WASTRES	QQYYSTPYT	2.42	X-RAY DIFFRACTION	Crystal structure of the SARS-CoV-2 receptor binding domain in complex with CR3022 Fab
943	6yla_1P	6yla	GYGFITYWIG	IIYPGDSETR	GSGISTPMDV	KSSQSVLYSSINKNYLA	WASTRES	QQYYSTPYT	2.42	X-RAY DIFFRACTION	Crystal structure of the SARS-CoV-2 receptor binding domain in complex with CR3022 Fab
943	6z2m_0P	6z2m	GYGFITYWIG	IIYPGDSETR	GSGISTPMDV	KSSQSVLYSSINKNYLA	WASTRES	QQYYSTPYT	2.71	X-RAY DIFFRACTION	H11-D4, SARS-CoV-2 RBD, CR3022 ternary complex
943	6z2m_1P	6z2m	GYGFITYWIG	IIYPGDSETR	GSGISTPMDV	KSSQSVLYSSINKNYLA	WASTRES	QQYYSTPYT	2.71	X-RAY DIFFRACTION	H11-D4, SARS-CoV-2 RBD, CR3022 ternary complex
943	7jn5_0P	7jn5	GYGFITYWIG	IIYPGDSETR	GSGISTPMDV	KSSQSVLYSSINKNYLA	WASTRES	QQYYSTPYT	2.705	X-RAY DIFFRACTION	Crystal structure of SARS-CoV receptor binding domain in complex with human antibody CR3022
943	7m6d_0P	7m6d	GYGFITYWIG	IIYPGDSETR	GSGISTPMDV	KSSQSVLYSSINKNYLA	WASTRES	QQYYSTPYT	3.1	X-RAY DIFFRACTION	Structure of the SARS-CoV-2 RBD in complex with neutralizing antibodies BG4-25 and CR3022
943	7qez_0P	7qez	GYGFITYWIG	IIYPGDSETR	GSGISTPMDV	KSSQSVLYSSINKNYLA	WASTRES	QQYYSTPYT	2.89	X-RAY DIFFRACTION	Crystal structure of the SARS-CoV-2 RBD in complex with the ultrapotent antibody CV2.1169 and CR3022
949	4oz4_0	4oz4	GYIFTDYVIS	EIFPRSGSTY	DYYGTSFAMDY	KSSQSLLNSRTRKNYLA	WASTRES	KQSFYLRT	3	X-RAY DIFFRACTION	X-ray structure of the DC8E8 Fab apo-form crystallized at pH 8.5 and refined to 3.0 A.
949	4oz4_1	4oz4	GYIFTDYVIS	EIFPRSGSTY	DYYGTSFAMDY	KSSQSLLNSRTRKNYLA	WASTRES	KQSFYLRT	3	X-RAY DIFFRACTION	X-ray structure of the DC8E8 Fab apo-form crystallized at pH 8.5 and refined to 3.0 A.
949	5mp1_2P	5mp1	GYIFTDYVIS	EIFPRSGSTY	DYYGTSFAMDY	KSSQSLLNSRTRKNYLA	WASTRES	KQSFYLRT	3.1	X-RAY DIFFRACTION	Crystal structure of DC8E8 Fab in the complex with a 14-mer tau peptide at pH 7.5
949	5mp1_3P	5mp1	GYIFTDYVIS	EIFPRSGSTY	DYYGTSFAMDY	KSSQSLLNSRTRKNYLA	WASTRES	KQSFYLRT	3.1	X-RAY DIFFRACTION	Crystal structure of DC8E8 Fab in the complex with a 14-mer tau peptide at pH 7.5
949	5mp5_1	5mp5	GYIFTDYVIS	EIFPRSGSTY	DYYGTSFAMDY	KSSQSLLNSRTRKNYLA	WASTRES	KQSFYLRT	2.31	X-RAY DIFFRACTION	Crystal structure of DC8E8 Fab in the complex with a 14-mer tau peptide at pH 6.5
949	5mth_0H	5mth	GYIFTDYVIS	EIFPRSGSTY	DYYGTSFAMDY	KSSQSLLNSRTRKNYLA	WASTRES	KQSFYLRT	1.73	X-RAY DIFFRACTION	Structure of DC8E8 Fab at pH 6.5 crystallized in spacegroup P21
949	5mth_1	5mth	GYIFTDYVIS	EIFPRSGSTY	DYYGTSFAMDY	KSSQSLLNSRTRKNYLA	WASTRES	KQSFYLRT	1.73	X-RAY DIFFRACTION	Structure of DC8E8 Fab at pH 6.5 crystallized in spacegroup P21
949	5muq_0	5muq	GYIFTDYVIS	EIFPRSGSTY	DYYGTSFAMDY	KSSQSLLNSRTRKNYLA	WASTRES	KQSFYLRT	2.62	X-RAY DIFFRACTION	Crystal structure of DC8E8 Fab at pH 7.0 containing a Zn atom
949	5muq_1	5muq	GYIFTDYVIS	EIFPRSGSTY	DYYGTSFAMDY	KSSQSLLNSRTRKNYLA	WASTRES	KQSFYLRT	2.62	X-RAY DIFFRACTION	Crystal structure of DC8E8 Fab at pH 7.0 containing a Zn atom
949	5mx3_0	5mx3	GYIFTDYVIS	EIFPRSGSTY	DYYGTSFAMDY	KSSQSLLNSRTRKNYLA	WASTRES	KQSFYLRT	2.98	X-RAY DIFFRACTION	Structure of DC8E8 Fab crystallized at pH 8.5
949	5mx3_1	5mx3	GYIFTDYVIS	EIFPRSGSTY	DYYGTSFAMDY	KSSQSLLNSRTRKNYLA	WASTRES	KQSFYLRT	2.98	X-RAY DIFFRACTION	Structure of DC8E8 Fab crystallized at pH 8.5
961	7sjn_0P	7sjn	GYKFTDSEMH	GVDPETEGAA	GYDYDYALDY	RASSSVEFIH	ATSNLAS	QQWSSAPWT	3.4	ELECTRON MICROSCOPY	HtrA1:Fab15H6.v4 complex
961	7sjn_1P	7sjn	GYKFTDSEMH	GVDPETEGAA	GYDYDYALDY	RASSSVEFIH	ATSNLAS	QQWSSAPWT	3.4	ELECTRON MICROSCOPY	HtrA1:Fab15H6.v4 complex
961	7sjn_2P	7sjn	GYKFTDSEMH	GVDPETEGAA	GYDYDYALDY	RASSSVEFIH	ATSNLAS	QQWSSAPWT	3.4	ELECTRON MICROSCOPY	HtrA1:Fab15H6.v4 complex
961	7sjo_0	7sjo	GYKFTDSEMH	GVDPETEGAA	GYDYDYALDY	RASSSVEFIH	ATSNLAS	QQWSSAPWT	3.3	ELECTRON MICROSCOPY	HtrA1S328A:Fab15H6.v4 complex
961	7sjo_1	7sjo	GYKFTDSEMH	GVDPETEGAA	GYDYDYALDY	RASSSVEFIH	ATSNLAS	QQWSSAPWT	3.3	ELECTRON MICROSCOPY	HtrA1S328A:Fab15H6.v4 complex
961	7sjo_2	7sjo	GYKFTDSEMH	GVDPETEGAA	GYDYDYALDY	RASSSVEFIH	ATSNLAS	QQWSSAPWT	3.3	ELECTRON MICROSCOPY	HtrA1S328A:Fab15H6.v4 complex
967	7uce_0	7uce	GYNFVDHYIH	WMNPRGGGVN	QVKLDSSAGYPFDI	TGAYSGLG	EVNRRPS	SAFEY	2.25	X-RAY DIFFRACTION	Structure of the anti-HIV-1 neutralizing antibody BG24 Fab fragment
967	7ucf_0P	7ucf	GYNFVDHYIH	WMNPRGGGVN	QVKLDSSAGYPFDI	TGAYSGLG	EVNRRPS	SAFEY	4	X-RAY DIFFRACTION	Structure of the BG505 SOSIP.664 trimer in complex with neutralizing antibody Fab fragments 10-1074 and BG24
980	5v7u_0	5v7u	GYRFSDYNVH	RISPNSGGTK	GHCDGTTCSRAY	RSSQSLLHRSGHKYLH	LGSNRAS	MQTLQTPWT	1.64	X-RAY DIFFRACTION	Cyrstal structure of anti-Tau antibody CBTAU-22.1 Fab
980	6h06_0P	6h06	GYRFSDYNVH	RISPNSGGTK	GHCDGTTCSRAY	RSSQSLLHRSGHKYLH	LGSNRAS	MQTLQTPWT	2.63	X-RAY DIFFRACTION	FAB CBTAU-22.1 IN COMPLEX WITH TAU PEPTIDE V1088-5
980	6h06_1P	6h06	GYRFSDYNVH	RISPNSGGTK	GHCDGTTCSRAY	RSSQSLLHRSGHKYLH	LGSNRAS	MQTLQTPWT	2.63	X-RAY DIFFRACTION	FAB CBTAU-22.1 IN COMPLEX WITH TAU PEPTIDE V1088-5
980	6h06_2P	6h06	GYRFSDYNVH	RISPNSGGTK	GHCDGTTCSRAY	RSSQSLLHRSGHKYLH	LGSNRAS	MQTLQTPWT	2.63	X-RAY DIFFRACTION	FAB CBTAU-22.1 IN COMPLEX WITH TAU PEPTIDE V1088-5
980	6h06_3P	6h06	GYRFSDYNVH	RISPNSGGTK	GHCDGTTCSRAY	RSSQSLLHRSGHKYLH	LGSNRAS	MQTLQTPWT	2.63	X-RAY DIFFRACTION	FAB CBTAU-22.1 IN COMPLEX WITH TAU PEPTIDE V1088-5
981	1hzh_0	1hzh	GYRFSNFVIH	WINPYNGNKE	VGPYSWDDSPQDNYYMDV	RSSHSIRSRRVA	GVSNRAS	QVYGASSYT	2.7	X-RAY DIFFRACTION	CRYSTAL STRUCTURE OF THE INTACT HUMAN IGG B12 WITH BROAD AND POTENT ACTIVITY AGAINST PRIMARY HIV-1 ISOLATES: A TEMPLATE FOR HIV VACCINE DESIGN
981	1hzh_1	1hzh	GYRFSNFVIH	WINPYNGNKE	VGPYSWDDSPQDNYYMDV	RSSHSIRSRRVA	GVSNRAS	QVYGASSYT	2.7	X-RAY DIFFRACTION	CRYSTAL STRUCTURE OF THE INTACT HUMAN IGG B12 WITH BROAD AND POTENT ACTIVITY AGAINST PRIMARY HIV-1 ISOLATES: A TEMPLATE FOR HIV VACCINE DESIGN
981	5vn8_0PH	5vn8	GYRFSNFVIH	WINPYNGNKE	VGPYSWDDSPQDNYYMDV	RSSHSIRSRRVA	GVSNRAS	QVYGASSYT	3.6	ELECTRON MICROSCOPY	Cryo-EM model of B41 SOSIP.664 in complex with fragment antigen binding variable domain of b12
981	5vn8_1PH	5vn8	GYRFSNFVIH	WINPYNGNKE	VGPYSWDDSPQDNYYMDV	RSSHSIRSRRVA	GVSNRAS	QVYGASSYT	3.6	ELECTRON MICROSCOPY	Cryo-EM model of B41 SOSIP.664 in complex with fragment antigen binding variable domain of b12
981	5vn8_2PH	5vn8	GYRFSNFVIH	WINPYNGNKE	VGPYSWDDSPQDNYYMDV	RSSHSIRSRRVA	GVSNRAS	QVYGASSYT	3.6	ELECTRON MICROSCOPY	Cryo-EM model of B41 SOSIP.664 in complex with fragment antigen binding variable domain of b12
984	7fjn_0	7fjn	GYRFTSYIIH	AIFPENDDTS	DGENVLDY	KSSQSLLYSNNQKNYLA	WTSTRES	QQYYTYPWT	3.25	ELECTRON MICROSCOPY	Cryo-EM structure of South African (B.1.351) SARS-CoV-2 spike glycoprotein in complex with two T6 Fab
984	7fjn_1P	7fjn	GYRFTSYIIH	AIFPENDDTS	DGENVLDY	KSSQSLLYSNNQKNYLA	WTSTRES	QQYYTYPWT	3.25	ELECTRON MICROSCOPY	Cryo-EM structure of South African (B.1.351) SARS-CoV-2 spike glycoprotein in complex with two T6 Fab
984	7fjo_0P	7fjo	GYRFTSYIIH	AIFPENDDTS	DGENVLDY	KSSQSLLYSNNQKNYLA	WTSTRES	QQYYTYPWT	3.34	ELECTRON MICROSCOPY	Cryo-EM structure of South African (B.1.351) SARS-CoV-2 spike glycoprotein in complex with three T6 Fab
984	7fjo_1P	7fjo	GYRFTSYIIH	AIFPENDDTS	DGENVLDY	KSSQSLLYSNNQKNYLA	WTSTRES	QQYYTYPWT	3.34	ELECTRON MICROSCOPY	Cryo-EM structure of South African (B.1.351) SARS-CoV-2 spike glycoprotein in complex with three T6 Fab
984	7fjo_2P	7fjo	GYRFTSYIIH	AIFPENDDTS	DGENVLDY	KSSQSLLYSNNQKNYLA	WTSTRES	QQYYTYPWT	3.34	ELECTRON MICROSCOPY	Cryo-EM structure of South African (B.1.351) SARS-CoV-2 spike glycoprotein in complex with three T6 Fab
1029	2fat_0	2fat	GYSFTNFYIH	WIFHGSDNTE	WGPHWYFDV	SASSSVSYMH	EISKLAS	QQWNYPFT	1.77	X-RAY DIFFRACTION	An anti-urokinase plasminogen activator receptor (UPAR) antibody: Crystal structure and binding epitope
1029	3bt2_0P	3bt2	GYSFTNFYIH	WIFHGSDNTE	WGPHWYFDV	SASSSVSYMH	EISKLAS	QQWNYPFT	2.5	X-RAY DIFFRACTION	Structure of urokinase receptor, urokinase and vitronectin complex
1043	7n3e_0	7n3e	GYSFTSYWIG	IIYPGDSDTR	GVAVDWYFDL	TGSSSNIGAGYDVH	GNSNRPS	QSYDSSLSALYV	2.06	X-RAY DIFFRACTION	Crystal structure of an anti-SARS-CoV-2 human neutralizing antibody Fab fragment C032
1043	7r8m_0P	7r8m	GYSFTSYWIG	IIYPGDSDTR	GVAVDWYFDL	TGSSSNIGAGYDVH	GNSNRPS	QSYDSSLSALYV	3.4	ELECTRON MICROSCOPY	Structure of the SARS-CoV-2 S 6P trimer in complex with neutralizing antibody C032
1043	7r8m_1P	7r8m	GYSFTSYWIG	IIYPGDSDTR	GVAVDWYFDL	TGSSSNIGAGYDVH	GNSNRPS	QSYDSSLSALYV	3.4	ELECTRON MICROSCOPY	Structure of the SARS-CoV-2 S 6P trimer in complex with neutralizing antibody C032
1057	3hmw_0	3hmw	GYSFTTYWLG	IMSPVDSDIR	RRPGQGYFDF	RASQGISSWLA	AASSLQS	QQYNIYPYT	3	X-RAY DIFFRACTION	Crystal structure of ustekinumab FAB
1057	3hmx_0P	3hmx	GYSFTTYWLG	IMSPVDSDIR	RRPGQGYFDF	RASQGISSWLA	AASSLQS	QQYNIYPYT	3	X-RAY DIFFRACTION	Crystal structure of ustekinumab FAB/IL-12 complex
1058	1jn6_0	1jn6	GYSFTTYWMQ	AIYPGDDDAR	GRSLYYTMDY	RSSSGAITTSHYAN	GTNNRAP	ALWFSNQFI	2.7	X-RAY DIFFRACTION	Crystal Structure of Fab-Estradiol Complexes
1058	1jnh_0H	1jnh	GYSFTTYWMQ	AIYPGDDDAR	GRSLYYTMDY	RSSSGAITTSHYAN	GTNNRAP	ALWFSNQFI	2.85	X-RAY DIFFRACTION	Crystal Structure of Fab-Estradiol Complexes
1058	1jnh_1H	1jnh	GYSFTTYWMQ	AIYPGDDDAR	GRSLYYTMDY	RSSSGAITTSHYAN	GTNNRAP	ALWFSNQFI	2.85	X-RAY DIFFRACTION	Crystal Structure of Fab-Estradiol Complexes
1058	1jnh_2H	1jnh	GYSFTTYWMQ	AIYPGDDDAR	GRSLYYTMDY	RSSSGAITTSHYAN	GTNNRAP	ALWFSNQFI	2.85	X-RAY DIFFRACTION	Crystal Structure of Fab-Estradiol Complexes
1058	1jnh_3H	1jnh	GYSFTTYWMQ	AIYPGDDDAR	GRSLYYTMDY	RSSSGAITTSHYAN	GTNNRAP	ALWFSNQFI	2.85	X-RAY DIFFRACTION	Crystal Structure of Fab-Estradiol Complexes
1067	1kc5_0P	1kc5	GYSITSDYAWN	YISYSGSTT	GGTGFDY	KASENVDTYVS	GASNRYT	GQSYSYPLT	2.5	X-RAY DIFFRACTION	CRYSTAL STRUCTURE OF ANTIBODY PC287 IN COMPLEX WITH PS1 PEPTIDE
1067	1kcu_0	1kcu	GYSITSDYAWN	YISYSGSTT	GGTGFDY	KASENVDTYVS	GASNRYT	GQSYSYPLT	2.2	X-RAY DIFFRACTION	CRYSTAL STRUCTURE OF ANTIBODY PC287
1070	4x7t_0	4x7t	GYSITSGYSWN	SITYDGSTN	GSHYFGHWHFAV	RASQSVDYDGDSYMN	AASYLES	QQSHEDPYT	3	X-RAY DIFFRACTION	Structure of Omalizumab Fab fragment, crystal form 2
1070	4x7t_1	4x7t	GYSITSGYSWN	SITYDGSTN	GSHYFGHWHFAV	RASQSVDYDGDSYMN	AASYLES	QQSHEDPYT	3	X-RAY DIFFRACTION	Structure of Omalizumab Fab fragment, crystal form 2
1070	5g64_0P	5g64	GYSITSGYSWN	SITYDGSTN	GSHYFGHWHFAV	RASQSVDYDGDSYMN	AASYLES	QQSHEDPYT	3.715	X-RAY DIFFRACTION	The complex between human IgE-Fc and two anti-IgE Fab fragments
1070	5hys_0	5hys	GYSITSGYSWN	SITYDGSTN	GSHYFGHWHFAV	RASQSVDYDGDSYMN	AASYLES	QQSHEDPYT	2.5	X-RAY DIFFRACTION	Structure of IgE complexed with omalizumab
1070	5hys_1P	5hys	GYSITSGYSWN	SITYDGSTN	GSHYFGHWHFAV	RASQSVDYDGDSYMN	AASYLES	QQSHEDPYT	2.5	X-RAY DIFFRACTION	Structure of IgE complexed with omalizumab
1070	5hys_2P	5hys	GYSITSGYSWN	SITYDGSTN	GSHYFGHWHFAV	RASQSVDYDGDSYMN	AASYLES	QQSHEDPYT	2.5	X-RAY DIFFRACTION	Structure of IgE complexed with omalizumab
1070	7shy_0P	7shy	GYSITSGYSWN	SITYDGSTN	GSHYFGHWHFAV	RASQSVDYDGDSYMN	AASYLES	QQSHEDPYT	3	X-RAY DIFFRACTION	IgE-Fc in complex with omalizumab scFv
1070	7shy_1P	7shy	GYSITSGYSWN	SITYDGSTN	GSHYFGHWHFAV	RASQSVDYDGDSYMN	AASYLES	QQSHEDPYT	3	X-RAY DIFFRACTION	IgE-Fc in complex with omalizumab scFv
1070	7shy_2PH	7shy	GYSITSGYSWN	SITYDGSTN	GSHYFGHWHFAV	RASQSVDYDGDSYMN	AASYLES	QQSHEDPYT	3	X-RAY DIFFRACTION	IgE-Fc in complex with omalizumab scFv
1070	7shy_3P	7shy	GYSITSGYSWN	SITYDGSTN	GSHYFGHWHFAV	RASQSVDYDGDSYMN	AASYLES	QQSHEDPYT	3	X-RAY DIFFRACTION	IgE-Fc in complex with omalizumab scFv
1090	5cd3_1	5cd3	GYTFISSFIH	WMNPRHGAVN	SRTKDYDWDFV	RASQRIDNWVA	KASILET	QQFEE	2.9	X-RAY DIFFRACTION	Structure of immature VRC01-class antibody DRVIA7
1090	5cd3_3	5cd3	GYTFISSFIH	WMNPRHGAVN	SRTKDYDWDFV	RASQRIDNWVA	KASILET	QQFEE	2.9	X-RAY DIFFRACTION	Structure of immature VRC01-class antibody DRVIA7
1090	5cd5_0P	5cd5	GYTFISSFIH	WMNPRHGAVN	SRTKDYDWDFV	RASQRIDNWVA	KASILET	QQFEE	3.396	X-RAY DIFFRACTION	Crystal structure of an immature VRC01-class antibody DRVIA7 from a Chinese donor bound to clade A/E HIV-1 gp120 core
1091	6pzg_0	6pzg	GYTFISYGIS	WISAYNGNTN	VIPGTAVDYFDY	RASQSISSYLN	AASSLQS	QQSYSAPFT	1.59	X-RAY DIFFRACTION	Crystal structure of human NA-80 Fab
1091	6pzz_0P	6pzz	GYTFISYGIS	WISAYNGNTN	VIPGTAVDYFDY	RASQSISSYLN	AASSLQS	QQSYSAPFT	3.6	ELECTRON MICROSCOPY	CryoEM derived model of NA-80 Fab in complex with N9 Shanghai2
1091	6pzz_1P	6pzz	GYTFISYGIS	WISAYNGNTN	VIPGTAVDYFDY	RASQSISSYLN	AASSLQS	QQSYSAPFT	3.6	ELECTRON MICROSCOPY	CryoEM derived model of NA-80 Fab in complex with N9 Shanghai2
1091	6pzz_2P	6pzz	GYTFISYGIS	WISAYNGNTN	VIPGTAVDYFDY	RASQSISSYLN	AASSLQS	QQSYSAPFT	3.6	ELECTRON MICROSCOPY	CryoEM derived model of NA-80 Fab in complex with N9 Shanghai2
1091	6pzz_3P	6pzz	GYTFISYGIS	WISAYNGNTN	VIPGTAVDYFDY	RASQSISSYLN	AASSLQS	QQSYSAPFT	3.6	ELECTRON MICROSCOPY	CryoEM derived model of NA-80 Fab in complex with N9 Shanghai2
1097	6eyn_2	6eyn	GYTFNGYWMH	YINPTTGHTE	QEYRHSWFAY	KASQSVDYDGDTYMN	AASNLDS	QQTNEDPWT	2.4	X-RAY DIFFRACTION	Structure of the 8D6 (anti-IgE) Fab
1097	6eyo_0P	6eyo	GYTFNGYWMH	YINPTTGHTE	QEYRHSWFAY	KASQSVDYDGDTYMN	AASNLDS	QQTNEDPWT	3.7	X-RAY DIFFRACTION	Structure of extended IgE-Fc in complex with two anti-IgE Fabs
1097	6eyo_1P	6eyo	GYTFNGYWMH	YINPTTGHTE	QEYRHSWFAY	KASQSVDYDGDTYMN	AASNLDS	QQTNEDPWT	3.7	X-RAY DIFFRACTION	Structure of extended IgE-Fc in complex with two anti-IgE Fabs
1104	6p67_0P	6p67	GYTFSDYYMH	YIYPDNGGNG	GTYYDGSYFDY	KASQDVSTTVA	SASYRYT	QQHYSIPRT	2.9	X-RAY DIFFRACTION	Crystal Structure of a Complex of human IL-7Ralpha with an anti-IL-7Ralpha 2B8 Fab
1104	6p67_1P	6p67	GYTFSDYYMH	YIYPDNGGNG	GTYYDGSYFDY	KASQDVSTTVA	SASYRYT	QQHYSIPRT	2.9	X-RAY DIFFRACTION	Crystal Structure of a Complex of human IL-7Ralpha with an anti-IL-7Ralpha 2B8 Fab
1104	6p67_2	6p67	GYTFSDYYMH	YIYPDNGGNG	GTYYDGSYFDY	KASQDVSTTVA	SASYRYT	QQHYSIPRT	2.9	X-RAY DIFFRACTION	Crystal Structure of a Complex of human IL-7Ralpha with an anti-IL-7Ralpha 2B8 Fab
1104	6p67_3	6p67	GYTFSDYYMH	YIYPDNGGNG	GTYYDGSYFDY	KASQDVSTTVA	SASYRYT	QQHYSIPRT	2.9	X-RAY DIFFRACTION	Crystal Structure of a Complex of human IL-7Ralpha with an anti-IL-7Ralpha 2B8 Fab
1132	1xcq_0P	1xcq	GYTFTDFSMH	WVNTETGEPT	FLLRQYFDV	KSSQSLLNSRTRKNYLA	WASTRES	KQAYIPPLT	3.5	X-RAY DIFFRACTION	Complex HCV core-Fab 19D9D6-Protein L mutant (D55A,L57H,Y64W) in space group P21
1132	1xcq_1P	1xcq	GYTFTDFSMH	WVNTETGEPT	FLLRQYFDV	KSSQSLLNSRTRKNYLA	WASTRES	KQAYIPPLT	3.5	X-RAY DIFFRACTION	Complex HCV core-Fab 19D9D6-Protein L mutant (D55A,L57H,Y64W) in space group P21
1132	1xcq_2P	1xcq	GYTFTDFSMH	WVNTETGEPT	FLLRQYFDV	KSSQSLLNSRTRKNYLA	WASTRES	KQAYIPPLT	3.5	X-RAY DIFFRACTION	Complex HCV core-Fab 19D9D6-Protein L mutant (D55A,L57H,Y64W) in space group P21
1132	1xcq_3P	1xcq	GYTFTDFSMH	WVNTETGEPT	FLLRQYFDV	KSSQSLLNSRTRKNYLA	WASTRES	KQAYIPPLT	3.5	X-RAY DIFFRACTION	Complex HCV core-Fab 19D9D6-Protein L mutant (D55A,L57H,Y64W) in space group P21
1132	1xct_1P	1xct	GYTFTDFSMH	WVNTETGEPT	FLLRQYFDV	KSSQSLLNSRTRKNYLA	WASTRES	KQAYIPPLT	3.05	X-RAY DIFFRACTION	Complex HCV core-Fab 19D9D6-Protein L mutant (D55A, L57H, Y64W) in space group P21212
1132	1xf5_1P	1xf5	GYTFTDFSMH	WVNTETGEPT	FLLRQYFDV	KSSQSLLNSRTRKNYLA	WASTRES	KQAYIPPLT	2.6	X-RAY DIFFRACTION	Complex HCV core-Fab 19D9D6-Protein L mutant (H74C, Y64W)in space group P21212
1132	1ymh_0	1ymh	GYTFTDFSMH	WVNTETGEPT	FLLRQYFDV	KSSQSLLNSRTRKNYLA	WASTRES	KQAYIPPLT	2.6	X-RAY DIFFRACTION	anti-HCV Fab 19D9D6 complexed with protein L (PpL) mutant A66W
1132	1ymh_1	1ymh	GYTFTDFSMH	WVNTETGEPT	FLLRQYFDV	KSSQSLLNSRTRKNYLA	WASTRES	KQAYIPPLT	2.6	X-RAY DIFFRACTION	anti-HCV Fab 19D9D6 complexed with protein L (PpL) mutant A66W
1135	6tnp_0H	6tnp	GYTFTDHAIH	HFSPGNTDIK	STFFFDY	KSSQSLLNSGDQKNYLT	WASTRES	QNDYSYPLT	3	X-RAY DIFFRACTION	Crystal structure of the ScFv-5E5 in complex with a Tn glycopeptide
1135	6tnp_1	6tnp	GYTFTDHAIH	HFSPGNTDIK	STFFFDY	KSSQSLLNSGDQKNYLT	WASTRES	QNDYSYPLT	3	X-RAY DIFFRACTION	Crystal structure of the ScFv-5E5 in complex with a Tn glycopeptide
1135	6tnp_2	6tnp	GYTFTDHAIH	HFSPGNTDIK	STFFFDY	KSSQSLLNSGDQKNYLT	WASTRES	QNDYSYPLT	3	X-RAY DIFFRACTION	Crystal structure of the ScFv-5E5 in complex with a Tn glycopeptide
1135	6tnp_4H	6tnp	GYTFTDHAIH	HFSPGNTDIK	STFFFDY	KSSQSLLNSGDQKNYLT	WASTRES	QNDYSYPLT	3	X-RAY DIFFRACTION	Crystal structure of the ScFv-5E5 in complex with a Tn glycopeptide
1153	3mnv_0	3mnv	GYTFTDYSVH	WINTETGEPT	GWLH	KSSQSLLNSRNERNYLA	FASIRES	LQHYNTPWT	2.4	X-RAY DIFFRACTION	Crystal structure of the non-neutralizing HIV antibody 13H11 Fab fragment
1153	6k68_2P	6k68	GYTFTDYSVH	WINTETGEPT	GWLH	KSSQSLLNSRNERNYLA	FASIRES	LQHYNTPWT	3.2	X-RAY DIFFRACTION	Application of anti-helix antibodies in protein structure determination (8420-3MNZ)
1153	6k68_3P	6k68	GYTFTDYSVH	WINTETGEPT	GWLH	KSSQSLLNSRNERNYLA	FASIRES	LQHYNTPWT	3.2	X-RAY DIFFRACTION	Application of anti-helix antibodies in protein structure determination (8420-3MNZ)
1171	5i6x_0	5i6x	GYTFTDYYMN	NINPNNGGTS	SPVRPYYFDY	KASQDVSTAVA	SASYRYT	QQHYSIPRT	3.14	X-RAY DIFFRACTION	X-ray structure of the ts3 human serotonin transporter complexed with paroxetine at the central site
1171	5i6z_0	5i6z	GYTFTDYYMN	NINPNNGGTS	SPVRPYYFDY	KASQDVSTAVA	SASYRYT	QQHYSIPRT	4.53	X-RAY DIFFRACTION	X-ray structure of the ts2 human serotonin transporter
1171	5i71_0	5i71	GYTFTDYYMN	NINPNNGGTS	SPVRPYYFDY	KASQDVSTAVA	SASYRYT	QQHYSIPRT	3.15	X-RAY DIFFRACTION	X-ray structure of the ts3 human serotonin transporter complexed with s-citalopram at the central site
1171	5i73_0	5i73	GYTFTDYYMN	NINPNNGGTS	SPVRPYYFDY	KASQDVSTAVA	SASYRYT	QQHYSIPRT	3.24	X-RAY DIFFRACTION	X-ray structure of the ts3 human serotonin transporter complexed with s-citalopram at the central and allosteric sites
1171	5i74_0	5i74	GYTFTDYYMN	NINPNNGGTS	SPVRPYYFDY	KASQDVSTAVA	SASYRYT	QQHYSIPRT	3.395	X-RAY DIFFRACTION	X-ray structure of the ts3 human serotonin transporter complexed with Br-citalopram at the central site
1171	5i75_0	5i75	GYTFTDYYMN	NINPNNGGTS	SPVRPYYFDY	KASQDVSTAVA	SASYRYT	QQHYSIPRT	3.49	X-RAY DIFFRACTION	X-ray structure of the ts3 human serotonin transporter complexed with s-citalopram at the central site and Br-citalopram at the allosteric site
1171	6awn_0	6awn	GYTFTDYYMN	NINPNNGGTS	SPVRPYYFDY	KASQDVSTAVA	SASYRYT	QQHYSIPRT	3.62	X-RAY DIFFRACTION	X-ray structure of the S439T human serotonin transporter complexed with paroxetine at the central site
1171	6awo_0	6awo	GYTFTDYYMN	NINPNNGGTS	SPVRPYYFDY	KASQDVSTAVA	SASYRYT	QQHYSIPRT	3.534	X-RAY DIFFRACTION	X-ray structure of the ts3 human serotonin transporter complexed with sertraline at the central site
1171	6awp_0	6awp	GYTFTDYYMN	NINPNNGGTS	SPVRPYYFDY	KASQDVSTAVA	SASYRYT	QQHYSIPRT	3.8	X-RAY DIFFRACTION	X-ray structure of the ts3 human serotonin transporter complexed with fluvoxamine at the central site
1171	6awq_0	6awq	GYTFTDYYMN	NINPNNGGTS	SPVRPYYFDY	KASQDVSTAVA	SASYRYT	QQHYSIPRT	4.046	X-RAY DIFFRACTION	Anomalous chloride signal reveals the position of sertraline complexed with the serotonin transporter at the central site
1171	6dzw_0PH	6dzw	GYTFTDYYMN	NINPNNGGTS	SPVRPYYFDY	KASQDVSTAVA	SASYRYT	QQHYSIPRT	4.3	ELECTRON MICROSCOPY	Cryo-EM structure of the ts2-inactive human serotonin transporter in complex with paroxetine and 15B8 Fab and 8B6 ScFv
1171	6dzy_1P	6dzy	GYTFTDYYMN	NINPNNGGTS	SPVRPYYFDY	KASQDVSTAVA	SASYRYT	QQHYSIPRT	4.1	ELECTRON MICROSCOPY	Cryo-EM structure of the ts2-active human serotonin transporter in complex with 15B8 Fab and 8B6 ScFv bound to ibogaine
1171	6vrh_0PH	6vrh	GYTFTDYYMN	NINPNNGGTS	SPVRPYYFDY	KASQDVSTAVA	SASYRYT	QQHYSIPRT	3.3	ELECTRON MICROSCOPY	Cryo-EM structure of the wild-type human serotonin transporter complexed with paroxetine and 8B6 Fab
1171	6vrk_0PH	6vrk	GYTFTDYYMN	NINPNNGGTS	SPVRPYYFDY	KASQDVSTAVA	SASYRYT	QQHYSIPRT	4.1	ELECTRON MICROSCOPY	Cryo-EM structure of the wild-type human serotonin transporter complexed with Br-paroxetine and 8B6 Fab
1171	6vrl_0PH	6vrl	GYTFTDYYMN	NINPNNGGTS	SPVRPYYFDY	KASQDVSTAVA	SASYRYT	QQHYSIPRT	3.8	ELECTRON MICROSCOPY	Cryo-EM structure of the wild-type human serotonin transporter complexed with I-paroxetine and 8B6 Fab
1171	6w2b_0	6w2b	GYTFTDYYMN	NINPNNGGTS	SPVRPYYFDY	KASQDVSTAVA	SASYRYT	QQHYSIPRT	4.7	X-RAY DIFFRACTION	Anomalous bromine signal reveals the position of Br-paroxetine complexed with the serotonin transporter at the central site
1171	6w2c_0	6w2c	GYTFTDYYMN	NINPNNGGTS	SPVRPYYFDY	KASQDVSTAVA	SASYRYT	QQHYSIPRT	6.3	X-RAY DIFFRACTION	Anomalous iodine signal reveals the position of I-paroxetine complexed with the serotonin transporter at the central site
1191	7l57_0	7l57	GYTFTGYYMH	WINPISDGTN	GGSRCSGGNCYGWAYDAFDI	TGTSSDVGGYNFVS	DVSKRPS	SSYTSSSTFV	5.87	ELECTRON MICROSCOPY	Cryo-EM structure of the SARS-CoV-2 spike glycoprotein bound to Fab 2-15
1191	7l5b_0P	7l5b	GYTFTGYYMH	WINPISDGTN	GGSRCSGGNCYGWAYDAFDI	TGTSSDVGGYNFVS	DVSKRPS	SSYTSSSTFV	3.18	X-RAY DIFFRACTION	Crystallographic structure of neutralizing antibody 2-15 in complex with SARS-CoV-2 spike receptor-binding Domain (RBD).
1202	4jpk_0P	4jpk	GYTFTGYYMH	WINPNSGGTN	GKNSDYNWDFQH	RASQSVSSYLA	DASNRAT	QQYEF	2.4	X-RAY DIFFRACTION	Crystal structure of the germline-targeting HIV-1 gp120 engineered outer domain eOD-GT6 in complex with a putative VRC01 germline precursor Fab
1202	6mft_0PH	6mft	GYTFTGYYMH	WINPNSGGTN	GKNSDYNWDFQH	RASQSVSSYLA	DASNRAT	QQYEF	2.315	X-RAY DIFFRACTION	Crystal structure of glycosylated 426c HIV-1 gp120 core G459C in complex with glVRC01 A60C heavy chain
1202	6mft_1P	6mft	GYTFTGYYMH	WINPNSGGTN	GKNSDYNWDFQH	RASQSVSSYLA	DASNRAT	QQYEF	2.315	X-RAY DIFFRACTION	Crystal structure of glycosylated 426c HIV-1 gp120 core G459C in complex with glVRC01 A60C heavy chain
1202	6myy_0P	6myy	GYTFTGYYMH	WINPNSGGTN	GKNSDYNWDFQH	RASQSVSSYLA	DASNRAT	QQYEF	3.8	ELECTRON MICROSCOPY	Germline VRC01 antibody recognition of a modified clade C HIV-1 envelope trimer, 3 Fabs bound, sharpened map
1202	6myy_1P	6myy	GYTFTGYYMH	WINPNSGGTN	GKNSDYNWDFQH	RASQSVSSYLA	DASNRAT	QQYEF	3.8	ELECTRON MICROSCOPY	Germline VRC01 antibody recognition of a modified clade C HIV-1 envelope trimer, 3 Fabs bound, sharpened map
1202	6myy_2P	6myy	GYTFTGYYMH	WINPNSGGTN	GKNSDYNWDFQH	RASQSVSSYLA	DASNRAT	QQYEF	3.8	ELECTRON MICROSCOPY	Germline VRC01 antibody recognition of a modified clade C HIV-1 envelope trimer, 3 Fabs bound, sharpened map
1202	6mzj_0P	6mzj	GYTFTGYYMH	WINPNSGGTN	GKNSDYNWDFQH	RASQSVSSYLA	DASNRAT	QQYEF	4.8	ELECTRON MICROSCOPY	Germline VRC01 antibody recognition of a modified clade C HIV-1 envelope trimer, 2 Fabs bound, sharpened map
1202	6mzj_1P	6mzj	GYTFTGYYMH	WINPNSGGTN	GKNSDYNWDFQH	RASQSVSSYLA	DASNRAT	QQYEF	4.8	ELECTRON MICROSCOPY	Germline VRC01 antibody recognition of a modified clade C HIV-1 envelope trimer, 2 Fabs bound, sharpened map
1202	7jln_1	7jln	GYTFTGYYMH	WINPNSGGTN	GKNSDYNWDFQH	RASQSVSSYLA	DASNRAT	QQYEF	2.57	X-RAY DIFFRACTION	Crystal structure of glVRC01 Fab in complex with anti-idiotype iv9 Fab
1238	5b8c_1P	5b8c	GYTFTNYYMY	GINPSNGGTN	RDYRFDMGFDY	RASKGVSTSGYSYLH	LASYLES	QHSRDLPLT	2.146	X-RAY DIFFRACTION	High resolution structure of the human PD-1 in complex with pembrolizumab Fv
1238	5dk3_1	5dk3	GYTFTNYYMY	GINPSNGGTN	RDYRFDMGFDY	RASKGVSTSGYSYLH	LASYLES	QHSRDLPLT	2.28	X-RAY DIFFRACTION	Crystal Structure of Pembrolizumab, a full length IgG4 antibody
1238	5jxe_0P	5jxe	GYTFTNYYMY	GINPSNGGTN	RDYRFDMGFDY	RASKGVSTSGYSYLH	LASYLES	QHSRDLPLT	2.9	X-RAY DIFFRACTION	Human PD-1 ectodomain complexed with Pembrolizumab Fab
1245	6jep_1P	6jep	GYTFTSGHTFPSYDIN	WMNPNRGNTG	VRSGTNYGSYYYYYYGMDV	SGSSSNIGNNYVH	RNNQRPS	ASWDDSLSGHWV	2.316	X-RAY DIFFRACTION	Structure of a neutralizing antibody bound to the Zika envelope protein domain III
1245	6jfh_1	6jfh	GYTFTSGHTFPSYDIN	WMNPNRGNTG	VRSGTNYGSYYYYYYGMDV	SGSSSNIGNNYVH	RNNQRPS	ASWDDSLSGHWV	20	ELECTRON MICROSCOPY	The asymmetric-reconstructed cryo-EM structure of Zika virus-FabZK2B10 complex
1245	6jfi_1	6jfi	GYTFTSGHTFPSYDIN	WMNPNRGNTG	VRSGTNYGSYYYYYYGMDV	SGSSSNIGNNYVH	RNNQRPS	ASWDDSLSGHWV	11	ELECTRON MICROSCOPY	The symmetric-reconstructed cryo-EM structure of Zika virus-FabZK2B10 complex
1251	7bua_0P	7bua	GYTFTSNYIH	VINPRGGSTA	GGRALFYDSYTTPRDGGSWWFDP	QASQDIRKYLN	DASNLKT	QQFDDLPIT	4.8	ELECTRON MICROSCOPY	Cryo-EM structure of zika virus complexed with Fab SIgN-3C at pH 8.0
1251	7bua_1P	7bua	GYTFTSNYIH	VINPRGGSTA	GGRALFYDSYTTPRDGGSWWFDP	QASQDIRKYLN	DASNLKT	QQFDDLPIT	4.8	ELECTRON MICROSCOPY	Cryo-EM structure of zika virus complexed with Fab SIgN-3C at pH 8.0
1251	7bua_2P	7bua	GYTFTSNYIH	VINPRGGSTA	GGRALFYDSYTTPRDGGSWWFDP	QASQDIRKYLN	DASNLKT	QQFDDLPIT	4.8	ELECTRON MICROSCOPY	Cryo-EM structure of zika virus complexed with Fab SIgN-3C at pH 8.0
1251	7bub_0P	7bub	GYTFTSNYIH	VINPRGGSTA	GGRALFYDSYTTPRDGGSWWFDP	QASQDIRKYLN	DASNLKT	QQFDDLPIT	4.2	ELECTRON MICROSCOPY	Cryo-EM structure of Dengue virus serotype 2 complexed with Fab SIgN-3C at pH 6.5
1251	7bub_1P	7bub	GYTFTSNYIH	VINPRGGSTA	GGRALFYDSYTTPRDGGSWWFDP	QASQDIRKYLN	DASNLKT	QQFDDLPIT	4.2	ELECTRON MICROSCOPY	Cryo-EM structure of Dengue virus serotype 2 complexed with Fab SIgN-3C at pH 6.5
1251	7bud_0P	7bud	GYTFTSNYIH	VINPRGGSTA	GGRALFYDSYTTPRDGGSWWFDP	QASQDIRKYLN	DASNLKT	QQFDDLPIT	4.5	ELECTRON MICROSCOPY	Cryo-EM structure of Dengue virus serotype 2 complexed with Fab SIgN-3C at pH 8.0
1251	7bud_1P	7bud	GYTFTSNYIH	VINPRGGSTA	GGRALFYDSYTTPRDGGSWWFDP	QASQDIRKYLN	DASNLKT	QQFDDLPIT	4.5	ELECTRON MICROSCOPY	Cryo-EM structure of Dengue virus serotype 2 complexed with Fab SIgN-3C at pH 8.0
1251	7bue_0	7bue	GYTFTSNYIH	VINPRGGSTA	GGRALFYDSYTTPRDGGSWWFDP	QASQDIRKYLN	DASNLKT	QQFDDLPIT	7.8	ELECTRON MICROSCOPY	Cryo-EM structure of Dengue virus serotype 2 complexed with Fab SIgN-3C at pH 5.0
1251	7bue_1	7bue	GYTFTSNYIH	VINPRGGSTA	GGRALFYDSYTTPRDGGSWWFDP	QASQDIRKYLN	DASNLKT	QQFDDLPIT	7.8	ELECTRON MICROSCOPY	Cryo-EM structure of Dengue virus serotype 2 complexed with Fab SIgN-3C at pH 5.0
1251	7bue_2	7bue	GYTFTSNYIH	VINPRGGSTA	GGRALFYDSYTTPRDGGSWWFDP	QASQDIRKYLN	DASNLKT	QQFDDLPIT	7.8	ELECTRON MICROSCOPY	Cryo-EM structure of Dengue virus serotype 2 complexed with Fab SIgN-3C at pH 5.0
1251	7buf_0	7buf	GYTFTSNYIH	VINPRGGSTA	GGRALFYDSYTTPRDGGSWWFDP	QASQDIRKYLN	DASNLKT	QQFDDLPIT	6.1	ELECTRON MICROSCOPY	Cryo-EM structure of Dengue virus serotype 2 complexed with SIgN-3C IgG
1251	7buf_1	7buf	GYTFTSNYIH	VINPRGGSTA	GGRALFYDSYTTPRDGGSWWFDP	QASQDIRKYLN	DASNLKT	QQFDDLPIT	6.1	ELECTRON MICROSCOPY	Cryo-EM structure of Dengue virus serotype 2 complexed with SIgN-3C IgG
1255	4ut9_0P	4ut9	GYTFTSYAMH	WINAGNGNTK	DKVDDYGDYWFPTLWYFDY	TGTSSDVGGFNYVS	DVTSRPS	SSHTSRGTWV	3.2	X-RAY DIFFRACTION	Crystal structure of dengue 2 virus envelope glycoprotein dimer in complex with the ScFv fragment of the broadly neutralizing human antibody EDE1 C10
1255	4ut9_1P	4ut9	GYTFTSYAMH	WINAGNGNTK	DKVDDYGDYWFPTLWYFDY	TGTSSDVGGFNYVS	DVTSRPS	SSHTSRGTWV	3.2	X-RAY DIFFRACTION	Crystal structure of dengue 2 virus envelope glycoprotein dimer in complex with the ScFv fragment of the broadly neutralizing human antibody EDE1 C10
1255	4ut9_2P	4ut9	GYTFTSYAMH	WINAGNGNTK	DKVDDYGDYWFPTLWYFDY	TGTSSDVGGFNYVS	DVTSRPS	SSHTSRGTWV	3.2	X-RAY DIFFRACTION	Crystal structure of dengue 2 virus envelope glycoprotein dimer in complex with the ScFv fragment of the broadly neutralizing human antibody EDE1 C10
1255	4ut9_3P	4ut9	GYTFTSYAMH	WINAGNGNTK	DKVDDYGDYWFPTLWYFDY	TGTSSDVGGFNYVS	DVTSRPS	SSHTSRGTWV	3.2	X-RAY DIFFRACTION	Crystal structure of dengue 2 virus envelope glycoprotein dimer in complex with the ScFv fragment of the broadly neutralizing human antibody EDE1 C10
1255	5h30_0	5h30	GYTFTSYAMH	WINAGNGNTK	DKVDDYGDYWFPTLWYFDY	TGTSSDVGGFNYVS	DVTSRPS	SSHTSRGTWV	4.4	ELECTRON MICROSCOPY	Cryo-EM structure of zika virus complexed with Fab C10 at pH 6.5
1255	5h30_1	5h30	GYTFTSYAMH	WINAGNGNTK	DKVDDYGDYWFPTLWYFDY	TGTSSDVGGFNYVS	DVTSRPS	SSHTSRGTWV	4.4	ELECTRON MICROSCOPY	Cryo-EM structure of zika virus complexed with Fab C10 at pH 6.5
1255	5h30_2	5h30	GYTFTSYAMH	WINAGNGNTK	DKVDDYGDYWFPTLWYFDY	TGTSSDVGGFNYVS	DVTSRPS	SSHTSRGTWV	4.4	ELECTRON MICROSCOPY	Cryo-EM structure of zika virus complexed with Fab C10 at pH 6.5
1255	5h32_0	5h32	GYTFTSYAMH	WINAGNGNTK	DKVDDYGDYWFPTLWYFDY	TGTSSDVGGFNYVS	DVTSRPS	SSHTSRGTWV	12	ELECTRON MICROSCOPY	Cryo-EM structure of zika virus complexed with Fab C10 at pH 5.0
1255	5h32_1	5h32	GYTFTSYAMH	WINAGNGNTK	DKVDDYGDYWFPTLWYFDY	TGTSSDVGGFNYVS	DVTSRPS	SSHTSRGTWV	12	ELECTRON MICROSCOPY	Cryo-EM structure of zika virus complexed with Fab C10 at pH 5.0
1255	5h32_2	5h32	GYTFTSYAMH	WINAGNGNTK	DKVDDYGDYWFPTLWYFDY	TGTSSDVGGFNYVS	DVTSRPS	SSHTSRGTWV	12	ELECTRON MICROSCOPY	Cryo-EM structure of zika virus complexed with Fab C10 at pH 5.0
1255	5h37_0P	5h37	GYTFTSYAMH	WINAGNGNTK	DKVDDYGDYWFPTLWYFDY	TGTSSDVGGFNYVS	DVTSRPS	SSHTSRGTWV	4	ELECTRON MICROSCOPY	Cryo-EM structure of zika virus complexed with Fab C10 at pH 8.0
1255	5h37_1P	5h37	GYTFTSYAMH	WINAGNGNTK	DKVDDYGDYWFPTLWYFDY	TGTSSDVGGFNYVS	DVTSRPS	SSHTSRGTWV	4	ELECTRON MICROSCOPY	Cryo-EM structure of zika virus complexed with Fab C10 at pH 8.0
1255	5h37_2P	5h37	GYTFTSYAMH	WINAGNGNTK	DKVDDYGDYWFPTLWYFDY	TGTSSDVGGFNYVS	DVTSRPS	SSHTSRGTWV	4	ELECTRON MICROSCOPY	Cryo-EM structure of zika virus complexed with Fab C10 at pH 8.0
1255	7a3o_0P	7a3o	GYTFTSYAMH	WINAGNGNTK	DKVDDYGDYWFPTLWYFDY	TGTSSDVGGFNYVS	DVTSRPS	SSHTSRGTWV	2.8	X-RAY DIFFRACTION	Crystal structure of dengue 1 virus envelope glycoprotein in complex with the scFv fragment of the broadly neutralizing human antibody EDE1 C10
1255	7a3p_0P	7a3p	GYTFTSYAMH	WINAGNGNTK	DKVDDYGDYWFPTLWYFDY	TGTSSDVGGFNYVS	DVTSRPS	SSHTSRGTWV	3.19	X-RAY DIFFRACTION	Crystal structure of dengue 3 virus envelope glycoprotein in complex with the scFv fragment of the broadly neutralizing human antibody EDE1 C10
1255	7a3q_0P	7a3q	GYTFTSYAMH	WINAGNGNTK	DKVDDYGDYWFPTLWYFDY	TGTSSDVGGFNYVS	DVTSRPS	SSHTSRGTWV	2.7	X-RAY DIFFRACTION	Crystal structure of dengue 4 virus envelope glycoprotein in complex with the scFv fragment of the broadly neutralizing human antibody EDE1 C10
1255	7a3q_1P	7a3q	GYTFTSYAMH	WINAGNGNTK	DKVDDYGDYWFPTLWYFDY	TGTSSDVGGFNYVS	DVTSRPS	SSHTSRGTWV	2.7	X-RAY DIFFRACTION	Crystal structure of dengue 4 virus envelope glycoprotein in complex with the scFv fragment of the broadly neutralizing human antibody EDE1 C10
1255	7a3u_0P	7a3u	GYTFTSYAMH	WINAGNGNTK	DKVDDYGDYWFPTLWYFDY	TGTSSDVGGFNYVS	DVTSRPS	SSHTSRGTWV	3	X-RAY DIFFRACTION	Crystal structure of Zika virus envelope glycoprotein in complex with the divalent F(ab')2 fragment of the broadly neutralizing human antibody EDE1 C10
1255	7c2s_0	7c2s	GYTFTSYAMH	WINAGNGNTK	DKVDDYGDYWFPTLWYFDY	TGTSSDVGGFNYVS	DVTSRPS	SSHTSRGTWV	10.4	ELECTRON MICROSCOPY	Helical reconstruction of Dengue virus serotype 3 complexed with Fab C10
1255	7c2s_1	7c2s	GYTFTSYAMH	WINAGNGNTK	DKVDDYGDYWFPTLWYFDY	TGTSSDVGGFNYVS	DVTSRPS	SSHTSRGTWV	10.4	ELECTRON MICROSCOPY	Helical reconstruction of Dengue virus serotype 3 complexed with Fab C10
1255	7c2t_0P	7c2t	GYTFTSYAMH	WINAGNGNTK	DKVDDYGDYWFPTLWYFDY	TGTSSDVGGFNYVS	DVTSRPS	SSHTSRGTWV	9.4	ELECTRON MICROSCOPY	Helical reconstruction of Zika virus complexed with Fab C10
1255	7c2t_1P	7c2t	GYTFTSYAMH	WINAGNGNTK	DKVDDYGDYWFPTLWYFDY	TGTSSDVGGFNYVS	DVTSRPS	SSHTSRGTWV	9.4	ELECTRON MICROSCOPY	Helical reconstruction of Zika virus complexed with Fab C10
1255	7cth_0P	7cth	GYTFTSYAMH	WINAGNGNTK	DKVDDYGDYWFPTLWYFDY	TGTSSDVGGFNYVS	DVTSRPS	SSHTSRGTWV	3.5	ELECTRON MICROSCOPY	Cryo-EM structure of dengue virus serotype 2 in complex with the scFv fragment of the broadly neutralizing antibody EDE1 C10
1255	7cth_1P	7cth	GYTFTSYAMH	WINAGNGNTK	DKVDDYGDYWFPTLWYFDY	TGTSSDVGGFNYVS	DVTSRPS	SSHTSRGTWV	3.5	ELECTRON MICROSCOPY	Cryo-EM structure of dengue virus serotype 2 in complex with the scFv fragment of the broadly neutralizing antibody EDE1 C10
1255	7v3g_0PH	7v3g	GYTFTSYAMH	WINAGNGNTK	DKVDDYGDYWFPTLWYFDY	TGTSSDVGGFNYVS	DVTSRPS	SSHTSRGTWV	3.3	ELECTRON MICROSCOPY	DENV2_NGC_Fab_C10 28degrees (2Fab:3E)
1255	7v3g_1P	7v3g	GYTFTSYAMH	WINAGNGNTK	DKVDDYGDYWFPTLWYFDY	TGTSSDVGGFNYVS	DVTSRPS	SSHTSRGTWV	3.3	ELECTRON MICROSCOPY	DENV2_NGC_Fab_C10 28degrees (2Fab:3E)
1255	7v3i_0	7v3i	GYTFTSYAMH	WINAGNGNTK	DKVDDYGDYWFPTLWYFDY	TGTSSDVGGFNYVS	DVTSRPS	SSHTSRGTWV	4.4	ELECTRON MICROSCOPY	DENV2_NGC_Fab_C10 4degrees (3Fab:3E)
1255	7v3i_1	7v3i	GYTFTSYAMH	WINAGNGNTK	DKVDDYGDYWFPTLWYFDY	TGTSSDVGGFNYVS	DVTSRPS	SSHTSRGTWV	4.4	ELECTRON MICROSCOPY	DENV2_NGC_Fab_C10 4degrees (3Fab:3E)
1255	7v3j_0	7v3j	GYTFTSYAMH	WINAGNGNTK	DKVDDYGDYWFPTLWYFDY	TGTSSDVGGFNYVS	DVTSRPS	SSHTSRGTWV	4.9	ELECTRON MICROSCOPY	DENV2:F(ab')2-local
1255	7v3j_1	7v3j	GYTFTSYAMH	WINAGNGNTK	DKVDDYGDYWFPTLWYFDY	TGTSSDVGGFNYVS	DVTSRPS	SSHTSRGTWV	4.9	ELECTRON MICROSCOPY	DENV2:F(ab')2-local
1299	6ev1_0	6ev1	GYTFTSYWMH	YINPSTGYTE	LWPLGTDY	SASSSVSYMH	DTSKLAS	QQWSSNPPT	3.043	X-RAY DIFFRACTION	Crystal structure of antibody against schizophyllan
1299	6ev1_2	6ev1	GYTFTSYWMH	YINPSTGYTE	LWPLGTDY	SASSSVSYMH	DTSKLAS	QQWSSNPPT	3.043	X-RAY DIFFRACTION	Crystal structure of antibody against schizophyllan
1299	6ev1_3	6ev1	GYTFTSYWMH	YINPSTGYTE	LWPLGTDY	SASSSVSYMH	DTSKLAS	QQWSSNPPT	3.043	X-RAY DIFFRACTION	Crystal structure of antibody against schizophyllan
1299	6ev1_4	6ev1	GYTFTSYWMH	YINPSTGYTE	LWPLGTDY	SASSSVSYMH	DTSKLAS	QQWSSNPPT	3.043	X-RAY DIFFRACTION	Crystal structure of antibody against schizophyllan
1299	6ev1_5	6ev1	GYTFTSYWMH	YINPSTGYTE	LWPLGTDY	SASSSVSYMH	DTSKLAS	QQWSSNPPT	3.043	X-RAY DIFFRACTION	Crystal structure of antibody against schizophyllan
1299	6ev2_0H	6ev2	GYTFTSYWMH	YINPSTGYTE	LWPLGTDY	SASSSVSYMH	DTSKLAS	QQWSSNPPT	2.403	X-RAY DIFFRACTION	Crystal structure of antibody against schizophyllan in complex with laminarihexaose
1299	6ev2_2	6ev2	GYTFTSYWMH	YINPSTGYTE	LWPLGTDY	SASSSVSYMH	DTSKLAS	QQWSSNPPT	2.403	X-RAY DIFFRACTION	Crystal structure of antibody against schizophyllan in complex with laminarihexaose
1299	6ev2_3	6ev2	GYTFTSYWMH	YINPSTGYTE	LWPLGTDY	SASSSVSYMH	DTSKLAS	QQWSSNPPT	2.403	X-RAY DIFFRACTION	Crystal structure of antibody against schizophyllan in complex with laminarihexaose
1334	4nhh_0	4nhh	NFRISAHTMN	SISSSTYRD	KGSDRLDA	RASQSIETWLA	KASTLKT	QHYAGYSAT	6.5	X-RAY DIFFRACTION	Structure of 2G12 IgG Dimer
1334	4nhh_1	4nhh	NFRISAHTMN	SISSSTYRD	KGSDRLDA	RASQSIETWLA	KASTLKT	QHYAGYSAT	6.5	X-RAY DIFFRACTION	Structure of 2G12 IgG Dimer
1334	4nhh_2	4nhh	NFRISAHTMN	SISSSTYRD	KGSDRLDA	RASQSIETWLA	KASTLKT	QHYAGYSAT	6.5	X-RAY DIFFRACTION	Structure of 2G12 IgG Dimer
1334	4nhh_4P	4nhh	NFRISAHTMN	SISSSTYRD	KGSDRLDA	RASQSIETWLA	KASTLKT	QHYAGYSAT	6.5	X-RAY DIFFRACTION	Structure of 2G12 IgG Dimer
1334	4nhh_5	4nhh	NFRISAHTMN	SISSSTYRD	KGSDRLDA	RASQSIETWLA	KASTLKT	QHYAGYSAT	6.5	X-RAY DIFFRACTION	Structure of 2G12 IgG Dimer
1335	3ob0_0H	3ob0	NFRISAHTMN	SISTSSTYRD	KGSDRLSDNDPFDA	RASQSIETWLA	KASTLKT	QHYAGYSAT	2.85	X-RAY DIFFRACTION	A non-self sugar mimic of the HIV glycan shield shows enhanced antigenicity
1335	3ob0_1H	3ob0	NFRISAHTMN	SISTSSTYRD	KGSDRLSDNDPFDA	RASQSIETWLA	KASTLKT	QHYAGYSAT	2.85	X-RAY DIFFRACTION	A non-self sugar mimic of the HIV glycan shield shows enhanced antigenicity
1335	6cxl_0H	6cxl	NFRISAHTMN	SISTSSTYRD	KGSDRLSDNDPFDA	RASQSIETWLA	KASTLKT	QHYAGYSAT	3.586	X-RAY DIFFRACTION	anti-HIV-1 Fab 2G12 in complex with glycopeptide 10F5
1335	6cxl_1H	6cxl	NFRISAHTMN	SISTSSTYRD	KGSDRLSDNDPFDA	RASQSIETWLA	KASTLKT	QHYAGYSAT	3.586	X-RAY DIFFRACTION	anti-HIV-1 Fab 2G12 in complex with glycopeptide 10F5
1335	6mub_1H	6mub	NFRISAHTMN	SISTSSTYRD	KGSDRLSDNDPFDA	RASQSIETWLA	KASTLKT	QHYAGYSAT	2.503	X-RAY DIFFRACTION	Anti-HIV-1 Fab 2G12 + Man5 re-refinement
1335	6n2x_0H	6n2x	NFRISAHTMN	SISTSSTYRD	KGSDRLSDNDPFDA	RASQSIETWLA	KASTLKT	QHYAGYSAT	3	X-RAY DIFFRACTION	Anti-HIV-1 Fab 2G12 + Man9 re-refinement
1335	6n2x_1H	6n2x	NFRISAHTMN	SISTSSTYRD	KGSDRLSDNDPFDA	RASQSIETWLA	KASTLKT	QHYAGYSAT	3	X-RAY DIFFRACTION	Anti-HIV-1 Fab 2G12 + Man9 re-refinement
1335	6n32_0	6n32	NFRISAHTMN	SISTSSTYRD	KGSDRLSDNDPFDA	RASQSIETWLA	KASTLKT	QHYAGYSAT	2.2	X-RAY DIFFRACTION	Anti-HIV-1 Fab 2G12 re-refinement
1335	6n32_1	6n32	NFRISAHTMN	SISTSSTYRD	KGSDRLSDNDPFDA	RASQSIETWLA	KASTLKT	QHYAGYSAT	2.2	X-RAY DIFFRACTION	Anti-HIV-1 Fab 2G12 re-refinement
1335	6ozc_0H	6ozc	NFRISAHTMN	SISTSSTYRD	KGSDRLSDNDPFDA	RASQSIETWLA	KASTLKT	QHYAGYSAT	3.79	ELECTRON MICROSCOPY	BG505 SOSIP.664 with 2G12 Fab2
1335	6ozc_1	6ozc	NFRISAHTMN	SISTSSTYRD	KGSDRLSDNDPFDA	RASQSIETWLA	KASTLKT	QHYAGYSAT	3.79	ELECTRON MICROSCOPY	BG505 SOSIP.664 with 2G12 Fab2
1335	6ozc_2H	6ozc	NFRISAHTMN	SISTSSTYRD	KGSDRLSDNDPFDA	RASQSIETWLA	KASTLKT	QHYAGYSAT	3.79	ELECTRON MICROSCOPY	BG505 SOSIP.664 with 2G12 Fab2
1335	6ozc_3	6ozc	NFRISAHTMN	SISTSSTYRD	KGSDRLSDNDPFDA	RASQSIETWLA	KASTLKT	QHYAGYSAT	3.79	ELECTRON MICROSCOPY	BG505 SOSIP.664 with 2G12 Fab2
1335	6ozc_4H	6ozc	NFRISAHTMN	SISTSSTYRD	KGSDRLSDNDPFDA	RASQSIETWLA	KASTLKT	QHYAGYSAT	3.79	ELECTRON MICROSCOPY	BG505 SOSIP.664 with 2G12 Fab2
1335	6ozc_5	6ozc	NFRISAHTMN	SISTSSTYRD	KGSDRLSDNDPFDA	RASQSIETWLA	KASTLKT	QHYAGYSAT	3.79	ELECTRON MICROSCOPY	BG505 SOSIP.664 with 2G12 Fab2
1335	7l02_0H	7l02	NFRISAHTMN	SISTSSTYRD	KGSDRLSDNDPFDA	RASQSIETWLA	KASTLKT	QHYAGYSAT	3.2	ELECTRON MICROSCOPY	Cryo-EM structure of SARS-CoV-2 2P S ectodomain bound to one copy of domain-swapped antibody 2G12
1335	7l02_1H	7l02	NFRISAHTMN	SISTSSTYRD	KGSDRLSDNDPFDA	RASQSIETWLA	KASTLKT	QHYAGYSAT	3.2	ELECTRON MICROSCOPY	Cryo-EM structure of SARS-CoV-2 2P S ectodomain bound to one copy of domain-swapped antibody 2G12
1335	7l06_0H	7l06	NFRISAHTMN	SISTSSTYRD	KGSDRLSDNDPFDA	RASQSIETWLA	KASTLKT	QHYAGYSAT	3.3	ELECTRON MICROSCOPY	Cryo-EM structure of SARS-CoV-2 2P S ectodomain bound to two copies of domain-swapped antibody 2G12
1335	7l06_1H	7l06	NFRISAHTMN	SISTSSTYRD	KGSDRLSDNDPFDA	RASQSIETWLA	KASTLKT	QHYAGYSAT	3.3	ELECTRON MICROSCOPY	Cryo-EM structure of SARS-CoV-2 2P S ectodomain bound to two copies of domain-swapped antibody 2G12
1335	7l06_2H	7l06	NFRISAHTMN	SISTSSTYRD	KGSDRLSDNDPFDA	RASQSIETWLA	KASTLKT	QHYAGYSAT	3.3	ELECTRON MICROSCOPY	Cryo-EM structure of SARS-CoV-2 2P S ectodomain bound to two copies of domain-swapped antibody 2G12
1335	7l06_3H	7l06	NFRISAHTMN	SISTSSTYRD	KGSDRLSDNDPFDA	RASQSIETWLA	KASTLKT	QHYAGYSAT	3.3	ELECTRON MICROSCOPY	Cryo-EM structure of SARS-CoV-2 2P S ectodomain bound to two copies of domain-swapped antibody 2G12
1335	7l09_0H	7l09	NFRISAHTMN	SISTSSTYRD	KGSDRLSDNDPFDA	RASQSIETWLA	KASTLKT	QHYAGYSAT	3.1	ELECTRON MICROSCOPY	Cryo-EM structure of SARS-CoV-2 2P S ectodomain bound domain-swapped antibody 2G12 from masked 3D refinement
1335	7l09_1H	7l09	NFRISAHTMN	SISTSSTYRD	KGSDRLSDNDPFDA	RASQSIETWLA	KASTLKT	QHYAGYSAT	3.1	ELECTRON MICROSCOPY	Cryo-EM structure of SARS-CoV-2 2P S ectodomain bound domain-swapped antibody 2G12 from masked 3D refinement
