# Supplementary material for: Do antibody CDR loops change conformation upon binding?
Source: MAbs. 2024 Mar 13;16(1):2322533. doi: 10.1080/19420862.2024.2322533 (PMC10939163; doi:10.1080/19420862.2024.2322533)
Supplement: Supplemental Material [file KMAB_A_2322533_SM0152.zip › Supp07_MTC_comparison--.xlsx]

## Sheet: Supp07_MTC_comparison
AbDb ID	L1_LRC	L1_AP	L1_Can	L1_Cho	L1_MT	L2_LRC	L2_AP	L2_Can	L2_Cho	L2_MT	L3_LRC	L3_AP	L3_Can	L3_Cho	L3_MT	H1_LRC	H1_AP	H1_Can	H1_Cho	H1_MT	H2_LRC	H2_AP	H2_Can	H2_Cho	H2_MT
1bbd_0	L1-17-allT	3ijh_1	0	3	17A	L2-7-allT	5fcs_1	0	1	7A	L3-9-cis95	5ezi_0	0	1	9A	H1-10-allT	6bi2_0	1	1	10A	H2-10-allT	1ngz_0	1	2	10A
1cgs_0	L1-16-allT	1cgs_0	2	?	16A	L2-7-allT	1bln_1	0	1	7A	L3-9-cis95	1cgs_0	0	1	9A	H1-10-allT	3cle_0	1	1	10A	H2-10-allT	2q76_1	1	2	10A
1dfb_0	L1-11-allT	6n35_0	0	2	11A	L2-7-allT	1bln_1	0	1	7A	L3-7-allT	1dfb_0	0	4	7A	H1-10-allT	3cfk_0	1	1	10A	H2-10-allT	6cr1_0	0	3	10B
1fai_0	L1-11-allT	1zan_0	0	2	11A	L2-7-allT	6elj_0	0	1	7A	L3-9-cis95	3qpq_3	0	1	9A	H1-10-allT	4qt5_1	1	1	10A	H2-10-allT	5i18_0	1	2	10A
1for_0	L1-10-allT	2w9d_0	0	1	10A	L2-7-allT	1a7n_0	0	1	7A	L3-9-cis95	1for_0	0	1	9A	H1-10-allT	5ob5_0	1	1	10A	H2-10-allT	6bi0_0	1	2	10A
1fvc_0	L1-11-allT	3hc4_0	0	?	11A	L2-7-allT	6j9o_0	0	1	7A	L3-9-cis95	5vh4_0	0	1	9A	H1-10-allT	1fvc_1	1	1	10A	H2-10-allT	4lly_0	1	2	10A
1fvd_0	L1-11-allT	4fnl_1	0	?	11A	L2-7-allT	5bvj_3	0	1	7A	L3-9-cis95	4ioi_0	0	1	9A	H1-10-allT	6bi2_0	1	1	10A	H2-10-allT	6bi0_0	1	2	10A
1gig_0	L1-14-allT	3cfj_3	0	7λ	14B	L2-7-allT	3v0v_0	0	1	7A	L3-9-allT	6h3h_1	0	?	9D	H1-10-allT	6azk_0	1	1	10A	H2-9-allT	1gig_0	0	1	9A
1hil_0	L1-17-allT	3ijh_1	0	3	17A	L2-7-allT	5gs1_2	0	1	7A	L3-9-cis95	6elj_0	0	1	9A	H1-10-allT	6pe7_0	1	1	10A	H2-10-allT	6a9k_0	0	3	10B
1igc_0	L1-11-allT	3hc4_0	0	?	11A	L2-7-allT	1etz_0	0	1	7A	L3-9-cis95	5x4g_0	0	1	9A	H1-10-allT	6ghg_0	1	1	10A	H2-10-allT	6cr1_0	0	3	10B
1igf_0	L1-16-allT	1igf_0	0	?	16A	L2-7-allT	1a7n_0	0	1	7A	L3-9-cis95	5x4g_0	0	1	9A	H1-10-allT	6pe7_0	1	1	10A	H2-10-allT	6cr1_0	0	3	10B
1igi_0	L1-16-allT	4jn1_0	2	4	16A	L2-7-allT	5bvj_3	0	1	7A	L3-9-cis95	6hgu_1	0	1	9A	H1-10-allT	1igi_0	1	1	10B	H2-10-allT	1ngz_0	1	2	10A
1igm_0	L1-11-allT	3hc4_0	0	2	11A	L2-7-allT	6btj_0	0	1	7A	L3-9-cis95	1jfq_0	0	1	9A	H1-10-allT	4z95_0	1	1	10A	H2-10-allT	6a9k_0	0	3	10B
1lmk_0	L1-16-allT	1jgv_0	2	?	16A	L2-7-allT	6elj_0	0	1	7A	L3-9-cis95	6hgu_1	0	1	9A	H1-10-allT	5wk2_0	1	1	10A	H2-10-allT	2q76_1	1	2	10A
1mam_0	L1-11-allT	6i1o_0	0	2	11A	L2-7-allT	6j9o_0	0	1	7A	L3-9-cis95	6elj_0	0	1	9A	H1-10-allT	6nov_0	1	1	10A	H2-12-allT	1mam_0	0	4	12A
1mcp_0	L1-17-allT	1mcp_0	0	3	17A	L2-7-allT	1etz_0	0	1	7A	L3-9-cis95	1jfq_0	0	1	9A	H1-10-allT	3pp3_1	1	1	10A	H2-12-allT	1mcp_0	0	4	12A
1mlb_0	L1-11-allT	6n35_0	0	2	11A	L2-7-allT	5ukn_0	0	1	7A	L3-9-cis95	1jfq_0	0	1	9A	H1-10-allT	6nov_0	1	1	10A	H2-10-allT	4lly_0	1	2	10A
1nbv_0	L1-16-allT	1nbv_0	1	4	16B	L2-7-allT	5bvj_3	0	1	7A	L3-9-cis95	5ibu_1	0	1	9A	H1-10-allT	1nbv_0	1	1	10C	H2-12-allT	7t0k_1	0	4	12B
1rmf_0	L1-16-allT	4jn1_0	2	4	16A	L2-7-allT	1etz_0	0	1	7A	L3-9-cis95	6hgu_1	0	1	9A	H1-10-allT	5ob5_0	1	1	10A	H2-10-allT	1rmf_0	3	2	10D
1vfa_0	L1-11-allT	1zan_0	0	2	11A	L2-7-allT	1a7n_0	0	1	7A	L3-9-cis95	1a7n_0	0	1	9A	H1-10-allT	6azk_0	1	1	10A	H2-9-allT	1gig_0	0	1	9A
2fb4_0	L1-13-allT	4q2z_0	1	5λ	13A	L2-7-allT	5ukn_0	0	1	7A	L3-11-allT	6qf9_0	2	5λ	11A	H1-10-allT	6ghg_0	1	1	10A	H2-10-allT	5bvj_3	0	3	10B
6fab_0	L1-11-allT	6i1o_0	0	2	11A	L2-7-allT	2v7h_1	1	1	7B	L3-9-cis95	1jfq_0	0	1	9A	H1-10-allT	5wk2_0	1	1	10A	H2-10-allT	6fab_0	2	2	10E
8fab_0	L1-11-allT	8fab_0	6	?	11B	L2-7-allT	7aql_3	0	?	7A	L3-9-allT	8fab_0	1	?	9F	H1-10-allT	6pe7_0	1	1	10A	H2-10-allT	5bvj_3	0	3	10B
2jel_0P	L1-16-allT	1jgv_0	2	?	16C	L2-7-allT	5bvj_3	0	1	7A	L3-9-cis95	4ygv_1	0	1	9A	H1-10-allT	6nov_0	1	1	10A	H2-10-allT	4lci_0	1	2	10A
1yqv_0P	L1-10-allT	2w9d_0	0	1	10A	L2-7-allT	7aql_3	0	1	7A	L3-8-allT	3w9d_0	0	3	8A	H1-10-allT	4qt5_1	1	1	10A	H2-10-allT	2q76_1	1	2	10A
1bbj_1	L1-11-allT	5i8e_0	0	2	11A	L2-7-allT	1a7n_0	0	1	7A	L3-9-cis95	1a7n_0	0	1	9A	H1-10-allT	3pp3_1	1	1	10A	H2-10-allT	1ngz_0	1	?	10C
2gfb_4	L1-11-allT	1zan_0	0	2	11A	L2-7-allT	6j9o_0	0	1	7A	L3-9-allT	4xbg_1	1	1	9A	H1-10-allT	4z95_0	1	1	10A	H2-10-allT	3cfj_1	0	3	10B
7fab_0	L1-14-allT	7mu4_0	4	6λ	14A	.	.	.	-	-	L3-9-allT	3cfj_0	0	4λ	9C	H1-10-allT	3pp3_1	1	1	10A	H2-9-allT	6z3k_6	0	1	9A
1acy_0P	L1-15-allT	2vl5_1	0	?	15B	L2-7-allT	4g6k_0	0	1	7A	L3-9-cis95	1a7n_0	0	1	9A	H1-12-allT	5k8a_3	2	3	12A	H2-9-allT	1fn4_0	0	1	9A
1fbi_1P	L1-11-allT	1zan_0	0	2	11A	L2-7-allT	1a7n_0	0	1	7A	L3-9-cis95	2fjf_5	0	1	9A	H1-10-allT	1cfq_0	1	?	10A	H2-10-allT	1ngz_0	1	2	10A
1fpt_0P	L1-16-allT	1jgv_0	2	4	16A	L2-7-allT	1a7n_0	0	1	7A	L3-9-cis95	5ibu_1	0	1	9A	H1-10-allT	3cle_0	1	1	10A	H2-10-allT	6bi0_0	1	2	10A
1frg_0P	L1-17-allT	3ijh_1	0	3	17A	L2-7-allT	5gs1_2	0	1	7A	L3-9-cis95	6elj_0	0	1	9A	H1-10-allT	6ghg_0	1	1	10A	H2-10-allT	6hkg_1	0	3	10B
1ggi_0P	.	.	.	5	15A	L2-7-allT	4g6k_0	0	1	7A	L3-9-cis95	6elj_0	0	1	9A	H1-12-allT	5k8a_3	2	?	10A	H2-9-allT	1fn4_0	0	1	9A
1ikf_0P	L1-11-allT	1zan_0	0	2	11A	L2-7-allT	1a7n_0	0	1	7A	L3-9-cis95	4ioi_0	0	1	9A	H1-10-allT	4z95_0	1	1	10A	H2-10-allT	6a9k_0	0	3	10B
1jhl_0P	L1-11-allT	1zan_0	0	2	11A	L2-7-allT	1fve_1	0	1	7A	L3-9-cis95	1a7n_0	0	1	9A	H1-10-allT	3cle_0	1	1	10A	H2-10-allT	6al4_0	1	2	10A
1ncb_0P	L1-11-allT	1zan_0	0	?	11A	L2-7-allT	5gs1_7	0	1	7A	L3-9-cis95	1a7n_0	0	1	9A	H1-10-allT	3cle_0	1	1	10A	H2-10-allT	4lci_0	1	4	10A
3hfm_0P	L1-11-allT	1zan_0	0	2	11A	L2-7-allT	1a7n_0	0	1	7A	L3-9-cis95	1ad0_1	0	1	9A	.	.	.	1	10A	H2-9-allT	1fn4_0	0	1	9A
1baf_0H	L1-10-allT	4ebq_0	0	1	10A	L2-7-allT	6q1k_0	0	1	7A	.	.	.	5	10A	H1-11-allT	5gru_1	0	2	11A	H2-9-allT	1fn4_0	0	1	9A
1dbb_0H	L1-16-allT	1cgs_0	2	4	16A	L2-7-allT	1a7n_0	0	?	7A	L3-9-cis95	1ad0_1	0	1	9A	H1-10-allT	5ob5_0	1	1	10A	H2-10-allT	5i18_0	1	?	10A
1eap_0H	L1-11-allT	6i1o_0	0	?	11A	L2-7-allT	1a7n_0	0	1	7A	L3-8-allT	3okm_0	0	?	8B	H1-10-allT	6nov_0	1	?	10A	H2-10-allT	4lly_0	1	2	10A
1fig_0H	.	.	.	6	12A	L2-7-allT	1a7n_0	0	1	7A	.	.	.	1	9E	H1-10-allT	5i16_0	1	1	10D	H2-10-allT	2a9m_0	1	2	10F
1ibg_0H	L1-15-allT	1mf2_0	0	?	15B	L2-7-allT	6btj_0	0	1	7A	L3-9-cis95	5ezi_0	0	1	9A	H1-10-allT	6azk_0	1	1	10A	H2-9-allT	1fn4_0	0	1	9A
1ind_0H	L1-14-allT	3cfj_3	0	7λ	14B	L2-7-allT	6j9o_0	0	1	7A	L3-9-allT	6h3h_1	0	?	9D	H1-10-allT	1fn4_0	1	?	10A	H2-10-allT	4f58_3	8	3	10C
1mfa_0H	.	.	.	7λ	14B	L2-7-allT	5bvj_3	0	1	7A	L3-9-allT	1oaq_0	0	?	9C	H1-10-allT	5ob5_0	1	1	10A	H2-10-allT	6al4_0	1	2	10A
1tet_0PH	L1-16-allT	7bg1_0	2	?	16A	L2-7-allT	5bvj_3	0	1	7A	L3-9-cis95	4ygv_1	0	1	9A	H1-10-allT	3cle_0	1	1	10A	H2-10-allT	4lci_0	1	2	10A
2cgr_0H	L1-16-allT	1jgv_0	2	?	16A	L2-7-allT	1a7n_0	0	1	7A	L3-9-cis95	5ibu_1	0	1	9A	H1-10-allT	3cle_0	1	1	10A	H2-10-allT	2q76_1	1	2	10A
2fbj_0H	L1-10-allT	4ebq_0	0	1	10A	L2-7-allT	3v0v_0	0	1	7A	L3-9-allT	3juy_0	2	2	9B	H1-10-allT	4z95_0	1	1	10A	H2-10-allT	6cr1_0	0	3	10B
4fab_0H	.	.	.	4	16B	L2-7-allT	1a7n_0	0	1	7A	L3-9-cis95	1ad0_1	0	1	9A	H1-10-allT	5vh4_0	1	1	10A	H2-12-allT	3sgd_0	0	4	12B
