# Supplementary material for: Do antibody CDR loops change conformation upon binding?
Source: MAbs. 2024 Mar 13;16(1):2322533. doi: 10.1080/19420862.2024.2322533 (PMC10939163; doi:10.1080/19420862.2024.2322533)
Supplement: Supplemental Material [file KMAB_A_2322533_SM0152.zip › Supp03_nmr_antibody_structures--.xlsx]

## Sheet: Supp03_nmr_antibody_structures
abdbid	complex	pdbid	method	n_models	chain_type	chain_label	chain_original	CDR-H1	CDR-H2	CDR-H3	CDR-L1	CDR-L2	CDR-L3	title
1f3r_0P	True	1f3r	SOLUTION NMR	1	H|L|A	H|L|A	B|B|A	GFSLTSFSVS	RMWYDGYTA	DLYGGYPLGFWYFDF	KGSQNINNYLA	NTNSLQT	YQYNNGYT	COMPLEX BETWEEN FV ANTIBODY FRAGMENT AND AN ANALOGUE OF THE MAIN IMMUNOGENIC REGION OF THE ACETYLCHOLINE RECEPTOR
1g9e_0	False	1g9e	SOLUTION NMR	20	H	H	A	GRTGSTYDMG	AINWDSARTY	GEGGTWDS				SOLUTION STRUCTURE AND RELAXATION MEASUREMENTS OF AN ANTIGEN-FREE HEAVY CHAIN VARIABLE DOMAIN (VHH) FROM LLAMA
1ieh_0	False	1ieh	SOLUTION NMR	10	H	H	A	GFTFSSYHMA	TINPGDGSTY	YSGGALDA				SOLUTION STRUCTURE OF A SOLUBLE SINGLE-DOMAIN ANTIBODY WITH HYDROPHOBIC RESIDUES TYPICAL OF A VL/VH INTERFACE
1maj_0	False	1maj	SOLUTION NMR	15	L	L	A				RSSQSLVHSNGNTYLN	KVSNRFS	SQTTHVPPT	SOLUTION STRUCTURE OF AN ISOLATED ANTIBODY VL DOMAIN
1mak_0	False	1mak	SOLUTION NMR	15	L	L	A				RSSQSLVHSNGNTYLN	KVSNRFS	SQTTHVPPT	SOLUTION STRUCTURE OF AN ISOLATED ANTIBODY VL DOMAIN
1qnz_0P	True	1qnz	SOLUTION NMR	1	H|L|A	H|L|P	H|L|P	GYTFTTYPIE	NFHPYSDDTN	HYGSAYAMDY	KASQSVDYDGDSYMN	AASNLES	QQSNEDPFT	NMR structure of the 0.5b anti-HIV antibody complex with the gp120 V3 peptide
1vhp_0	False	1vhp	SOLUTION NMR	20	H	H	A	GFTFSSYAMS	AVSGSGGSTY	LKKYAFDY				VH-P8, NMR
2kh2_0P	True	2kh2	SOLUTION NMR	77	L|H|A	L|H|A	B|B|A	GFDFSRYDMS	YISSGGGSTY	QNKKLTWFDY	RTSGNIHNYLT	NAKTLAD	QHFWSLPFT	Solution structure of a scFv-IL-1B complex
2kqm_0	False	2kqm	SOLUTION NMR	20	L|L	L|l	A|B				QASQDISNYLN|QASQDISNYLN	DASNLET|DASNLET	QQYDNLPYT|QQYDNLPYT	Solution structure of the KI O18/O8 Y87H immunoglobulin light chain variable domain
2kqn_0	False	2kqn	SOLUTION NMR	20	L|L	L|l	A|B				QASQDINNYLI|QASQDINNYLI	DASTLET|DASTLET	QQYDNLPYT|QQYDNLPYT	Solution structure of the AL-09 H87Y immunoglobulin light chain variable domain
2ltq_0P	True	2ltq	SOLID-STATE NMR	10	L|H|A	L|H|A	B|C|A	GFAFSSYDMS	YISSGGGSTY	PDYRSYAMDY	KSSQSLLNSRTRKNYLA	WASTRES	KQSYNLYT	High resolution structure of DsbB C41S by joint calculation with solid-state NMR and X-ray data
2ltq_1P	True	2ltq	SOLID-STATE NMR	10	L|H|A	L|H|D	E|F|D	GFAFSSYDMS	YISSGGGSTY	PDYRSYAMDY	KSSQSLLNSRTRKNYLA	WASTRES	KQSYNLYT	High resolution structure of DsbB C41S by joint calculation with solid-state NMR and X-ray data
2mkw_0	False	2mkw	SOLUTION NMR	20	L	L	A				TGSSGSIASNYVQ	EDNQRPS	QSYDSSNHVV	Solution Structure of 6aJl2 and 6aJL2-R24G Amyloidogenics Light Chain Proteins
2mmx_0	False	2mmx	SOLUTION NMR	20	L	L	A				TRSSGSIASNYVQ	EDNQRPS	QSYDSSNHVV	NMR study of 6aJL2
6iyn_0	False	6iyn	SOLUTION NMR	20	H	H	A	GRTFSSYAMG	VVNWSGRRTY	GKWDGSYYGAPDY				Solution structure of camelid nanobody Nb26 against aflatoxin B1
6k2i_0	False	6k2i	SOLUTION NMR	20	H	H	A	GRTFRSNAMG	AIRWSGGSTY	GVWRSSGWDTPDY				Solution structure of camelid nanobody Nb11 against aflatoxin B1
7eh3_0	False	7eh3	SOLUTION NMR	10	H	H	A	GRTFSSYAMA	RISGVGTNTY	SIYGYYSDTSYYTRLNNYLY				Structure of Nanobody Nb23 in solution using NMR spectroscopy
7v0v_0	False	7v0v	SOLUTION NMR	20	H	H	A	GFPVNRYSMR	GMSSAGDRSS	NVGFEY				GFP Nanobody NMR Structure
