# Supplementary material for: Do antibody CDR loops change conformation upon binding?
Source: MAbs. 2024 Mar 13;16(1):2322533. doi: 10.1080/19420862.2024.2322533 (PMC10939163; doi:10.1080/19420862.2024.2322533)
Supplement: Supplemental Material [file KMAB_A_2322533_SM0152.zip › Supp00_README--.txt]

SUPPLEMENTARY FILES
===================

Supp01_unbound_and_bound_abs.xlsx
---------------------------------
This file provides the clusters of unbound and bound antibody entries
from AbDb used as input to the pipeline in Figure 1.

Column 1: Row number in the original AbDb redundant cluster file
Column 2: Unbound antibody entry identifiers (separated by |)
Column 2: Bound antibody entry identifiers (separated by |)


Supp02_primary_set.xlsx
-----------------------
AbDb files in the primary set.

Column 1:     AbDb files with the same 'line_id' have identical
              sequences 
Column 2:     AbDb file identifier 
Column 3:     True if the AbDb antibody is in a complex with an
              antigen 
Column 4:     type of antibody chains in the AbDb file, H and L
              denotes heavy and light chain  
Column 5:     their chain labels in the AbDb file 
Column 6:     their original chain labels in the raw PDB file 
Column 7:     PDB code 
Column 8:     structure determination method 
Column 9:     structure resolution 
Column 10:    structure title 
Column 11-16: CDR sequences 


Supp03_nmr_antibody_structures.xlsx
-----------------------------------
Column 1:  The antibody entry identifier from AbDb
Column 2:  The antibody number (i.e. Column 1 in
           Supp01_unbound_and_bound_abs.xlsx)
Column 3:  Is this a complex?
Column 4:  PDB code
Column 5:  Method used to solve the structure
Column 6:  Number of models in the PDB file
Column 7:  Chain types present in the file (H,L,A) separated by | if
           more than one
Column 8:  Chain labels in AbDb file separated by | if more than one
Column 9:  Original chain labels in PDB file separated by | if more
           than one 
Column 10: CDR-H1 sequence
Column 11: CDR-H2 sequence
Column 12: CDR-H3 sequence
Column 13: CDR-L1 sequence
Column 14: CDR-L2 sequence
Column 15: CDR-L3 sequence
Column 16: Title from PDB file


Supp04_antibody_filtering.xlsx
------------------------------
Filtering of antibodies in Figure 1

Column 1:  The antibody entry identifier from AbDb
Column 2:  The antibody number (i.e. Column 1 in
           Supp01_unbound_and_bound_abs.xlsx)
Column 3:  Does it pass the resolution filter
Column 4:  Does it pass the requirement of having both light and heavy
           chains
Column 5:  Does it pass the requirement for no missing residues in the
           CDRs
Column 6:  Does it pass the temperature factor (B-factor) filter
Column 7:  Does it pass the non-proline cis torsion filter
Column 8:  Does it pass the structural alignment filter
Column 9:  Does it pass the final recheck of having both unbound and
           bound antibody structures (struct_retained)
Column 10: Is it a complex antibody

Columns 4-8 contain a '-' if a previous filter was not passed.


Supp05_unbound_filtering.xlsx
-----------------------------
Filtering of antibodies in Figure 2

Column 1: The antibody entry identifier from AbDb
Column 2: The antibody number (i.e. Column 1 in
          Supp01_unbound_and_bound_abs.xlsx)
Column 3: Does it pass the resolution filter
Column 4: Does it pass the requirement of having both light and heavy
          chains
Column 5: Does it pass the requirement for no missing residues in the
          CDRs
Column 6: Does it pass the temperature factor (B-factor) filter
Column 7: Does it pass the non-proline cis torsion filter
Column 8: Whether the AbDb file passed the filtering and entered
          into the primary set. True denotes a file entered the
          primary set.

Columns 4-7 contain a '-' if a previous filter was not passed.


Supp06_ClusterComparison.pdf
----------------------------
Details of comparison of clusters with those in Martin & Thornton and
in North et al.


Supp07_MTC_comparison.xlsx
--------------------------
Comparison with Martin Thornton clusters - data used to create
Supplementary Tables~S1-S5 in Supp06_ClusterComparison.pdf


Supp08_North_comparison.xlsx
----------------------------
Clustering results comparison between this work and North et
al. (2011) Data used to create Table~S6 in Supp06_ClusterComparison.pdf

Column 1: CDR type, i.e. one of H1, H2, H3, L1, L2, L3
Column 2: LoopID is the CDR cluster loop ID in North et al. (2011)
Column 3: ClusterID is the cluster ID in North et al. (2011)
Column 4: The CDR Length and Residue Configuration group defined in
          this work 
Column 5: The CDR loop affinity propagation (AP) cluster ID in our
          study 
Column 6: The original PDB ID of the antibody structure, if multiple
          structures are present, they are separated by `|` 


Supp09_cluster_member_cdr_seq.xlsx 
----------------------------------
CDR sequences of AbDb file members in each AP cluster

Column 1: AbDb ID
Column 2: The CDR Length and Residue Configuration group 
Column 3: The CDR loop canonical cluster index 
Column 4: The CDR loop affinity propagation cluster ID within 
Column 5: The CDR loop affinity propagation cluster exemplar AbDb ID 
Column 6: The CDR type, i.e. H1, H2, H3, L1, L2, L3 
Column 7: The CDR sequence (derived using Martin numbering and ABM CDR
          definition) 


Supp10_PrimaryAuxiliaryComparison.pdf
-------------------------------------
Full comparison of the primary dataset with the 'auxiliary' set
(i.e. those rejected through the filtering process).


Supp11_auxiliary_set.xlsx
-------------------------
AbDb files in the auxiliary set. 

Column 1:   AbDb files with the same '_id' have identical sequences
Column 2:   AbDb file identifier 
Column 3:   PDB code 
Column 4-9: CDR sequences 
Column 10:  resolution 
Column 11:  structure determination method 
Column 12:  structure title 
