# Supplementary material for: Do antibody CDR loops change conformation upon binding?
Source: MAbs. 2024 Mar 13;16(1):2322533. doi: 10.1080/19420862.2024.2322533 (PMC10939163; doi:10.1080/19420862.2024.2322533)
Supplement: Supplemental Material [file KMAB_A_2322533_SM0152.zip › Supp04_antibody_filtering--.xlsx]

## Sheet: Supp04_antibody_filtering
abdbid	antibody	1_resolution	2_chain	3_cdr_residue	4_b_factor	5_non_pro_cis	6_struct_aln	struct_retained	complex
5vn8_2PH	4	False	-	-	-	-	-	False	True
2ny7_0PH	4	True	True	True	True	True	False	False	True
5vn8_1PH	4	False	-	-	-	-	-	False	True
3ru8_0P	4	True	True	True	True	True	False	False	True
1hzh_1	4	True	True	True	False	-	-	False	False
5vn8_0PH	4	False	-	-	-	-	-	False	True
1hzh_0	4	True	True	True	False	-	-	False	False
1n0x_1P	4	True	True	True	True	True	False	False	True
1n0x_0P	4	True	True	True	True	True	False	False	True
1mrc_0	6	True	True	False	-	-	-	False	False
1mrf_0H	6	True	True	True	True	True	False	False	True
4hg4_8P	27	False	-	-	-	-	-	False	True
4hg4_5	27	False	-	-	-	-	-	False	False
4hg4_3P	27	False	-	-	-	-	-	False	True
4hg4_4P	27	False	-	-	-	-	-	False	True
4hg4_6P	27	False	-	-	-	-	-	False	True
4hg4_7	27	False	-	-	-	-	-	False	False
4hg4_0P	27	False	-	-	-	-	-	False	True
4hg4_1P	27	False	-	-	-	-	-	False	True
4hg4_2P	27	False	-	-	-	-	-	False	True
6mar_1PH	53	False	-	-	-	-	-	False	True
4nug_0	53	True	True	True	False	-	-	False	False
6mar_0PH	53	False	-	-	-	-	-	False	True
6olp_1PH	53	False	-	-	-	-	-	False	True
6dcq_0PH	53	False	-	-	-	-	-	False	True
6dcq_1PH	53	False	-	-	-	-	-	False	True
6olp_0PH	53	False	-	-	-	-	-	False	True
3etb_2P	63	False	-	-	-	-	-	False	True
3etb_1P	63	False	-	-	-	-	-	False	True
3esv_1	63	True	True	True	True	True	False	False	False
6nc2_4PH	66	False	-	-	-	-	-	False	True
6ncp_0	66	True	True	True	False	-	-	False	False
6nc2_5PH	66	False	-	-	-	-	-	False	True
6nc2_3PH	66	False	-	-	-	-	-	False	True
6nc2_0PH	66	False	-	-	-	-	-	False	True
6nc2_2PH	66	False	-	-	-	-	-	False	True
6nc2_1PH	66	False	-	-	-	-	-	False	True
6ncp_1P	66	True	True	True	True	True	False	False	True
2ap2_0P	78	True	True	True	True	True	True	True	True
2ap2_1P	78	True	True	True	True	True	True	True	True
1ap2_0	78	True	True	True	True	True	True	True	False
1ap2_1	78	True	True	True	True	True	True	True	False
6vi2_0	88	True	True	True	True	True	True	True	False
6vi2_1	88	True	True	True	True	True	True	True	False
6vi1_0P	88	True	True	True	True	True	True	True	True
6vi1_3P	88	True	True	True	False	-	-	False	True
6vi1_5P	88	True	True	True	False	-	-	False	True
6vi1_4P	88	True	True	True	True	True	True	True	True
6xmi_1P	88	True	True	True	True	True	True	True	True
6vi1_1P	88	True	True	True	True	True	True	True	True
6vi1_2P	88	True	True	True	True	True	True	True	True
6xmi_0P	88	True	True	True	True	True	True	True	True
7lbg_1P	89	True	True	True	True	True	False	False	True
7lbf_1P	89	True	True	True	True	True	False	False	True
7lbe_1P	89	False	-	-	-	-	-	False	True
4lri_0	89	True	True	False	-	-	-	False	False
4lri_1	89	True	True	False	-	-	-	False	False
7t4r_3P	89	False	-	-	-	-	-	False	True
7t4r_1P	89	False	-	-	-	-	-	False	True
4fp8_3P	96	False	-	-	-	-	-	False	True
4fnl_1	96	True	True	True	True	True	False	False	False
4fp8_1P	96	False	-	-	-	-	-	False	True
4fp8_2P	96	False	-	-	-	-	-	False	True
4fp8_0P	96	False	-	-	-	-	-	False	True
3lrs_3	98	True	True	False	-	-	-	False	False
3lrs_2	98	True	True	False	-	-	-	False	False
3lrs_0	98	True	True	False	-	-	-	False	False
3mme_2	98	False	-	-	-	-	-	False	False
6ulc_0PH	98	False	-	-	-	-	-	False	True
3mme_1	98	False	-	-	-	-	-	False	False
3lrs_1	98	True	True	False	-	-	-	False	False
6pwu_0PH	98	False	-	-	-	-	-	False	True
3mme_0	98	False	-	-	-	-	-	False	False
6umh_1	99	True	True	True	False	-	-	False	False
6umh_0	99	True	True	True	True	True	True	True	False
6umj_0	99	True	True	True	True	True	True	True	False
6umg_0P	99	True	True	True	True	True	True	True	True
6umi_0	99	True	True	True	True	True	True	True	False
6umg_1P	99	True	True	True	True	True	True	True	True
3mug_1	115	True	True	False	-	-	-	False	False
3mug_3	115	True	True	False	-	-	-	False	False
3mug_5H	115	True	True	False	-	-	-	False	True
3mug_2H	115	True	True	False	-	-	-	False	True
3mug_0	115	True	True	False	-	-	-	False	False
4ers_0	127	True	True	True	True	False	-	False	False
5xf1_0P	127	False	-	-	-	-	-	False	True
5xez_1P	127	False	-	-	-	-	-	False	True
5xf1_1P	127	False	-	-	-	-	-	False	True
5xez_0P	127	False	-	-	-	-	-	False	True
7m1c_0	133	True	True	False	-	-	-	False	False
7m30_1P	133	False	-	-	-	-	-	False	True
4k8r_0P	136	False	-	-	-	-	-	False	True
4lkc_0	136	True	True	True	True	False	-	False	False
5y2l_0PH	137	False	-	-	-	-	-	False	True
6j9o_0	137	True	True	True	True	True	False	False	False
5y2m_1P	137	False	-	-	-	-	-	False	True
5y2m_0P	137	False	-	-	-	-	-	False	True
6jfi_0	159	False	-	-	-	-	-	False	False
6jfi_1	159	False	-	-	-	-	-	False	False
6jep_0P	159	True	True	True	True	True	False	False	True
6jep_1P	159	True	True	True	False	-	-	False	True
6jfh_0	159	False	-	-	-	-	-	False	False
6jfh_2	159	False	-	-	-	-	-	False	False
6jfh_1	159	False	-	-	-	-	-	False	False
6u8c_0	166	True	True	False	-	-	-	False	False
5bjz_0P	166	True	True	True	True	True	False	False	True
5bjz_1P	166	True	True	True	True	True	False	False	True
6nb6_0P	168	False	-	-	-	-	-	False	True
6nb8_0	168	True	True	True	True	True	False	False	False
6nb7_0P	168	False	-	-	-	-	-	False	True
6nb7_1P	168	False	-	-	-	-	-	False	True
6nb6_1P	168	False	-	-	-	-	-	False	True
6nb7_2P	168	False	-	-	-	-	-	False	True
7kba_0	169	True	True	True	True	True	False	False	False
7kbb_0P	169	False	-	-	-	-	-	False	True
7n08_2P	196	True	True	True	True	True	True	True	True
7n08_1P	196	True	True	True	True	True	True	True	True
7n08_0P	196	True	True	True	True	True	True	True	True
7n07_0	196	True	True	True	False	-	-	False	False
1dfb_0	196	True	True	True	True	True	True	True	False
6vsr_0	201	True	True	False	-	-	-	False	False
6vn0_2PH	201	False	-	-	-	-	-	False	True
6vn0_0PH	201	False	-	-	-	-	-	False	True
6vn0_1PH	201	False	-	-	-	-	-	False	True
5esz_0PH	204	False	-	-	-	-	-	False	True
3tcl_0	204	True	True	True	True	True	False	False	False
3tcl_1	204	True	True	True	True	True	False	False	False
5viy_0PH	213	False	-	-	-	-	-	False	True
5viy_1PH	213	False	-	-	-	-	-	False	True
5vvf_0	213	True	True	True	True	True	False	False	False
4jm4_0	222	True	True	True	True	True	False	False	False
4nzr_0P	222	True	True	True	False	-	-	False	True
5hj3_3P	238	False	-	-	-	-	-	False	True
5hj3_0P	238	False	-	-	-	-	-	False	True
3inu_1	238	True	True	True	False	-	-	False	False
5hj3_2P	238	False	-	-	-	-	-	False	True
5hj3_1P	238	False	-	-	-	-	-	False	True
3inu_0	238	True	True	True	False	-	-	False	False
5ggv_0P	243	True	True	True	True	True	True	True	True
5ggu_1	243	True	True	True	True	True	True	True	False
5ggu_0	243	True	True	True	True	True	True	True	False
7zr7_0P	244	False	-	-	-	-	-	False	True
7zr7_2P	244	False	-	-	-	-	-	False	True
7zr7_1P	244	False	-	-	-	-	-	False	True
7zff_0	244	True	True	True	True	True	False	False	False
2pr4_0	245	True	True	False	-	-	-	False	False
1u8p_0P	245	False	-	-	-	-	-	False	True
1u8j_0P	245	True	True	True	True	True	False	False	True
1u93_0P	245	True	True	True	True	True	False	False	True
1u95_0P	245	True	True	True	True	True	False	False	True
2pw1_0P	245	True	True	True	True	True	False	False	True
3idi_0P	245	True	True	False	-	-	-	False	True
1u8l_0P	245	True	True	True	True	True	False	False	True
3dro_0P	245	False	-	-	-	-	-	False	True
3mod_0P	245	True	True	True	True	True	False	False	True
3idj_0P	245	True	True	True	True	True	False	False	True
1u8o_0P	245	False	-	-	-	-	-	False	True
1u8n_0P	245	True	True	True	True	True	False	False	True
2pw2_0P	245	True	True	True	True	True	False	False	True
1tjh_0P	245	True	True	True	True	True	False	False	True
3idg_0P	245	True	True	True	True	True	False	False	True
1tji_0P	245	True	True	True	True	True	False	False	True
3mob_0P	245	True	True	True	False	-	-	False	True
2p8p_0P	245	True	True	True	True	True	False	False	True
1u8m_0P	245	True	True	True	True	True	False	False	True
1u8k_0P	245	True	True	True	True	True	False	False	True
3drt_0P	245	False	-	-	-	-	-	False	True
1tjg_0P	245	True	True	True	True	True	False	False	True
3d0l_0P	245	True	True	False	-	-	-	False	True
3idn_0P	245	True	True	True	True	True	False	False	True
3bqu_0P	245	False	-	-	-	-	-	False	True
3d0v_0P	245	True	True	True	True	True	False	False	True
3idm_0P	245	True	True	True	True	True	False	False	True
3egs_0P	245	False	-	-	-	-	-	False	True
1u8i_0P	245	True	True	True	True	True	False	False	True
2p8m_0P	245	True	True	False	-	-	-	False	True
3drq_0P	245	True	True	False	-	-	-	False	True
1u8q_0P	245	True	True	True	True	True	False	False	True
3moa_0P	245	True	True	True	True	True	False	False	True
1u8h_0P	245	True	True	True	True	True	False	False	True
2f5b_0P	245	True	True	True	True	True	False	False	True
2p8l_0P	245	True	True	True	True	True	False	False	True
1u91_0P	245	True	True	True	True	True	False	False	True
1u92_0P	245	True	True	True	True	True	False	False	True
6phc_0P	246	False	-	-	-	-	-	False	True
6phh_1	246	True	True	True	False	-	-	False	False
6phh_0	246	True	True	True	False	-	-	False	False
6phc_1P	246	False	-	-	-	-	-	False	True
3eyf_1P	248	True	True	True	True	True	True	True	True
3eyf_0P	248	True	True	True	True	True	True	True	True
3eyo_0	248	True	True	False	-	-	-	False	False
3eyo_1	248	True	True	True	True	True	True	True	False
6mco_1PH	257	False	-	-	-	-	-	False	True
6mdt_1PH	257	False	-	-	-	-	-	False	True
4r2g_0PH	257	False	-	-	-	-	-	False	True
6ieq_0PH	257	False	-	-	-	-	-	False	True
6ce0_1PH	257	False	-	-	-	-	-	False	True
4r2g_1PH	257	False	-	-	-	-	-	False	True
5um8_0PH	257	False	-	-	-	-	-	False	True
7kmd_1PH	257	False	-	-	-	-	-	False	True
4r26_0	257	True	True	True	False	-	-	False	False
4r2g_2PH	257	False	-	-	-	-	-	False	True
4r2g_3PH	257	False	-	-	-	-	-	False	True
5t3s_0PH	257	False	-	-	-	-	-	False	True
5t3x_0PH	260	False	-	-	-	-	-	False	True
7ucg_3PH	260	False	-	-	-	-	-	False	True
6orn_1PH	260	False	-	-	-	-	-	False	True
6udk_1PH	260	False	-	-	-	-	-	False	True
6v8z_4PH	260	False	-	-	-	-	-	False	True
6udk_2PH	260	False	-	-	-	-	-	False	True
7ucg_5PH	260	False	-	-	-	-	-	False	True
7ucf_1PH	260	False	-	-	-	-	-	False	True
7ucg_1PH	260	False	-	-	-	-	-	False	True
4fq2_0	260	True	True	True	True	True	False	False	False
6ccb_0PH	260	False	-	-	-	-	-	False	True
6orn_2PH	260	False	-	-	-	-	-	False	True
6udk_0PH	260	False	-	-	-	-	-	False	True
6v8z_0PH	260	False	-	-	-	-	-	False	True
6okp_0PH	260	False	-	-	-	-	-	False	True
6ccb_1PH	260	False	-	-	-	-	-	False	True
5t3z_0PH	260	False	-	-	-	-	-	False	True
7bub_1P	261	False	-	-	-	-	-	False	True
7bud_0P	261	False	-	-	-	-	-	False	True
7bu8_0P	261	False	-	-	-	-	-	False	True
7bub_0P	261	False	-	-	-	-	-	False	True
7bua_0P	261	False	-	-	-	-	-	False	True
7bua_2P	261	False	-	-	-	-	-	False	True
7bue_0	261	False	-	-	-	-	-	False	False
7bue_2	261	False	-	-	-	-	-	False	False
7buf_0	261	False	-	-	-	-	-	False	False
7bu8_1P	261	False	-	-	-	-	-	False	True
7bud_1P	261	False	-	-	-	-	-	False	True
7buf_1	261	False	-	-	-	-	-	False	False
7bu8_2PH	261	False	-	-	-	-	-	False	True
7bue_1	261	False	-	-	-	-	-	False	False
7bua_1P	261	False	-	-	-	-	-	False	True
4tvp_0PH	266	False	-	-	-	-	-	False	True
5u7o_1PH	266	False	-	-	-	-	-	False	True
5wdu_3PH	266	False	-	-	-	-	-	False	True
7lx3_2PH	266	False	-	-	-	-	-	False	True
7lx2_0PH	266	False	-	-	-	-	-	False	True
6vlr_1PH	266	False	-	-	-	-	-	False	True
7lxm_0PH	266	False	-	-	-	-	-	False	True
6vlr_0PH	266	False	-	-	-	-	-	False	True
4nco_2P	266	False	-	-	-	-	-	False	True
5uty_1PH	266	False	-	-	-	-	-	False	True
7lxn_0PH	266	False	-	-	-	-	-	False	True
6de7_1PH	266	False	-	-	-	-	-	False	True
7lx3_0PH	266	False	-	-	-	-	-	False	True
7lxn_2PH	266	False	-	-	-	-	-	False	True
5i8h_3PH	266	False	-	-	-	-	-	False	True
7lxm_1PH	266	False	-	-	-	-	-	False	True
3jcb_0P	266	False	-	-	-	-	-	False	True
5fyj_1PH	266	False	-	-	-	-	-	False	True
5wdu_7PH	266	False	-	-	-	-	-	False	True
7lxm_2PH	266	False	-	-	-	-	-	False	True
5wdu_5PH	266	False	-	-	-	-	-	False	True
3jcc_0	266	False	-	-	-	-	-	False	False
7lx2_2PH	266	False	-	-	-	-	-	False	True
4nco_0P	266	False	-	-	-	-	-	False	True
5u7m_1PH	266	False	-	-	-	-	-	False	True
5fyl_1PH	266	False	-	-	-	-	-	False	True
4nco_1P	266	False	-	-	-	-	-	False	True
6vlr_2PH	266	False	-	-	-	-	-	False	True
7lx2_1PH	266	False	-	-	-	-	-	False	True
5fyk_1PH	266	False	-	-	-	-	-	False	True
6b0n_1PH	266	False	-	-	-	-	-	False	True
5i8h_0PH	266	False	-	-	-	-	-	False	True
7lxn_1PH	266	False	-	-	-	-	-	False	True
5utf_0PH	266	False	-	-	-	-	-	False	True
7lx3_1PH	266	False	-	-	-	-	-	False	True
6wgk_1	269	True	True	True	True	True	False	False	False
6wgb_0	269	True	True	False	-	-	-	False	False
6wgk_2	269	True	True	True	True	True	False	False	False
6wgk_3	269	True	True	False	-	-	-	False	False
6wgk_0	269	True	True	True	True	True	False	False	False
6wgj_3	269	True	True	False	-	-	-	False	False
6wgj_1	269	True	True	False	-	-	-	False	False
6wg8_0	269	True	True	True	True	True	False	False	False
6wgj_2	269	True	True	True	False	-	-	False	False
6wgb_1	269	True	True	False	-	-	-	False	False
6wgj_0	269	True	True	False	-	-	-	False	False
6wgl_0P	269	False	-	-	-	-	-	False	True
4gxv_1	272	True	True	True	True	True	False	False	False
4gxu_1P	272	False	-	-	-	-	-	False	True
4gxu_0PH	272	False	-	-	-	-	-	False	True
4gxu_2P	272	False	-	-	-	-	-	False	True
4gxv_0	272	True	True	True	False	-	-	False	False
4gxu_4PH	272	False	-	-	-	-	-	False	True
4gxu_5P	272	False	-	-	-	-	-	False	True
4gxu_3P	272	False	-	-	-	-	-	False	True
5cex_1	276	True	True	True	False	-	-	False	False
5cex_0H	276	True	True	True	False	-	-	False	True
6vy2_2PH	298	False	-	-	-	-	-	False	True
6vy2_1PH	298	False	-	-	-	-	-	False	True
6vu2_0	298	True	True	True	False	-	-	False	False
6vy2_0PH	298	False	-	-	-	-	-	False	True
4hha_0P	310	True	True	True	True	True	True	True	True
4hh9_1	310	True	True	True	True	True	True	True	False
4hh9_0	310	True	True	True	True	True	True	True	False
4o5i_4PH	318	False	-	-	-	-	-	False	True
4o5i_3PH	318	False	-	-	-	-	-	False	True
4o5l_0	318	True	True	True	True	True	True	True	False
4o5i_5PH	318	False	-	-	-	-	-	False	True
4o5i_1PH	318	False	-	-	-	-	-	False	True
4o5i_2PH	318	False	-	-	-	-	-	False	True
4o58_0P	318	True	True	True	True	True	True	True	True
4o5i_0PH	318	False	-	-	-	-	-	False	True
5jny_1	333	False	-	-	-	-	-	False	False
6vpx_2PH	333	False	-	-	-	-	-	False	True
5t6l_1P	333	True	True	True	True	True	False	False	True
5jny_0	333	False	-	-	-	-	-	False	False
5ghw_0P	333	True	True	True	True	True	False	False	True
4g6f_1P	333	True	True	True	True	True	False	False	True
6vpx_1PH	333	False	-	-	-	-	-	False	True
4g6f_0P	333	True	True	True	False	-	-	False	True
4u6g_0P	333	False	-	-	-	-	-	False	True
4u6g_1P	333	False	-	-	-	-	-	False	True
7kdd_2PH	345	False	-	-	-	-	-	False	True
7kdd_1PH	345	False	-	-	-	-	-	False	True
7kdd_0PH	345	False	-	-	-	-	-	False	True
4osu_0	345	True	True	False	-	-	-	False	False
6cnr_0	350	True	True	True	False	-	-	False	False
6co3_0P	350	True	True	True	False	-	-	False	True
4jo3_1P	379	True	True	True	True	True	False	False	True
4jo3_0P	379	True	True	True	False	-	-	False	True
4jo4_1	379	True	True	True	False	-	-	False	False
4jo4_0	379	True	True	True	False	-	-	False	False
7k8s_0P	381	False	-	-	-	-	-	False	True
7k8t_0P	381	False	-	-	-	-	-	False	True
7k8s_1P	381	False	-	-	-	-	-	False	True
7k8o_0	381	True	True	True	False	-	-	False	False
7k8s_2P	381	False	-	-	-	-	-	False	True
7k8t_2P	381	False	-	-	-	-	-	False	True
7k8t_1P	381	False	-	-	-	-	-	False	True
7sl5_3	391	True	True	True	False	-	-	False	False
7sl5_2P	391	True	True	True	True	True	False	False	True
7sl5_0P	391	True	True	True	True	True	False	False	True
7sl5_1P	391	True	True	True	True	True	False	False	True
6pzh_1	394	True	True	True	True	True	False	False	False
6pzh_0	394	True	True	True	True	True	False	False	False
6pzw_2PH	394	False	-	-	-	-	-	False	True
6pzw_0PH	394	False	-	-	-	-	-	False	True
6pzw_1PH	394	False	-	-	-	-	-	False	True
6pzw_3PH	394	False	-	-	-	-	-	False	True
6xul_1	395	True	True	True	False	-	-	False	False
6xul_0	395	True	True	True	True	True	True	True	False
6xun_1H	395	True	True	True	True	True	True	True	True
6xul_4	395	True	True	True	False	-	-	False	False
6xun_0H	395	True	True	True	True	True	True	True	True
6xul_2	395	True	True	True	True	True	True	True	False
6xul_3	395	True	True	True	True	True	True	True	False
6xul_5	395	True	True	True	False	-	-	False	False
6xun_2H	395	True	True	True	True	True	True	True	True
5ig7_0P	403	True	True	True	False	-	-	False	True
5ig7_2P	403	True	True	True	False	-	-	False	True
5ihz_2	403	True	True	False	-	-	-	False	False
5ihz_0	403	True	True	False	-	-	-	False	False
5ifj_3P	403	True	True	True	False	-	-	False	True
5ifj_0P	403	True	True	True	False	-	-	False	True
5ifj_2P	403	True	True	True	False	-	-	False	True
5ihz_3	403	True	True	False	-	-	-	False	False
5ihz_1	403	True	True	False	-	-	-	False	False
5ig7_3P	403	True	True	True	True	True	False	False	True
5ig7_1P	403	True	True	True	False	-	-	False	True
5ifj_1P	403	True	True	True	False	-	-	False	True
1rhh_1	404	True	True	True	True	True	False	False	False
2b4c_0P	404	False	-	-	-	-	-	False	True
1rhh_0	404	True	True	True	True	True	False	False	False
6q0o_0PH	416	False	-	-	-	-	-	False	True
6q1j_0	416	True	True	True	False	-	-	False	False
6q0l_0P	422	True	True	True	False	-	-	False	True
6q0i_0P	422	True	True	True	False	-	-	False	True
6q0h_0P	422	True	True	True	False	-	-	False	True
6q1k_0	422	True	True	True	True	True	False	False	False
4xmk_2P	443	False	-	-	-	-	-	False	True
4xml_0	443	True	True	True	False	-	-	False	False
4xmk_0P	443	False	-	-	-	-	-	False	True
4xmk_1P	443	False	-	-	-	-	-	False	True
7sn2_0P	446	False	-	-	-	-	-	False	True
7sn3_2P	446	False	-	-	-	-	-	False	True
7sn3_1P	446	False	-	-	-	-	-	False	True
7sn3_0P	446	False	-	-	-	-	-	False	True
7sn1_0	446	True	True	True	True	True	False	False	False
6b0w_0	447	True	True	True	True	True	True	True	False
6b0s_0P	447	True	True	True	True	True	True	True	True
6q1e_0	452	True	True	True	False	-	-	False	False
6q0e_0P	452	True	True	True	True	True	False	False	True
6okq_1	454	False	-	-	-	-	-	False	False
6okp_2PH	454	False	-	-	-	-	-	False	True
6okp_3PH	454	False	-	-	-	-	-	False	True
6okq_2	454	False	-	-	-	-	-	False	False
6okq_0	454	False	-	-	-	-	-	False	False
6q1g_0	457	True	True	True	True	True	True	True	False
6q18_0P	457	True	True	True	True	True	True	True	True
6chb_3P	482	False	-	-	-	-	-	False	True
6ch8_1PH	482	False	-	-	-	-	-	False	True
6ch7_1PH	482	False	-	-	-	-	-	False	True
6chb_0P	482	False	-	-	-	-	-	False	True
6ch9_1PH	482	False	-	-	-	-	-	False	True
6chb_5P	482	False	-	-	-	-	-	False	True
5ud9_0	482	True	True	False	-	-	-	False	False
4zyk_1	483	True	True	True	True	True	False	False	False
7mmn_1P	483	False	-	-	-	-	-	False	True
7mpg_1P	483	False	-	-	-	-	-	False	True
4zyk_0	483	True	True	False	-	-	-	False	False
4zyp_1P	483	False	-	-	-	-	-	False	True
7mmn_0P	483	False	-	-	-	-	-	False	True
7mpg_2P	483	False	-	-	-	-	-	False	True
4zyp_2P	483	False	-	-	-	-	-	False	True
7mpg_0P	483	False	-	-	-	-	-	False	True
7mmn_2P	483	False	-	-	-	-	-	False	True
4zyp_3P	483	False	-	-	-	-	-	False	True
5y0a_0	487	False	-	-	-	-	-	False	False
5y0a_2	487	False	-	-	-	-	-	False	False
5y0a_1P	487	False	-	-	-	-	-	False	True
6hjq_2P	492	False	-	-	-	-	-	False	True
6hjp_0P	492	False	-	-	-	-	-	False	True
6hjp_1P	492	False	-	-	-	-	-	False	True
6hjq_0P	492	False	-	-	-	-	-	False	True
6hkg_0	492	True	True	True	True	True	False	False	False
6hjp_2P	492	False	-	-	-	-	-	False	True
6hkg_1	492	True	True	True	True	True	False	False	False
6hjq_1P	492	False	-	-	-	-	-	False	True
4nrx_2	494	True	True	False	-	-	-	False	False
4nrx_0P	494	True	True	True	True	True	False	False	True
4nry_1	494	False	-	-	-	-	-	False	False
4nry_0	494	False	-	-	-	-	-	False	False
4nrx_1P	494	True	True	True	True	True	False	False	True
6dzl_1PH	496	False	-	-	-	-	-	False	True
6ea5_2	496	False	-	-	-	-	-	False	False
6dzm_2P	496	False	-	-	-	-	-	False	True
6ea7_2	496	False	-	-	-	-	-	False	False
6dzm_0P	496	False	-	-	-	-	-	False	True
6dzl_0PH	496	False	-	-	-	-	-	False	True
6ea5_1PH	496	False	-	-	-	-	-	False	True
6dzl_2PH	496	False	-	-	-	-	-	False	True
6dzm_1P	496	False	-	-	-	-	-	False	True
7jmx_0	502	True	True	False	-	-	-	False	False
7lq7_5P	502	False	-	-	-	-	-	False	True
7lq7_4P	502	False	-	-	-	-	-	False	True
7s5r_0P	502	True	True	True	True	True	False	False	True
7s5q_1P	502	False	-	-	-	-	-	False	True
7jmw_0P	502	False	-	-	-	-	-	False	True
7lm8_0P	502	True	True	True	True	True	False	False	True
7lq7_3P	502	False	-	-	-	-	-	False	True
7c94_0PH	507	False	-	-	-	-	-	False	True
7c95_0	507	True	True	True	False	-	-	False	False
7c95_1	507	True	True	True	False	-	-	False	False
7dun_0	508	True	True	True	True	False	-	False	False
7duo_0P	508	False	-	-	-	-	-	False	True
7dha_0P	508	True	True	True	True	True	False	False	True
3g6a_1	524	True	True	True	True	True	False	False	False
3g6a_0	524	True	True	True	True	True	False	False	False
3g6d_0P	524	False	-	-	-	-	-	False	True
6ute_1	525	False	-	-	-	-	-	False	False
6ute_4	525	False	-	-	-	-	-	False	False
6ute_2	525	False	-	-	-	-	-	False	False
6ute_3	525	False	-	-	-	-	-	False	False
6ute_0P	525	False	-	-	-	-	-	False	True
7rku_0	527	False	-	-	-	-	-	False	False
7rku_2	527	False	-	-	-	-	-	False	False
7rku_3P	527	False	-	-	-	-	-	False	True
7rku_1P	527	False	-	-	-	-	-	False	True
4py7_0	529	True	True	True	True	False	-	False	False
4py8_0P	529	False	-	-	-	-	-	False	True
4py7_1	529	True	True	True	True	False	-	False	False
7ke1_0	534	True	True	True	True	True	False	False	False
7ket_0P	534	True	True	False	-	-	-	False	True
7ke1_1	534	True	True	True	True	True	False	False	False
3giz_0	536	True	True	True	True	True	False	False	False
6y92_0P	536	False	-	-	-	-	-	False	True
6y92_1P	536	False	-	-	-	-	-	False	True
6apd_4P	540	False	-	-	-	-	-	False	True
6apd_5P	540	False	-	-	-	-	-	False	True
6apc_0	540	True	True	True	True	True	False	False	False
6apd_3P	540	False	-	-	-	-	-	False	True
4ogx_0P	545	True	True	True	True	True	False	False	True
4ogy_1P	545	True	True	False	-	-	-	False	True
4pub_0	545	True	True	False	-	-	-	False	False
4ogy_0P	545	True	True	True	True	True	False	False	True
3eoa_0P	577	True	True	True	True	True	True	True	True
3eoa_1P	577	True	True	True	True	True	True	True	True
3eob_0P	577	False	-	-	-	-	-	False	True
3eo9_0	577	True	True	True	True	True	True	True	False
3eob_1P	577	False	-	-	-	-	-	False	True
7pg8_2P	578	False	-	-	-	-	-	False	True
7pg8_1P	578	False	-	-	-	-	-	False	True
7pg8_6P	578	False	-	-	-	-	-	False	True
7pg8_3	578	False	-	-	-	-	-	False	False
7pg8_4	578	False	-	-	-	-	-	False	False
7pg8_5	578	False	-	-	-	-	-	False	False
7pg8_7P	578	False	-	-	-	-	-	False	True
7pg8_0	578	False	-	-	-	-	-	False	False
5g64_0P	581	False	-	-	-	-	-	False	True
5g64_1P	581	False	-	-	-	-	-	False	True
6tcq_0	581	True	True	True	True	True	False	False	False
6tcr_0	581	True	True	True	True	True	False	False	False
6tcp_0	582	True	True	True	True	True	False	False	False
6tcp_2	582	True	True	True	True	True	False	False	False
6tcp_1	582	True	True	True	True	True	False	False	False
6tcp_3	582	True	True	True	True	True	False	False	False
5hys_3	582	True	True	True	True	True	False	False	False
5hys_1P	582	True	True	True	False	-	-	False	True
7shy_1P	582	False	-	-	-	-	-	False	True
2xa8_0	582	True	True	True	True	True	False	False	False
6tcm_0	582	True	True	True	True	True	False	False	False
6tco_0	582	True	True	True	True	True	False	False	False
5hys_0	582	True	True	True	False	-	-	False	False
6tcn_0	582	True	True	True	True	True	False	False	False
4x7s_0	582	True	True	True	True	True	False	False	False
4x7t_1	582	False	-	-	-	-	-	False	False
5hys_2P	582	True	True	True	False	-	-	False	True
4x7t_0	582	False	-	-	-	-	-	False	False
6tcn_1	582	True	True	True	True	True	False	False	False
7shy_3P	582	False	-	-	-	-	-	False	True
6tco_1	582	True	True	True	True	True	False	False	False
5dd0_0P	588	True	True	True	True	True	False	False	True
5dd1_0	588	True	True	True	False	-	-	False	False
4yhp_3P	590	True	True	True	True	True	True	True	True
4yhp_2	590	True	True	True	True	True	True	True	False
4yhp_1P	590	True	True	True	True	True	True	True	True
4yhp_0	590	True	True	True	True	True	True	True	False
4yhy_0	590	True	True	True	True	True	True	True	False
7v3i_0	595	False	-	-	-	-	-	False	False
5h37_1P	595	False	-	-	-	-	-	False	True
7a3n_0P	595	True	True	True	True	True	False	False	True
4ut9_2P	595	False	-	-	-	-	-	False	True
7c2t_1P	595	False	-	-	-	-	-	False	True
7v3g_0PH	595	False	-	-	-	-	-	False	True
4ut9_3P	595	False	-	-	-	-	-	False	True
7v3j_0	595	False	-	-	-	-	-	False	False
7v3h_2PH	595	False	-	-	-	-	-	False	True
5h32_0	595	False	-	-	-	-	-	False	False
5h30_1	595	False	-	-	-	-	-	False	False
5h30_2	595	False	-	-	-	-	-	False	False
5h30_0	595	False	-	-	-	-	-	False	False
5h32_2	595	False	-	-	-	-	-	False	False
5h37_0P	595	False	-	-	-	-	-	False	True
7a3p_0P	595	False	-	-	-	-	-	False	True
7v3h_1P	595	False	-	-	-	-	-	False	True
7v3i_1	595	False	-	-	-	-	-	False	False
7c2t_0P	595	False	-	-	-	-	-	False	True
5h32_1	595	False	-	-	-	-	-	False	False
5h37_2P	595	False	-	-	-	-	-	False	True
7c2s_1	595	False	-	-	-	-	-	False	False
7c2s_0	595	False	-	-	-	-	-	False	False
7v3g_1P	595	False	-	-	-	-	-	False	True
7v3j_1	595	False	-	-	-	-	-	False	False
7v3h_0PH	595	False	-	-	-	-	-	False	True
7a3u_0P	595	False	-	-	-	-	-	False	True
2ny2_0P	598	True	True	True	True	True	True	True	True
7lok_1P	598	False	-	-	-	-	-	False	True
4rqs_0P	598	False	-	-	-	-	-	False	True
2nxz_0PH	598	True	True	True	True	True	True	True	True
1rzk_0P	598	False	-	-	-	-	-	False	True
5a7x_0P	598	False	-	-	-	-	-	False	True
1rz8_0	598	True	True	True	True	True	True	True	False
7lo6_1P	598	False	-	-	-	-	-	False	True
1yym_0P	598	True	True	True	True	True	True	True	True
2i5y_1P	598	True	True	True	True	True	True	True	True
5a7x_1P	598	False	-	-	-	-	-	False	True
1yyl_0P	598	True	True	True	True	True	True	True	True
5thr_0P	598	False	-	-	-	-	-	False	True
2i5y_0P	598	True	True	True	True	True	True	True	True
1yym_1P	598	True	True	True	True	True	True	True	True
2nxy_0P	598	True	True	True	True	True	True	True	True
2ny0_0P	598	True	True	True	True	True	True	True	True
1rzj_0P	598	True	True	True	True	True	True	True	True
6cm3_1P	598	False	-	-	-	-	-	False	True
5a8h_2P	598	False	-	-	-	-	-	False	True
2ny5_0P	598	True	True	True	True	True	True	True	True
2i60_0P	598	True	True	True	True	True	True	True	True
2i60_1P	598	True	True	True	True	True	True	True	True
1yyl_1P	598	True	True	True	True	True	True	True	True
2ny4_0P	598	True	True	True	True	True	True	True	True
5thr_2P	598	False	-	-	-	-	-	False	True
7lok_0P	598	False	-	-	-	-	-	False	True
5a8h_4P	598	False	-	-	-	-	-	False	True
5a7x_2P	598	False	-	-	-	-	-	False	True
1rz8_1	598	True	True	True	True	True	True	True	False
7lo6_0P	598	False	-	-	-	-	-	False	True
7lo6_2P	598	False	-	-	-	-	-	False	True
7klc_1P	598	False	-	-	-	-	-	False	True
6cm3_2P	598	False	-	-	-	-	-	False	True
5thr_1P	598	False	-	-	-	-	-	False	True
2ny6_0P	598	True	True	True	True	True	True	True	True
6cm3_0P	598	False	-	-	-	-	-	False	True
2ny3_0P	598	True	True	True	True	True	True	True	True
2ny1_0P	598	True	True	True	True	True	True	True	True
4jm2_1P	598	False	-	-	-	-	-	False	True
5a8h_0P	598	False	-	-	-	-	-	False	True
7wpv_0	605	True	True	True	False	-	-	False	False
7xxl_0P	605	False	-	-	-	-	-	False	True
6w51_2	612	False	-	-	-	-	-	False	False
6w51_1P	612	False	-	-	-	-	-	False	True
6w51_0	612	False	-	-	-	-	-	False	False
3p0v_1	613	False	-	-	-	-	-	False	False
3p11_0P	613	False	-	-	-	-	-	False	True
3p0v_0	613	False	-	-	-	-	-	False	False
3p0y_0P	613	True	True	True	True	True	False	False	True
6rcv_0P	615	False	-	-	-	-	-	False	True
6rcv_2P	615	False	-	-	-	-	-	False	True
6rcq_0	615	True	True	True	True	False	-	False	False
5bk0_0P	625	False	-	-	-	-	-	False	True
6azx_0	625	True	True	True	True	True	False	False	False
6azx_1	625	True	True	True	True	True	False	False	False
5bk0_1	625	False	-	-	-	-	-	False	False
7r6w_1P	631	True	True	True	True	True	False	False	True
7jxe_0	631	True	True	False	-	-	-	False	False
7l5b_0P	643	False	-	-	-	-	-	False	True
7l57_0	643	False	-	-	-	-	-	False	False
4xbp_1	648	False	-	-	-	-	-	False	False
4xcn_3	648	False	-	-	-	-	-	False	False
4xcn_2	648	False	-	-	-	-	-	False	False
4xbg_2	648	True	True	False	-	-	-	False	False
4xbg_4	648	True	True	False	-	-	-	False	False
4xcf_0P	648	True	True	False	-	-	-	False	True
4xce_1	648	False	-	-	-	-	-	False	False
4xbg_5	648	True	True	False	-	-	-	False	False
2fx9_0P	648	True	True	True	True	True	True	True	True
2fx8_2P	648	True	True	True	True	True	True	True	True
4xbp_0	648	False	-	-	-	-	-	False	False
4ngh_0P	648	True	True	True	False	-	-	False	True
2fx9_1P	648	True	True	True	True	True	True	True	True
4xcy_1	648	False	-	-	-	-	-	False	False
4xcy_5	648	False	-	-	-	-	-	False	False
4xcy_3	648	False	-	-	-	-	-	False	False
2fx7_0P	648	True	True	True	True	True	True	True	True
4xcc_0	648	False	-	-	-	-	-	False	False
4wy7_0P	648	True	True	True	False	-	-	False	True
1tzg_0P	648	True	True	True	True	True	True	True	True
4xbg_1	648	True	True	True	True	True	True	True	False
2fx8_1P	648	True	True	True	True	True	True	True	True
4xcy_4	648	False	-	-	-	-	-	False	False
4xcn_0	648	False	-	-	-	-	-	False	False
2fx8_3P	648	True	True	True	True	True	True	True	True
4xaw_0P	648	True	True	False	-	-	-	False	True
4xcn_1	648	False	-	-	-	-	-	False	False
4xcy_2	648	False	-	-	-	-	-	False	False
4xbe_0P	648	True	True	False	-	-	-	False	True
5cip_1	648	True	True	True	False	-	-	False	False
4xbg_0	648	True	True	True	True	True	True	True	False
4xcn_4	648	False	-	-	-	-	-	False	False
1tzg_1P	648	True	True	True	False	-	-	False	True
4xcn_5	648	False	-	-	-	-	-	False	False
4xbg_3	648	True	True	False	-	-	-	False	False
4xcy_0	648	False	-	-	-	-	-	False	False
4xc3_0P	648	True	True	True	True	True	True	True	True
4xce_2	648	False	-	-	-	-	-	False	False
4nhc_0P	648	False	-	-	-	-	-	False	True
4xbp_2	648	False	-	-	-	-	-	False	False
2fx8_0P	648	True	True	True	True	True	True	True	True
4xce_0	648	False	-	-	-	-	-	False	False
5cip_0	648	True	True	True	False	-	-	False	False
4xbp_3	648	False	-	-	-	-	-	False	False
5jw4_4P	654	False	-	-	-	-	-	False	True
5jw4_5P	654	False	-	-	-	-	-	False	True
5jw4_0P	654	False	-	-	-	-	-	False	True
5jw5_0	654	True	True	True	True	True	False	False	False
5jw4_1P	654	False	-	-	-	-	-	False	True
5jw4_2P	654	False	-	-	-	-	-	False	True
5jw5_1	654	True	True	False	-	-	-	False	False
5jw3_0PH	654	False	-	-	-	-	-	False	True
5jw4_3P	654	False	-	-	-	-	-	False	True
7kej_0P	690	False	-	-	-	-	-	False	True
7kej_2P	690	False	-	-	-	-	-	False	True
7kfg_0	690	False	-	-	-	-	-	False	False
7kej_1P	690	False	-	-	-	-	-	False	True
7yad_0P	706	True	True	True	True	True	False	False	True
7xco_2P	706	True	True	True	False	-	-	False	True
7x1m_0PH	706	True	True	True	True	True	False	False	True
7bep_1PH	706	True	True	True	False	-	-	False	True
6ws6_0H	706	False	-	-	-	-	-	False	True
7r6x_1PH	706	False	-	-	-	-	-	False	True
7tn0_0PH	706	False	-	-	-	-	-	False	True
7sob_3PH	706	True	True	True	False	-	-	False	True
7xck_0PH	706	True	True	True	True	True	False	False	True
6wps_2P	706	False	-	-	-	-	-	False	True
7l0n_0PH	706	True	True	True	False	-	-	False	True
6wps_1P	706	False	-	-	-	-	-	False	True
7sob_1PH	706	True	True	True	False	-	-	False	True
6wpt_1PH	706	False	-	-	-	-	-	False	True
7tm0_4PH	706	False	-	-	-	-	-	False	True
7tn0_1PH	706	False	-	-	-	-	-	False	True
7bep_3PH	706	True	True	True	False	-	-	False	True
7r6w_0P	706	True	True	True	True	True	False	False	True
7xco_1PH	706	True	True	True	False	-	-	False	True
8df5_1PH	706	True	True	True	True	True	False	False	True
7tly_0PH	706	False	-	-	-	-	-	False	True
6wps_0P	706	False	-	-	-	-	-	False	True
7tm0_3P	706	False	-	-	-	-	-	False	True
7soc_0P	706	False	-	-	-	-	-	False	True
6ws6_1	706	False	-	-	-	-	-	False	False
6ws6_2	706	False	-	-	-	-	-	False	False
7jx3_0P	706	True	True	True	False	-	-	False	True
7tm0_5PH	706	False	-	-	-	-	-	False	True
7sob_5PH	706	True	True	True	False	-	-	False	True
7yad_1PH	706	True	True	True	False	-	-	False	True
7xco_0P	706	True	True	True	False	-	-	False	True
7l0n_1PH	706	True	True	True	False	-	-	False	True
6wpt_0PH	706	False	-	-	-	-	-	False	True
8df5_0P	706	True	True	True	True	True	False	False	True
2fjf_8	708	True	True	True	True	True	True	True	False
2fjf_9	708	True	True	True	True	True	True	True	False
2fjf_1	708	True	True	True	True	True	True	True	False
2fjf_10	708	True	True	True	True	True	True	True	False
2fjf_11	708	True	True	True	True	True	True	True	False
2fjf_0	708	True	True	True	True	True	True	True	False
2fjg_1P	708	True	True	True	True	True	True	True	True
2fjf_6	708	True	True	True	True	True	True	True	False
2fjf_7	708	True	True	True	True	True	True	True	False
2fjf_2	708	True	True	True	True	True	True	True	False
2fjg_0P	708	True	True	True	True	True	True	True	True
2fjf_4	708	True	True	True	True	True	True	True	False
2fjf_3	708	True	True	True	True	True	True	True	False
2fjf_5	708	True	True	True	True	True	True	True	False
5vh4_1H	709	True	True	True	True	True	True	True	True
5vh3_0	709	True	True	True	True	True	True	True	False
5vh4_0	709	True	True	True	True	True	True	True	False
6ugv_1	709	True	True	True	True	True	True	True	False
6ugt_0	709	True	True	True	True	True	True	True	False
6ugs_1	709	True	True	True	True	True	True	True	False
6ugv_0	709	True	True	True	True	True	True	True	False
5vh3_1	709	True	True	True	True	True	True	True	False
6ugt_1	709	True	True	True	True	True	True	True	False
4g3y_0P	709	True	True	True	True	True	True	True	True
6ugu_1	709	True	True	True	True	True	True	True	False
6ugs_0	709	True	True	True	True	True	True	True	False
6ugu_0	709	True	True	True	True	True	True	True	False
4odt_0H	711	True	True	True	True	True	True	True	True
4odu_0	711	True	True	True	True	True	True	True	False
4odu_1	711	True	True	True	True	True	True	True	False
4z95_0	711	True	True	True	True	True	True	True	False
4z8f_0N	711	True	True	True	True	True	True	True	True
6mee_1	712	True	True	True	True	True	True	True	False
6meh_0PH	712	True	True	True	True	True	True	True	True
6mee_0	712	True	True	False	-	-	-	False	False
6bi0_1	714	True	True	False	-	-	-	False	False
5xhf_0	714	False	-	-	-	-	-	False	False
6bhz_1	714	True	True	False	-	-	-	False	False
5xhg_1H	714	True	True	True	True	True	True	True	True
6mh2_0	714	True	True	False	-	-	-	False	False
5xhg_0H	714	True	True	True	True	True	True	True	True
6bi0_0	714	True	True	True	True	True	True	True	False
7pkl_0	714	True	True	True	True	True	True	True	False
7mn8_0P	714	False	-	-	-	-	-	False	True
6bhz_0	714	True	True	True	True	True	True	True	False
1n8z_0P	714	True	True	True	True	True	True	True	True
6oge_1P	714	False	-	-	-	-	-	False	True
4ub0_0	714	True	True	True	False	-	-	False	False
6bi2_1	714	True	True	True	False	-	-	False	False
6mh2_1	714	True	True	False	-	-	-	False	False
6bi2_0	714	True	True	True	True	True	True	True	False
4hkz_0	714	True	True	True	True	True	True	True	False
5xhf_1	714	False	-	-	-	-	-	False	False
7jz4_1H	716	True	True	False	-	-	-	False	True
1him_1P	730	False	-	-	-	-	-	False	True
1hil_1	730	True	True	True	True	True	True	True	False
1hil_0	730	True	True	True	True	True	True	True	False
1ifh_0P	730	True	True	True	True	True	True	True	True
1him_0P	730	False	-	-	-	-	-	False	True
1hin_0P	730	False	-	-	-	-	-	False	True
3hi6_1P	734	True	True	True	True	True	True	True	True
3hi6_0P	734	True	True	True	True	True	True	True	True
3hi5_0	734	True	True	True	True	True	True	True	False
4jfy_0	737	True	True	True	False	-	-	False	False
4jfx_0	737	True	True	True	True	True	True	True	False
4jfx_1P	737	True	True	True	True	True	True	True	True
3d69_0	740	False	-	-	-	-	-	False	False
1nl0_0P	740	True	True	True	True	True	False	False	True
3d69_1	740	False	-	-	-	-	-	False	False
5xjm_0P	743	False	-	-	-	-	-	False	True
5xli_1	743	True	True	True	False	-	-	False	False
6jod_0P	743	False	-	-	-	-	-	False	True
5xli_0	743	True	True	True	True	True	False	False	False
2or9_0P	746	True	True	True	True	True	False	False	True
2orb_1	746	True	True	False	-	-	-	False	False
2or9_1P	746	True	True	True	True	True	False	False	True
2orb_0	746	True	True	False	-	-	-	False	False
7bm5_2	753	False	-	-	-	-	-	False	False
7ncs_0P	753	False	-	-	-	-	-	False	True
7bm5_4	753	False	-	-	-	-	-	False	False
7bm5_0	753	False	-	-	-	-	-	False	False
7bm5_1	753	False	-	-	-	-	-	False	False
7nd0_0P	753	False	-	-	-	-	-	False	True
7bm5_3	753	False	-	-	-	-	-	False	False
6um5_2PH	754	False	-	-	-	-	-	False	True
6um5_0PH	754	False	-	-	-	-	-	False	True
5u15_0	754	True	True	True	True	True	False	False	False
6um5_1PH	754	False	-	-	-	-	-	False	True
5u15_1	754	True	True	True	True	True	False	False	False
5cba_0P	755	True	True	True	True	True	True	True	True
5cba_1P	755	True	True	True	False	-	-	False	True
5c2b_0	755	True	True	True	True	True	True	True	False
5c6w_0	756	True	True	True	True	True	False	False	False
5c6w_1	756	True	True	True	True	True	False	False	False
5cbe_0P	756	True	True	False	-	-	-	False	True
5cbe_1P	756	True	True	True	False	-	-	False	True
6wj1_1PH	757	False	-	-	-	-	-	False	True
6wj1_2PH	757	False	-	-	-	-	-	False	True
6wj1_0PH	757	False	-	-	-	-	-	False	True
6wj0_0	757	True	True	True	False	-	-	False	False
7l79_1	761	False	-	-	-	-	-	False	False
7ll1_1PH	761	False	-	-	-	-	-	False	True
7l79_0	761	False	-	-	-	-	-	False	False
7ll1_0PH	761	False	-	-	-	-	-	False	True
7ll1_2PH	761	False	-	-	-	-	-	False	True
4hie_0	762	True	True	True	True	True	True	True	False
4hii_1	762	True	True	False	-	-	-	False	False
4hih_0H	762	True	True	True	True	True	True	True	True
4hij_1H	762	True	True	True	True	True	True	True	True
4hih_1H	762	True	True	False	-	-	-	False	True
4hii_0H	762	True	True	True	False	-	-	False	True
4hij_0H	762	True	True	True	True	True	True	True	True
6bae_0	769	True	True	True	True	True	False	False	False
5u3d_0H	769	True	True	True	True	True	True	True	True
5u5f_0	769	True	True	True	True	True	False	False	False
5u6a_0	769	True	True	True	True	True	False	False	False
6b9z_0	769	True	True	True	True	True	True	True	False
6bah_0	769	True	True	True	True	True	False	False	False
5u5m_0	769	True	True	True	True	True	False	False	False
6b9y_0	769	True	True	True	True	True	False	False	False
5tpl_0	771	True	True	True	True	True	False	False	False
6cbj_0H	771	False	-	-	-	-	-	False	True
6um6_0PH	779	False	-	-	-	-	-	False	True
6um6_2PH	779	False	-	-	-	-	-	False	True
5tqa_1	779	True	True	True	False	-	-	False	False
5tqa_0	779	True	True	True	False	-	-	False	False
6um6_1PH	779	False	-	-	-	-	-	False	True
6oc7_0	785	True	True	False	-	-	-	False	False
6nfc_1PH	785	False	-	-	-	-	-	False	True
5xrq_0	788	True	True	True	False	-	-	False	False
5w42_0P	788	False	-	-	-	-	-	False	True
5xrq_1	788	True	True	True	False	-	-	False	False
4m8q_0P	789	False	-	-	-	-	-	False	True
4m8q_1P	789	False	-	-	-	-	-	False	True
4lrn_0	789	True	True	False	-	-	-	False	False
5grj_0P	800	False	-	-	-	-	-	False	True
4nki_0	800	True	True	True	False	-	-	False	False
7k8v_1P	802	False	-	-	-	-	-	False	True
7k8p_0	802	True	True	True	True	True	False	False	False
7k8v_0P	802	False	-	-	-	-	-	False	True
2adg_0	803	True	True	True	True	True	True	True	False
2adi_0H	803	True	True	True	True	True	True	True	True
2adj_0	803	False	-	-	-	-	-	False	False
6nb5_1	823	False	-	-	-	-	-	False	False
6nb5_0	823	False	-	-	-	-	-	False	False
6nb4_0PH	823	False	-	-	-	-	-	False	True
6nb3_0P	823	False	-	-	-	-	-	False	True
6nb3_1PH	823	False	-	-	-	-	-	False	True
4ob5_0	837	True	True	False	-	-	-	False	False
4odx_1P	837	False	-	-	-	-	-	False	True
4odx_0P	837	False	-	-	-	-	-	False	True
4xnu_0P	851	False	-	-	-	-	-	False	True
4xpb_0	851	False	-	-	-	-	-	False	False
4xpt_0	851	False	-	-	-	-	-	False	False
4xp4_0P	851	True	True	True	True	True	False	False	True
4xnx_0P	851	False	-	-	-	-	-	False	True
6m0z_0P	851	False	-	-	-	-	-	False	True
7wgt_0P	851	True	True	True	False	-	-	False	True
6m2r_0P	851	True	True	True	True	True	False	False	True
4xp5_0P	851	False	-	-	-	-	-	False	True
4xp1_0P	851	False	-	-	-	-	-	False	True
6m3z_0P	851	False	-	-	-	-	-	False	True
6m47_0P	851	False	-	-	-	-	-	False	True
4xp6_0P	851	False	-	-	-	-	-	False	True
4xph_0P	851	False	-	-	-	-	-	False	True
7wlw_0P	851	False	-	-	-	-	-	False	True
4xpf_0P	851	False	-	-	-	-	-	False	True
4xpa_0P	851	False	-	-	-	-	-	False	True
4xpg_0P	851	False	-	-	-	-	-	False	True
4m48_0P	851	False	-	-	-	-	-	False	True
7wgd_0P	851	False	-	-	-	-	-	False	True
6m0f_0P	851	False	-	-	-	-	-	False	True
4xp9_0P	851	True	True	True	False	-	-	False	True
6m38_0P	851	False	-	-	-	-	-	False	True
4hkb_4	865	False	-	-	-	-	-	False	False
4hkb_1	865	False	-	-	-	-	-	False	False
4hkb_0	865	False	-	-	-	-	-	False	False
4hkb_5	865	False	-	-	-	-	-	False	False
4hkb_2	865	False	-	-	-	-	-	False	False
4hkb_3	865	False	-	-	-	-	-	False	False
4hkx_0P	865	True	True	False	-	-	-	False	True
6e64_0	866	False	-	-	-	-	-	False	False
6e64_1	866	False	-	-	-	-	-	False	False
6e62_0P	866	True	True	True	False	-	-	False	True
6e62_1P	866	True	True	True	False	-	-	False	True
1s78_0P	872	False	-	-	-	-	-	False	True
1s78_1P	872	False	-	-	-	-	-	False	True
1l7i_0	872	True	True	True	True	True	False	False	False
6oge_0P	872	False	-	-	-	-	-	False	True
7u8m_4P	873	False	-	-	-	-	-	False	True
6obz_1	873	True	True	True	True	True	True	True	False
6oc3_0P	873	False	-	-	-	-	-	False	True
7u8m_3P	873	False	-	-	-	-	-	False	True
6ocb_0P	873	True	True	True	True	True	True	True	True
6obz_0	873	True	True	True	True	True	True	True	False
7u8m_5P	873	False	-	-	-	-	-	False	True
6oc3_1P	873	False	-	-	-	-	-	False	True
3gje_0	874	True	True	True	True	True	True	True	False
3gje_1	874	True	True	True	True	True	True	True	False
3gjf_1P	874	True	True	True	True	True	True	True	True
3gjf_0P	874	True	True	True	True	True	True	True	True
6qb3_0P	880	True	True	True	True	True	True	True	True
6qf6_1	880	True	True	True	True	True	True	True	False
6qb9_0	880	True	True	True	True	True	True	True	False
6qb9_1	880	True	True	True	True	True	True	True	False
6qf6_3	880	True	True	True	True	True	True	True	False
6qb4_0P	880	True	True	True	True	True	True	True	True
6qf6_0	880	True	True	True	True	True	True	True	False
6qfc_0P	881	True	True	True	True	True	True	True	True
6qf6_2	881	True	True	True	True	True	True	True	False
6qf9_0	881	True	True	True	True	True	True	True	False
6qb6_0P	882	True	True	True	True	True	True	True	True
5mev_0P	882	False	-	-	-	-	-	False	True
5mes_0P	882	True	True	True	True	True	True	True	True
6qbc_0	882	True	True	True	True	True	True	True	False
6fs0_0P	882	True	True	True	True	True	True	True	True
6e65_0	886	True	True	True	True	True	True	True	False
6e63_0P	886	True	True	True	True	True	True	True	True
6e63_1P	886	True	True	True	True	True	True	True	True
1i9j_0H	891	True	True	True	True	True	False	False	True
1i9i_0	891	True	True	True	False	-	-	False	False
3ijs_1H	894	True	True	True	True	True	True	True	True
3ijy_0H	894	False	-	-	-	-	-	False	True
3ijh_1	894	True	True	True	True	True	True	True	False
3ijy_1	894	False	-	-	-	-	-	False	False
3ijs_0H	894	True	True	True	True	True	True	True	True
3ijh_0H	894	True	True	True	True	True	True	True	True
3ikc_1H	894	True	True	True	True	True	True	True	True
3ikc_0H	894	True	True	True	True	True	True	True	True
3fo9_1H	914	True	True	True	True	True	True	True	True
3fo9_0H	914	True	True	True	True	True	True	True	True
1axt_0	914	True	True	True	True	True	True	True	False
3tnn_3	915	True	True	True	True	True	False	False	False
3tnn_1	915	True	True	True	True	True	False	False	False
5w4l_2P	915	False	-	-	-	-	-	False	True
3tnn_2	915	True	True	True	True	True	False	False	False
3tnn_0	915	True	True	True	True	True	False	False	False
5w4l_0P	915	False	-	-	-	-	-	False	True
6uyd_1	917	True	True	True	False	-	-	False	False
6uym_1P	917	False	-	-	-	-	-	False	True
4mwf_1P	917	True	True	True	False	-	-	False	True
6uym_0P	917	False	-	-	-	-	-	False	True
4mwf_0	917	True	True	True	False	-	-	False	False
6uyd_0	917	True	True	True	False	-	-	False	False
1lo0_1	923	True	True	True	True	True	True	True	False
1lo0_0	923	True	True	True	True	True	True	True	False
1lo3_0H	923	True	True	True	True	True	True	True	True
1lo2_0H	923	True	True	True	True	True	True	True	True
1lo3_1H	923	True	True	True	True	True	True	True	True
1lo2_1H	923	True	True	True	True	True	True	True	True
6p65_1PH	926	False	-	-	-	-	-	False	True
6p65_0PH	926	False	-	-	-	-	-	False	True
6peh_2	926	True	True	True	False	-	-	False	False
6peh_0	926	True	True	False	-	-	-	False	False
6p65_2PH	926	False	-	-	-	-	-	False	True
1jgu_0H	933	True	True	True	True	True	True	True	True
1jgv_0	933	True	True	True	True	True	True	True	False
3qnx_0	935	True	True	True	False	-	-	False	False
3qo0_0P	935	True	True	True	True	True	True	True	True
3qny_1	935	True	True	False	-	-	-	False	False
3qo1_0	935	True	True	True	True	True	True	True	False
3m8o_0	935	True	True	True	True	True	True	True	False
3qnz_0P	935	True	True	False	-	-	-	False	True
3qny_0	935	True	True	False	-	-	-	False	False
7jvc_2PH	936	False	-	-	-	-	-	False	True
7jvc_1PH	936	False	-	-	-	-	-	False	True
7jva_0PH	936	False	-	-	-	-	-	False	True
7jvc_0PH	936	False	-	-	-	-	-	False	True
7jxd_1	936	True	True	True	False	-	-	False	False
7jxd_0	936	True	True	True	False	-	-	False	False
7wcd_2P	946	False	-	-	-	-	-	False	True
7wcd_0P	946	False	-	-	-	-	-	False	True
7wcd_1P	946	False	-	-	-	-	-	False	True
7wc0_0	946	True	True	True	False	-	-	False	False
7wc0_1	946	True	True	True	False	-	-	False	False
7njz_0P	953	False	-	-	-	-	-	False	True
4s2s_1	953	True	True	True	True	True	False	False	False
4s2s_0	953	True	True	True	True	True	False	False	False
6shg_0	953	False	-	-	-	-	-	False	False
7nw3_0P	953	False	-	-	-	-	-	False	True
1igf_0	955	True	True	True	True	True	True	True	False
2igf_0P	955	True	True	True	True	True	True	True	True
1igf_1	955	True	True	True	False	-	-	False	False
1bln_1	958	True	True	True	True	True	False	False	False
7a6e_0P	958	False	-	-	-	-	-	False	True
7a6c_0P	958	False	-	-	-	-	-	False	True
7a65_0P	958	False	-	-	-	-	-	False	True
7a6f_0P	958	False	-	-	-	-	-	False	True
1bln_0	958	True	True	True	True	True	False	False	False
7a69_0P	958	False	-	-	-	-	-	False	True
3eyv_0H	968	True	True	True	True	True	True	True	True
1s3k_0H	968	True	True	True	True	True	True	True	True
3eyv_1	968	True	True	True	True	True	True	True	False
1vpo_0H	971	True	True	True	True	True	False	False	True
1l7t_0	971	True	True	True	False	-	-	False	False
5fha_0	978	True	True	True	True	True	False	False	False
5fhc_1P	978	False	-	-	-	-	-	False	True
4jha_0	985	True	True	True	False	-	-	False	False
6s3d_2P	985	False	-	-	-	-	-	False	True
6s3d_3P	985	False	-	-	-	-	-	False	True
4jhw_0P	985	False	-	-	-	-	-	False	True
6s3d_1P	985	False	-	-	-	-	-	False	True
6s3d_0P	985	False	-	-	-	-	-	False	True
3x3f_0P	995	True	True	True	True	True	False	False	True
3x3g_0	995	True	True	True	False	-	-	False	False
1wcb_0H	1000	True	True	True	True	True	True	True	True
2bmk_1H	1000	True	True	True	True	True	True	True	True
1wcb_1H	1000	True	True	True	True	True	True	True	True
1wc7_0H	1000	True	True	True	True	True	True	True	True
1wc7_1	1000	True	True	True	True	True	True	True	False
2bmk_0H	1000	True	True	True	True	True	True	True	True
6s2i_3	1006	True	True	False	-	-	-	False	False
6s2i_0H	1006	True	True	True	True	True	True	True	True
6ffj_1	1006	True	True	True	True	True	True	True	False
6ffj_0	1006	True	True	True	True	True	True	True	False
6s2i_1	1006	True	True	True	True	True	True	True	False
6ffj_3	1006	True	True	False	-	-	-	False	False
6s2i_2	1006	True	True	False	-	-	-	False	False
6hx4_0P	1012	False	-	-	-	-	-	False	True
6gxx_0	1012	True	True	True	True	True	False	False	False
6hx4_1P	1012	False	-	-	-	-	-	False	True
5xj3_1P	1016	False	-	-	-	-	-	False	True
7elx_0P	1016	True	True	True	True	True	False	False	True
5tru_0P	1016	False	-	-	-	-	-	False	True
5xj3_3P	1016	False	-	-	-	-	-	False	True
7elx_1P	1016	True	True	True	True	True	False	False	True
5xj3_0P	1016	False	-	-	-	-	-	False	True
6jc2_0	1016	True	True	True	False	-	-	False	False
6rp8_0P	1016	True	True	True	True	True	False	False	True
5xj3_2P	1016	False	-	-	-	-	-	False	True
6rp8_1P	1016	True	True	True	False	-	-	False	True
5tru_1P	1016	False	-	-	-	-	-	False	True
6df1_0P	1029	True	True	True	True	True	True	True	True
6df0_0	1029	True	True	True	True	True	True	True	False
5iie_1	1033	True	True	True	False	-	-	False	False
5t4z_1	1033	True	True	True	False	-	-	False	False
5t4z_0H	1033	True	True	True	True	True	False	False	True
2hrp_0P	1050	True	True	True	True	True	True	True	True
2hrp_1P	1050	True	True	True	True	True	True	True	True
1mf2_0	1050	True	True	True	True	True	True	True	False
1mf2_1	1050	True	True	True	True	True	True	True	False
6mek_3P	1054	False	-	-	-	-	-	False	True
6med_1	1054	True	True	True	True	True	False	False	False
6mej_1PH	1054	True	True	True	False	-	-	False	True
6med_2	1054	True	True	True	True	True	False	False	False
6mek_0P	1054	False	-	-	-	-	-	False	True
6med_0	1054	True	True	True	True	True	False	False	False
6mei_0PH	1054	False	-	-	-	-	-	False	True
6xli_2P	1061	True	True	True	True	True	True	True	True
6xli_0	1061	True	True	True	True	True	True	True	False
6xli_1P	1061	True	True	True	True	True	True	True	True
5uqy_3P	1065	False	-	-	-	-	-	False	True
5uqy_2P	1065	False	-	-	-	-	-	False	True
5jrp_0	1065	True	True	True	True	True	False	False	False
5uqy_0P	1065	False	-	-	-	-	-	False	True
5uqy_1P	1065	False	-	-	-	-	-	False	True
4hpo_0P	1072	True	True	True	True	True	False	False	True
4hqq_0	1072	True	True	False	-	-	-	False	False
6bpc_1P	1076	True	True	True	True	True	False	False	True
6bpb_0	1076	True	True	True	True	True	False	False	False
6bpc_0P	1076	True	True	True	True	True	False	False	True
7kgu_0	1082	True	True	True	True	True	False	False	False
7kgu_2	1082	True	True	True	True	True	False	False	False
7kgu_3	1082	True	True	True	True	True	False	False	False
6uj9_0P	1082	False	-	-	-	-	-	False	True
7kgu_1	1082	True	True	True	True	True	False	False	False
7m7w_0P	1091	True	True	True	False	-	-	False	True
7ra8_1	1091	False	-	-	-	-	-	False	False
7m7w_2P	1091	True	True	True	False	-	-	False	True
7ra8_2	1091	False	-	-	-	-	-	False	False
7ra8_0	1091	False	-	-	-	-	-	False	False
7ral_0	1091	False	-	-	-	-	-	False	False
5ukq_0	1097	True	True	True	True	True	True	True	False
5ukr_0P	1097	True	True	True	True	True	True	True	True
5wux_1P	1103	False	-	-	-	-	-	False	True
5wuv_0	1103	True	True	True	True	True	False	False	False
5wux_0P	1103	False	-	-	-	-	-	False	True
5wux_2P	1103	False	-	-	-	-	-	False	True
4rir_1	1107	True	True	True	True	True	True	True	False
4rir_0	1107	True	True	True	True	True	True	True	False
4ris_0P	1107	True	True	True	True	True	True	True	True
4ouu_0	1113	True	True	True	True	True	True	True	False
4qxu_0P	1113	True	True	True	True	True	True	True	True
4ouu_1	1113	True	True	True	True	True	True	True	False
5b6f_0H	1125	True	True	True	True	True	True	True	True
5b6f_1	1125	True	True	True	True	True	True	True	False
5b6f_2H	1125	True	True	True	True	True	True	True	True
7n04_0	1134	True	True	True	True	True	True	True	False
7n05_0P	1134	True	True	True	True	True	True	True	True
7n3g_0	1143	True	True	True	True	True	True	True	False
7n3i_0P	1143	True	True	True	True	True	True	True	True
4g5z_0	1146	True	True	True	True	True	True	True	False
4g6j_0P	1146	True	True	True	True	True	True	True	True
6o3u_0	1148	False	-	-	-	-	-	False	False
6o3u_1	1148	False	-	-	-	-	-	False	False
6o3l_1P	1148	True	True	True	True	True	True	True	True
6o3l_0P	1148	True	True	True	True	True	True	True	True
6o3k_0	1148	True	True	True	True	True	True	True	False
6o3u_2	1148	False	-	-	-	-	-	False	False
6o3u_3	1148	False	-	-	-	-	-	False	False
7kx4_1	1163	True	True	True	True	True	True	True	False
7kx4_0	1163	True	True	True	True	True	True	True	False
7l7r_0P	1163	True	True	True	True	True	True	True	True
5fhc_0P	1175	False	-	-	-	-	-	False	True
5fhb_0	1175	True	True	True	True	True	False	False	False
1f4x_0H	1183	True	True	True	True	True	True	True	True
1f4y_0H	1183	True	True	True	True	True	True	True	True
1f4w_0	1183	True	True	True	True	True	True	True	False
5d7s_0	1202	True	True	True	False	-	-	False	False
5c7x_1P	1202	False	-	-	-	-	-	False	True
1yeh_0	1204	True	True	True	True	True	True	True	False
1yec_0H	1204	True	True	True	True	True	True	True	True
5j3d_2P	1210	False	-	-	-	-	-	False	True
5itb_0	1210	True	True	True	True	True	False	False	False
5j3d_1P	1210	False	-	-	-	-	-	False	True
5j3d_0P	1210	False	-	-	-	-	-	False	True
7amq_0P	1216	True	True	True	True	True	False	False	True
7amp_0	1216	True	True	True	False	-	-	False	False
4yo0_0P	1219	True	True	True	True	True	True	True	True
4yny_0	1219	True	True	True	True	True	True	True	False
6icf_0P	1219	False	-	-	-	-	-	False	True
7cqd_1P	1219	False	-	-	-	-	-	False	True
6icc_0P	1219	True	True	True	True	True	True	True	True
4yny_1	1219	True	True	True	True	True	True	True	False
6al1_0P	1219	False	-	-	-	-	-	False	True
4yo0_1P	1219	True	True	True	True	True	True	True	True
7cqc_0P	1219	True	True	True	True	True	True	True	True
6al0_0P	1219	True	True	True	True	True	True	True	True
7cqd_0P	1219	False	-	-	-	-	-	False	True
1jps_0P	1220	True	True	True	True	True	True	True	True
1pg7_1P	1220	True	True	True	True	True	True	True	True
1jpt_0	1220	True	True	True	True	True	True	True	False
1pg7_0P	1220	True	True	True	True	True	True	True	True
6dc5_2P	1224	False	-	-	-	-	-	False	True
6dc4_0	1224	True	True	True	True	True	False	False	False
6dc5_1P	1224	False	-	-	-	-	-	False	True
6dc5_0P	1224	False	-	-	-	-	-	False	True
5ik3_0	1226	True	True	False	-	-	-	False	False
5ik3_1	1226	True	True	True	True	True	True	True	False
5ijk_1P	1226	True	True	True	True	True	True	True	True
5ijk_0P	1226	True	True	True	True	True	True	True	True
7o52_0P	1228	True	True	True	True	True	True	True	True
7o4y_0	1228	True	True	True	True	True	True	True	False
4zto_1P	1235	True	True	True	True	True	True	True	True
4zto_0P	1235	True	True	True	True	True	True	True	True
4ztp_0	1235	True	True	True	True	True	True	True	False
6o3g_0P	1236	False	-	-	-	-	-	False	True
6o3g_3P	1236	False	-	-	-	-	-	False	True
6o3g_1P	1236	False	-	-	-	-	-	False	True
6o3d_0	1236	True	True	True	True	True	False	False	False
6o3g_2P	1236	False	-	-	-	-	-	False	True
6o3j_1P	1236	False	-	-	-	-	-	False	True
6wor_0	1240	True	True	False	-	-	-	False	False
6woq_4H	1240	False	-	-	-	-	-	False	True
5bvj_1	1245	True	True	True	True	True	True	True	False
5bvp_0P	1245	True	True	True	True	True	True	True	True
5bvj_3	1245	True	True	True	True	True	True	True	False
5bvj_2	1245	True	True	True	True	True	True	True	False
5bvj_0	1245	True	True	True	True	True	True	True	False
1q9w_0H	1250	True	True	True	True	True	True	True	True
1q9o_0	1250	True	True	True	True	True	True	True	False
1q9o_1	1250	True	True	True	True	True	True	True	False
1q9w_1H	1250	True	True	True	True	True	True	True	True
6be2_0	1263	True	True	True	True	True	True	True	False
6be4_0H	1263	True	True	True	True	True	True	True	True
5ewi_0	1270	True	True	True	True	True	False	False	False
5vgj_0PH	1270	False	-	-	-	-	-	False	True
3bae_0P	1288	True	True	True	True	True	True	True	True
3bkm_0	1288	True	True	True	True	False	-	False	False
3bkj_0P	1288	True	True	True	True	True	True	True	True
3bkc_0	1288	True	True	True	True	True	True	True	False
5f6h_3	1294	True	True	True	True	True	False	False	False
5f6j_0P	1294	False	-	-	-	-	-	False	True
5f6h_0	1294	True	True	True	True	True	False	False	False
5f6h_2	1294	True	True	True	True	True	False	False	False
5f6h_1	1294	True	True	True	True	True	False	False	False
5f6j_1P	1294	False	-	-	-	-	-	False	True
6avr_0P	1309	False	-	-	-	-	-	False	True
6avu_0P	1309	False	-	-	-	-	-	False	True
5opy_0	1309	True	True	True	True	True	False	False	False
6avq_0P	1309	False	-	-	-	-	-	False	True
7ams_0	1318	True	True	True	True	True	True	True	False
7amr_0P	1318	True	True	True	True	True	True	True	True
6o41_2	1321	True	True	True	False	-	-	False	False
6o42_0P	1321	True	True	True	False	-	-	False	True
6o41_1	1321	True	True	True	False	-	-	False	False
6o42_1P	1321	True	True	True	False	-	-	False	True
6o41_0	1321	True	True	True	False	-	-	False	False
4m5y_0	1324	True	True	True	True	True	False	False	False
4m5z_0P	1324	True	True	True	False	-	-	False	True
4m5y_1	1324	True	True	True	True	True	False	False	False
7r8l_0P	1339	True	True	True	True	True	True	True	True
7n3h_0	1339	True	True	True	True	True	True	True	False
4ptt_0	1340	True	True	True	True	True	True	True	False
4ptu_0H	1340	True	True	True	True	True	True	True	True
7cec_1P	1342	False	-	-	-	-	-	False	True
7cea_0	1342	True	True	True	False	-	-	False	False
5tlj_1PH	1343	False	-	-	-	-	-	False	True
5tlj_3	1343	False	-	-	-	-	-	False	False
5w23_1P	1351	False	-	-	-	-	-	False	True
5w24_0	1351	True	True	False	-	-	-	False	False
5w23_0P	1351	False	-	-	-	-	-	False	True
5w23_2P	1351	False	-	-	-	-	-	False	True
3cfk_7	1356	True	True	True	True	True	True	True	False
3cfk_5	1356	True	True	True	True	True	True	True	False
3cfj_0	1356	True	True	True	True	True	True	True	False
3cfj_1	1356	True	True	True	True	True	True	True	False
3cfk_0	1356	True	True	True	True	True	True	True	False
3cfk_2	1356	True	True	True	True	True	True	True	False
1y0l_3H	1356	True	True	True	True	True	True	True	True
1y0l_0H	1356	True	True	True	True	True	True	True	True
3cfj_2	1356	True	True	True	True	True	True	True	False
1y0l_1H	1356	True	True	True	True	True	True	True	True
3cfk_1	1356	True	True	True	True	True	True	True	False
3cfk_4	1356	True	True	True	True	True	True	True	False
1y0l_2H	1356	True	True	True	True	True	True	True	True
3cfk_6	1356	True	True	True	True	True	True	True	False
3cfk_3	1356	True	True	True	True	True	True	True	False
3cfj_3	1356	True	True	True	True	True	True	True	False
5d6c_1H	1383	True	True	True	True	True	True	True	True
6dwc_1	1383	True	True	True	True	True	True	True	False
6dwc_0	1383	True	True	True	True	True	True	True	False
6dwa_0H	1383	True	True	True	True	True	True	True	True
5d6c_0H	1383	True	True	True	True	True	True	True	True
7ws0_1P	1387	False	-	-	-	-	-	False	True
7ws0_0P	1387	False	-	-	-	-	-	False	True
7ws6_0P	1387	False	-	-	-	-	-	False	True
7ws1_0P	1387	False	-	-	-	-	-	False	True
7ws7_1	1387	False	-	-	-	-	-	False	False
7ws4_0P	1387	False	-	-	-	-	-	False	True
7ws3_2P	1387	False	-	-	-	-	-	False	True
7ws0_2P	1387	False	-	-	-	-	-	False	True
7ws5_1P	1387	False	-	-	-	-	-	False	True
7ws3_0P	1387	False	-	-	-	-	-	False	True
7ws2_0P	1387	False	-	-	-	-	-	False	True
7ws1_2P	1387	False	-	-	-	-	-	False	True
7ws7_0P	1387	False	-	-	-	-	-	False	True
7ws1_3	1387	False	-	-	-	-	-	False	False
7ws5_0P	1387	False	-	-	-	-	-	False	True
7ws5_2P	1387	False	-	-	-	-	-	False	True
7ws3_1P	1387	False	-	-	-	-	-	False	True
7ws1_1P	1387	False	-	-	-	-	-	False	True
6pe9_4P	1388	False	-	-	-	-	-	False	True
6pe9_3P	1388	False	-	-	-	-	-	False	True
6pe9_1P	1388	False	-	-	-	-	-	False	True
6pe9_0	1388	False	-	-	-	-	-	False	False
6pe9_2P	1388	False	-	-	-	-	-	False	True
5wtg_0	1390	False	-	-	-	-	-	False	False
5zuf_0P	1390	False	-	-	-	-	-	False	True
5zud_0P	1390	False	-	-	-	-	-	False	True
5wtg_1	1390	False	-	-	-	-	-	False	False
5wth_0P	1390	False	-	-	-	-	-	False	True
6mu3_0H	1391	True	True	True	True	True	True	True	True
6e5p_0	1391	False	-	-	-	-	-	False	False
7l09_1H	1391	False	-	-	-	-	-	False	True
6e5p_1H	1391	False	-	-	-	-	-	False	True
7l06_0H	1391	False	-	-	-	-	-	False	True
7l02_0H	1391	False	-	-	-	-	-	False	True
6ozc_0H	1391	False	-	-	-	-	-	False	True
7l09_0H	1391	False	-	-	-	-	-	False	True
6mub_0H	1391	True	True	True	True	True	True	True	True
7l06_1H	1391	False	-	-	-	-	-	False	True
6n32_0	1391	True	True	True	False	-	-	False	False
6e5p_7H	1391	False	-	-	-	-	-	False	True
6mnf_0	1391	True	True	True	True	True	True	True	False
6ozc_1	1391	False	-	-	-	-	-	False	False
2oqj_2P	1391	True	True	True	True	True	True	True	True
6e5p_2H	1391	False	-	-	-	-	-	False	True
6e5p_6	1391	False	-	-	-	-	-	False	False
4nhg_0	1391	False	-	-	-	-	-	False	False
7l02_1H	1391	False	-	-	-	-	-	False	True
6n2x_1H	1391	False	-	-	-	-	-	False	True
6ozc_3	1391	False	-	-	-	-	-	False	False
4nhg_1	1391	False	-	-	-	-	-	False	False
2oqj_0P	1391	True	True	True	True	True	True	True	True
6mu3_1H	1391	True	True	True	True	True	True	True	True
7l06_2H	1391	False	-	-	-	-	-	False	True
6ozc_4H	1391	False	-	-	-	-	-	False	True
4nhg_4	1391	False	-	-	-	-	-	False	False
4nhg_5	1391	False	-	-	-	-	-	False	False
7l06_3H	1391	False	-	-	-	-	-	False	True
2oqj_1P	1391	True	True	True	True	True	True	True	True
6e5p_4	1391	False	-	-	-	-	-	False	False
6n2x_0H	1391	False	-	-	-	-	-	False	True
6ozc_5	1391	False	-	-	-	-	-	False	False
2oqj_3P	1391	True	True	True	True	True	True	True	True
6n35_0	1391	True	True	True	True	True	True	True	False
4nhg_3	1391	False	-	-	-	-	-	False	False
4nhg_2	1391	False	-	-	-	-	-	False	False
6n32_1	1391	True	True	True	False	-	-	False	False
6msy_0H	1391	True	True	True	True	True	True	True	True
6mub_1H	1391	True	True	True	False	-	-	False	True
6mnf_1H	1391	True	True	True	True	True	True	True	True
6ozc_2H	1391	False	-	-	-	-	-	False	True
6n35_1H	1391	True	True	True	True	True	True	True	True
3oay_0H	1392	True	True	True	True	True	True	True	True
6cxl_1H	1392	False	-	-	-	-	-	False	True
3ob0_1H	1392	False	-	-	-	-	-	False	True
6cxg_1H	1392	True	True	True	True	True	True	True	True
3oaz_1	1392	True	True	True	True	True	True	True	False
6cxg_0H	1392	True	True	True	True	True	True	True	True
6cxl_0H	1392	False	-	-	-	-	-	False	True
3ob0_0H	1392	False	-	-	-	-	-	False	True
3v6f_3	1394	True	True	True	False	-	-	False	False
3v6z_1P	1394	False	-	-	-	-	-	False	True
3v6f_2	1394	True	True	True	False	-	-	False	False
3v6f_1	1394	True	True	True	False	-	-	False	False
3v6z_0P	1394	False	-	-	-	-	-	False	True
3v6f_0	1394	True	True	True	False	-	-	False	False
6ztr_1P	1401	True	True	True	True	True	True	True	True
6ztr_0P	1401	True	True	True	True	True	True	True	True
6ztf_1	1401	True	True	True	True	True	True	True	False
6ztf_0	1401	True	True	True	True	True	True	True	False
5o1r_1PH	1424	False	-	-	-	-	-	False	True
5nyx_1H	1424	True	True	True	True	True	False	False	True
5nyx_2	1424	True	True	False	-	-	-	False	False
4yc2_1P	1425	False	-	-	-	-	-	False	True
4ybl_1P	1425	False	-	-	-	-	-	False	True
4yc2_0P	1425	False	-	-	-	-	-	False	True
3tnm_1	1425	True	True	False	-	-	-	False	False
3tnm_0	1425	True	True	True	False	-	-	False	False
4ybl_0P	1425	False	-	-	-	-	-	False	True
6pe7_0	1434	True	True	True	True	True	False	False	False
6pe8_0P	1434	False	-	-	-	-	-	False	True
6pe8_1P	1434	False	-	-	-	-	-	False	True
5a16_2	1435	True	True	True	True	True	False	False	False
4yzf_2P	1435	False	-	-	-	-	-	False	True
5a16_3	1435	True	True	True	True	True	False	False	False
4yzf_0P	1435	False	-	-	-	-	-	False	True
4yzf_3P	1435	False	-	-	-	-	-	False	True
4yzf_1P	1435	False	-	-	-	-	-	False	True
5a16_0	1435	True	True	True	True	True	False	False	False
5a16_1	1435	True	True	True	True	True	False	False	False
7lu9_5H	1449	False	-	-	-	-	-	False	True
7lu9_4	1449	False	-	-	-	-	-	False	False
7lu9_1	1449	False	-	-	-	-	-	False	False
7lu9_3	1449	False	-	-	-	-	-	False	False
7lu9_0	1449	False	-	-	-	-	-	False	False
7lu9_2	1449	False	-	-	-	-	-	False	False
3hi1_1P	1453	False	-	-	-	-	-	False	True
3hi1_0P	1453	False	-	-	-	-	-	False	True
1u6a_0	1453	False	-	-	-	-	-	False	False
5mhs_2	1458	False	-	-	-	-	-	False	False
5mhs_1	1458	False	-	-	-	-	-	False	False
5mhs_0P	1458	False	-	-	-	-	-	False	True
2xkn_1	1462	True	True	True	True	True	True	True	False
2xkn_0H	1462	True	True	True	True	True	True	True	True
4rfe_0	1465	True	True	True	True	False	-	False	False
4rfe_1	1465	True	True	True	True	True	False	False	False
4rfe_3	1465	True	True	True	True	True	False	False	False
4rfn_1P	1465	False	-	-	-	-	-	False	True
4rfe_2	1465	True	True	True	True	True	False	False	False
5fcu_0P	1465	True	True	True	False	-	-	False	True
4rfn_0P	1465	False	-	-	-	-	-	False	True
6al4_1	1467	True	True	True	False	-	-	False	False
6al5_0P	1467	False	-	-	-	-	-	False	True
6al4_0	1467	True	True	True	True	True	False	False	False
6al4_2	1467	True	True	True	False	-	-	False	False
2zkh_0	1469	True	True	True	True	True	True	True	False
1v7n_2P	1469	False	-	-	-	-	-	False	True
1v7m_0P	1469	True	True	True	True	True	True	True	True
1v7n_3P	1469	False	-	-	-	-	-	False	True
1v7m_1P	1469	True	True	True	True	True	True	True	True
1v7n_0P	1469	False	-	-	-	-	-	False	True
1v7n_1P	1469	False	-	-	-	-	-	False	True
6mlm_1P	1472	False	-	-	-	-	-	False	True
6btj_0	1472	True	True	True	True	True	False	False	False
6mlm_0P	1472	False	-	-	-	-	-	False	True
6mlm_2P	1472	False	-	-	-	-	-	False	True
6btj_1	1472	True	True	True	True	True	False	False	False
5jqd_0	1476	True	True	True	False	-	-	False	False
5jo4_0P	1476	True	True	True	True	True	False	False	True
5jqd_1	1476	True	True	False	-	-	-	False	False
7k45_0P	1489	False	-	-	-	-	-	False	True
7k4n_2P	1489	False	-	-	-	-	-	False	True
7k3q_0	1489	True	True	True	True	True	False	False	False
7k4n_1P	1489	False	-	-	-	-	-	False	True
7k4n_0P	1489	False	-	-	-	-	-	False	True
5whk_0P	1493	True	True	True	True	True	False	False	True
5whj_0	1493	True	True	True	False	-	-	False	False
7ryu_0	1494	True	True	True	True	True	False	False	False
7tfn_0P	1494	False	-	-	-	-	-	False	True
7tfn_1P	1494	False	-	-	-	-	-	False	True
7tfn_2P	1494	False	-	-	-	-	-	False	True
1mcp_0	1505	True	True	True	True	True	False	False	False
2mcp_0H	1505	False	-	-	-	-	-	False	True
6mfj_0	1510	True	True	True	True	True	False	False	False
6mfp_0P	1510	False	-	-	-	-	-	False	True
6mfp_1P	1510	False	-	-	-	-	-	False	True
6mfj_1	1510	True	True	True	True	True	False	False	False
2iqa_1	1512	True	True	False	-	-	-	False	False
2iqa_0	1512	True	True	False	-	-	-	False	False
2r0w_0P	1512	True	True	True	True	True	False	False	True
5y9j_0P	1531	True	True	True	True	True	True	True	True
5y9k_0	1531	True	True	True	True	True	True	True	False
6fxn_1P	1531	False	-	-	-	-	-	False	True
6fxn_5P	1531	False	-	-	-	-	-	False	True
6fxn_3P	1531	False	-	-	-	-	-	False	True
6fxn_0P	1531	False	-	-	-	-	-	False	True
6fxn_4P	1531	False	-	-	-	-	-	False	True
6fxn_2P	1531	False	-	-	-	-	-	False	True
2ntf_1H	1550	False	-	-	-	-	-	False	True
2ntf_0H	1550	False	-	-	-	-	-	False	True
2op4_0	1550	False	-	-	-	-	-	False	False
3s34_0	1559	True	True	True	True	True	False	False	False
3s37_0P	1559	True	True	True	False	-	-	False	True
3s36_0P	1559	False	-	-	-	-	-	False	True
5n2k_4	1564	True	True	True	True	True	False	False	False
5njd_5P	1564	False	-	-	-	-	-	False	True
5n2k_3	1564	True	True	True	False	-	-	False	False
5njd_1P	1564	False	-	-	-	-	-	False	True
5njd_3P	1564	False	-	-	-	-	-	False	True
5n2k_1	1564	True	True	True	False	-	-	False	False
5njd_0P	1564	False	-	-	-	-	-	False	True
5n2k_7	1564	True	True	True	True	True	False	False	False
5n2k_5	1564	True	True	True	False	-	-	False	False
5njd_2P	1564	False	-	-	-	-	-	False	True
5n2k_0	1564	True	True	True	False	-	-	False	False
5njd_4P	1564	False	-	-	-	-	-	False	True
5n2k_2	1564	True	True	True	False	-	-	False	False
5n2k_6	1564	True	True	True	True	True	False	False	False
6kz0_3P	1571	True	True	True	True	True	True	True	True
6kz0_0	1571	True	True	True	True	True	True	True	False
6kz0_1P	1571	True	True	True	True	True	True	True	True
6kz0_2P	1571	True	True	True	True	True	True	True	True
7t0k_1	1577	True	True	True	True	True	True	True	False
7t0k_0	1577	True	True	False	-	-	-	False	False
3t77_0H	1577	True	True	True	True	True	True	True	True
3t65_0H	1577	True	True	True	True	True	True	True	True
7t0j_3	1577	True	True	True	False	-	-	False	False
7t0k_2	1577	True	True	True	False	-	-	False	False
7t0j_0	1577	True	True	True	True	True	True	True	False
2r2h_0H	1577	True	True	True	True	True	True	True	True
3sy0_0H	1577	True	True	True	True	True	True	True	True
2r23_0H	1577	True	True	True	True	True	True	True	True
7t0k_3	1577	True	True	True	True	True	True	True	False
1q9k_0	1577	True	True	True	False	-	-	False	False
2r2e_0H	1577	True	True	True	True	True	True	True	True
2r1y_0H	1577	True	True	True	True	True	True	True	True
7t0j_2	1577	True	True	True	True	True	True	True	False
2r1w_0H	1577	True	True	True	True	True	True	True	True
2r2b_0H	1577	True	True	True	True	True	True	True	True
7t0j_1	1577	True	True	False	-	-	-	False	False
3bpc_0H	1577	True	True	True	True	True	True	True	True
1q9l_0	1577	True	True	True	False	-	-	False	False
3t4y_0H	1577	True	True	True	True	True	True	True	True
2r1x_0H	1577	True	True	True	True	True	True	True	True
1q9l_1	1577	True	True	True	False	-	-	False	False
2vis_0P	1586	False	-	-	-	-	-	False	True
2vir_0P	1586	False	-	-	-	-	-	False	True
7jti_0P	1586	False	-	-	-	-	-	False	True
1gig_0	1586	True	True	True	True	True	False	False	False
2vit_0P	1586	False	-	-	-	-	-	False	True
6ubi_1	1587	True	True	False	-	-	-	False	False
6ubi_0P	1587	True	True	False	-	-	-	False	True
1qyg_0H	1590	True	True	True	True	True	True	True	True
1q72_0H	1590	True	True	True	True	True	True	True	True
1rfd_0	1590	True	True	True	True	True	True	True	False
1riv_0H	1590	True	True	True	True	True	True	True	True
1riu_0H	1590	True	True	True	True	True	True	True	True
4jn2_1H	1602	True	True	True	True	True	True	True	True
4jn2_0H	1602	True	True	False	-	-	-	False	True
4jn1_0	1602	True	True	True	True	True	True	True	False
3w9e_0P	1606	True	True	True	True	True	True	True	True
3w9d_1	1606	True	True	True	True	True	True	True	False
3w9d_0	1606	True	True	True	True	True	True	True	False
6a0x_2	1607	True	True	True	False	-	-	False	False
6a0z_0P	1607	True	True	True	True	True	False	False	True
6a0x_0	1607	True	True	True	False	-	-	False	False
6a0x_3	1607	True	True	True	False	-	-	False	False
6a0x_1	1607	True	True	True	False	-	-	False	False
6bt3_0P	1615	False	-	-	-	-	-	False	True
3j7e_3	1615	False	-	-	-	-	-	False	False
6bt3_2P	1615	False	-	-	-	-	-	False	True
6bt3_3P	1615	False	-	-	-	-	-	False	True
3j7e_2	1615	False	-	-	-	-	-	False	False
3j7e_1	1615	False	-	-	-	-	-	False	False
6bt3_1P	1615	False	-	-	-	-	-	False	True
3j7e_0	1615	False	-	-	-	-	-	False	False
7rpu_0P	1617	True	True	True	True	True	True	True	True
7rpt_0	1617	True	True	True	True	True	True	True	False
7rpt_3	1617	True	True	True	False	-	-	False	False
7rpt_2	1617	True	True	True	False	-	-	False	False
7rpt_1	1617	True	True	True	True	True	True	True	False
4poz_0	1618	True	True	True	True	True	True	True	False
5vco_0P	1618	True	True	True	True	True	True	True	True
5vco_1P	1618	True	True	True	True	True	True	True	True
6ofi_0P	1628	False	-	-	-	-	-	False	True
6oed_1	1628	True	True	False	-	-	-	False	False
6oed_0	1628	True	True	False	-	-	-	False	False
6oed_2	1628	True	True	False	-	-	-	False	False
3l1o_0	1631	True	True	True	True	True	True	True	False
2v17_0P	1631	True	True	True	True	True	True	True	True
6vlr_3P	1632	False	-	-	-	-	-	False	True
6vor_0	1632	True	True	False	-	-	-	False	False
6vor_1	1632	True	True	True	True	True	False	False	False
4qti_0P	1633	False	-	-	-	-	-	False	True
4qth_0	1633	True	True	True	True	False	-	False	False
4qth_1	1633	True	True	True	True	False	-	False	False
3okm_0	1634	True	True	True	True	True	True	True	False
7t0h_0	1634	True	True	True	True	True	True	True	False
3okd_0H	1634	True	True	True	True	True	True	True	True
3okn_0H	1634	True	True	True	False	-	-	False	True
7t0g_0	1634	True	True	True	True	True	True	True	False
3okk_0H	1634	True	True	True	True	True	True	True	True
3oko_0H	1634	True	True	True	True	True	True	True	True
3oke_0	1634	True	True	True	True	True	True	True	False
7t0i_2	1634	True	True	True	False	-	-	False	False
3okl_0H	1634	True	True	True	True	True	True	True	True
7t0i_1	1634	True	True	False	-	-	-	False	False
7t0i_3	1634	True	True	False	-	-	-	False	False
7t0i_0	1634	True	True	False	-	-	-	False	False
3ulu_1P	1639	False	-	-	-	-	-	False	True
3ulv_1P	1639	False	-	-	-	-	-	False	True
3uls_0	1639	True	True	True	False	-	-	False	False
3iyw_0P	1650	False	-	-	-	-	-	False	True
3n9g_0	1650	True	True	True	True	True	False	False	False
3iyw_1P	1650	False	-	-	-	-	-	False	True
6n7j_0P	1651	False	-	-	-	-	-	False	True
6n7j_1P	1651	False	-	-	-	-	-	False	True
6n7u_0	1651	True	True	False	-	-	-	False	False
6a76_0	1656	True	True	True	True	True	True	True	False
6a77_0P	1656	True	True	True	True	True	True	True	True
6a78_0P	1656	True	True	True	True	True	True	True	True
4odw_1	1680	True	True	True	True	False	-	False	False
4odv_0H	1680	True	True	True	True	True	False	False	True
4odw_0	1680	True	True	True	False	-	-	False	False
4ods_0	1691	True	True	True	True	True	True	True	False
5dq9_1H	1691	True	True	True	True	True	True	True	True
5dq9_0H	1691	True	True	True	True	True	True	True	True
5dq9_2H	1691	True	True	True	True	True	True	True	True
6p4y_0	1699	True	True	True	True	True	False	False	False
6p50_0P	1699	False	-	-	-	-	-	False	True
7kbt_0	1722	False	-	-	-	-	-	False	False
4ki5_1P	1722	True	True	True	True	True	False	False	True
7xq8_1	1767	False	-	-	-	-	-	False	False
6v8x_1P	1767	False	-	-	-	-	-	False	True
4lst_0P	1767	True	True	True	False	-	-	False	True
3ngb_2P	1767	True	True	True	False	-	-	False	True
5kzc_1P	1767	False	-	-	-	-	-	False	True
5kzc_2P	1767	False	-	-	-	-	-	False	True
3ngb_0P	1767	True	True	True	False	-	-	False	True
6v8x_2P	1767	False	-	-	-	-	-	False	True
3ngb_1PH	1767	True	True	True	False	-	-	False	True
5kzc_0P	1767	False	-	-	-	-	-	False	True
7xq8_0	1767	False	-	-	-	-	-	False	False
3ngb_3P	1767	True	True	True	False	-	-	False	True
6v8x_0P	1767	False	-	-	-	-	-	False	True
1mpa_0P	1769	True	True	True	True	True	True	True	True
2mpa_0P	1769	True	True	True	True	True	True	True	True
1mnu_0	1769	True	True	True	True	True	True	True	False
7dr4_1P	1780	True	True	True	True	True	True	True	True
7dr4_3	1780	True	True	True	True	True	True	True	False
7dr4_2	1780	True	True	True	True	True	True	True	False
7dr4_0P	1780	True	True	True	True	True	True	True	True
1d6v_0H	1781	True	True	True	True	True	True	True	True
1d5i_0	1781	True	True	True	True	True	True	True	False
7jlk_1PH	1787	True	True	True	True	True	False	False	True
7jln_1	1787	True	True	True	False	-	-	False	False
5wk3_1P	1789	True	True	True	True	True	True	True	True
5wk3_3P	1789	True	True	True	True	True	True	True	True
5wk3_2P	1789	True	True	True	True	True	True	True	True
5wk2_0	1789	True	True	True	True	True	True	True	False
5wk3_0P	1789	True	True	True	True	True	True	True	True
7nx2_1	1790	True	True	True	True	True	False	False	False
7nx3_1P	1790	False	-	-	-	-	-	False	True
7nx2_0	1790	True	True	True	True	True	False	False	False
7nx3_0P	1790	False	-	-	-	-	-	False	True
3ixy_0	1792	False	-	-	-	-	-	False	False
3ixx_0	1792	False	-	-	-	-	-	False	False
3ixx_1P	1792	False	-	-	-	-	-	False	True
3ixy_1	1792	False	-	-	-	-	-	False	False
3l5w_1P	1795	True	True	True	True	True	True	True	True
3l7e_1	1795	True	True	True	True	True	True	True	False
3l5w_0P	1795	True	True	True	True	True	True	True	True
3l7e_0	1795	True	True	True	True	True	True	True	False
3cfe_0	1799	False	-	-	-	-	-	False	False
3cfd_1H	1799	True	True	True	True	True	False	False	True
3cfe_1	1799	False	-	-	-	-	-	False	False
3cfd_0H	1799	True	True	True	True	True	False	False	True
5anm_1P	1801	False	-	-	-	-	-	False	True
5anm_0	1801	False	-	-	-	-	-	False	False
7sfx_1P	1827	False	-	-	-	-	-	False	True
7sfx_0P	1827	False	-	-	-	-	-	False	True
7sfx_3	1827	False	-	-	-	-	-	False	False
7sfx_2	1827	False	-	-	-	-	-	False	False
6dcv_0	1828	True	True	True	False	-	-	False	False
6dcv_1	1828	True	True	True	False	-	-	False	False
6dcw_0P	1828	True	True	True	True	True	False	False	True
5i8h_1H	1835	False	-	-	-	-	-	False	True
6me1_0	1835	True	True	True	True	True	True	True	False
5i8c_0	1835	True	True	True	True	True	True	True	False
5i8h_2	1835	False	-	-	-	-	-	False	False
5i8e_1	1835	True	True	True	True	True	True	True	False
6me1_1P	1835	True	True	True	True	True	True	True	True
5i8e_0	1835	True	True	True	True	True	True	True	False
2a6k_0	1838	False	-	-	-	-	-	False	False
2a6j_0	1838	True	True	True	True	True	True	True	False
2a6j_1	1838	True	True	True	True	True	True	True	False
2a6k_1P	1838	False	-	-	-	-	-	False	True
2a6d_1P	1838	False	-	-	-	-	-	False	True
2a6d_0	1838	False	-	-	-	-	-	False	False
5vga_0	1838	True	True	True	True	True	True	True	False
2a6i_0P	1838	True	True	True	True	True	True	True	True
1bey_0	1847	False	-	-	-	-	-	False	False
1ce1_0P	1847	True	True	True	True	True	False	False	True
5w9k_1P	1853	False	-	-	-	-	-	False	True
5w9o_0P	1853	False	-	-	-	-	-	False	True
5w9i_0PH	1853	False	-	-	-	-	-	False	True
5w9p_0P	1853	False	-	-	-	-	-	False	True
5w9m_1P	1853	False	-	-	-	-	-	False	True
5w9i_1PH	1853	False	-	-	-	-	-	False	True
5vzr_0	1853	True	True	False	-	-	-	False	False
5w9l_0P	1853	False	-	-	-	-	-	False	True
5w9i_2PH	1853	False	-	-	-	-	-	False	True
5w9l_1P	1853	False	-	-	-	-	-	False	True
5w9j_1P	1853	False	-	-	-	-	-	False	True
5w9p_1P	1853	False	-	-	-	-	-	False	True
5w9p_2P	1853	False	-	-	-	-	-	False	True
5w9n_1P	1853	False	-	-	-	-	-	False	True
5w9o_2P	1853	False	-	-	-	-	-	False	True
5w9h_1PH	1853	False	-	-	-	-	-	False	True
5w9j_0P	1853	False	-	-	-	-	-	False	True
5vzr_1	1853	True	True	False	-	-	-	False	False
5w9k_2P	1853	False	-	-	-	-	-	False	True
5w9n_0P	1853	False	-	-	-	-	-	False	True
5w9o_1P	1853	False	-	-	-	-	-	False	True
5w9h_2PH	1853	False	-	-	-	-	-	False	True
5w9k_0P	1853	False	-	-	-	-	-	False	True
5w9h_0PH	1853	False	-	-	-	-	-	False	True
5w9j_2P	1853	False	-	-	-	-	-	False	True
5w9m_0P	1853	False	-	-	-	-	-	False	True
5vpg_0P	1861	True	True	True	True	True	True	True	True
5vph_0P	1861	True	True	True	True	True	True	True	True
3rvu_0	1861	True	True	True	False	-	-	False	False
3rvt_0	1861	True	True	True	True	True	True	True	False
5vpl_0P	1861	True	True	True	True	True	True	True	True
4nm8_2P	1863	False	-	-	-	-	-	False	True
4nm8_0P	1863	False	-	-	-	-	-	False	True
4nm4_1	1863	True	True	True	True	True	False	False	False
4nm8_1P	1863	False	-	-	-	-	-	False	True
4nm4_0	1863	True	True	True	True	True	False	False	False
6u3z_1	1880	True	True	True	True	True	False	False	False
6xsn_0P	1880	False	-	-	-	-	-	False	True
6u3z_0	1880	True	True	True	False	-	-	False	False
1a6v_2H	1893	True	True	True	True	True	True	True	True
1a6u_0	1893	True	True	True	True	True	True	True	False
1a6w_0H	1893	True	True	True	True	True	True	True	True
6h06_1P	1900	True	True	True	False	-	-	False	True
6h06_0P	1900	True	True	True	False	-	-	False	True
6h06_3P	1900	True	True	True	False	-	-	False	True
5v7u_0	1900	True	True	True	False	-	-	False	False
6h06_2P	1900	True	True	True	False	-	-	False	True
7lud_0	1905	False	-	-	-	-	-	False	False
7lue_1P	1905	False	-	-	-	-	-	False	True
7lue_0P	1905	False	-	-	-	-	-	False	True
7lue_2P	1905	False	-	-	-	-	-	False	True
7lud_1	1905	False	-	-	-	-	-	False	False
3iy5_0	1906	False	-	-	-	-	-	False	False
1aif_1	1906	False	-	-	-	-	-	False	False
1iai_1P	1906	False	-	-	-	-	-	False	True
1aif_0	1906	False	-	-	-	-	-	False	False
1ngp_0H	1907	True	True	True	True	True	True	True	True
1ngq_0	1907	True	True	True	True	True	True	True	False
3cfb_1H	1908	True	True	True	True	True	True	True	True
3cfc_0	1908	True	True	True	True	True	True	True	False
1nbv_0	1914	True	True	True	True	True	True	True	False
1cbv_0N	1914	True	True	True	True	True	True	True	True
6w5d_1	1922	True	True	True	False	-	-	False	False
6w5d_0	1922	True	True	True	True	True	False	False	False
6w52_0P	1922	False	-	-	-	-	-	False	True
5j75_0H	1924	True	True	True	False	-	-	False	True
5j74_0	1924	True	True	True	True	True	False	False	False
5j74_1	1924	True	True	True	False	-	-	False	False
5j75_1H	1924	True	True	True	False	-	-	False	True
5o14_0P	1930	True	True	True	True	True	True	True	True
5ur8_0	1930	True	True	True	True	True	True	True	False
5o14_1P	1930	True	True	True	True	True	True	True	True
7lwd_0P	1948	False	-	-	-	-	-	False	True
7mgw_0P	1948	False	-	-	-	-	-	False	True
7lia_0P	1948	False	-	-	-	-	-	False	True
7li9_0P	1948	False	-	-	-	-	-	False	True
7li6_0P	1948	False	-	-	-	-	-	False	True
6dzz_0P	1948	False	-	-	-	-	-	False	True
7li7_0P	1948	False	-	-	-	-	-	False	True
6dzy_0P	1948	False	-	-	-	-	-	False	True
6d9g_1	1948	True	True	True	True	True	False	False	False
6d9g_0	1948	True	True	True	True	True	False	False	False
6dzw_1P	1948	False	-	-	-	-	-	False	True
6dzv_0PH	1948	False	-	-	-	-	-	False	True
7li8_0P	1948	False	-	-	-	-	-	False	True
6pzg_0	1950	True	True	True	False	-	-	False	False
6pzz_2P	1950	False	-	-	-	-	-	False	True
6pzz_3P	1950	False	-	-	-	-	-	False	True
6pzz_1P	1950	False	-	-	-	-	-	False	True
6pzz_0P	1950	False	-	-	-	-	-	False	True
6sc8_0P	1985	True	False	-	-	-	-	False	True
6t2j_0	1985	True	False	-	-	-	-	False	False
6sc7_0P	1985	True	False	-	-	-	-	False	True
6sc9_0P	1985	True	False	-	-	-	-	False	True
6sc6_0P	1985	True	False	-	-	-	-	False	True
6sc5_0P	1985	True	False	-	-	-	-	False	True
6niu_1P	1987	False	-	-	-	-	-	False	True
6niu_3P	1987	False	-	-	-	-	-	False	True
6mty_0	1987	False	-	-	-	-	-	False	False
6niu_2P	1987	False	-	-	-	-	-	False	True
6niu_0P	1987	False	-	-	-	-	-	False	True
3ixt_0P	1988	True	True	True	True	True	True	True	True
6ywd_0P	1988	False	-	-	-	-	-	False	True
5k8a_3	1988	True	True	True	True	True	True	True	False
3qwo_1PH	1988	True	True	True	True	True	True	True	True
5k8a_1	1988	True	True	True	True	True	True	True	False
4zyp_4P	1988	False	-	-	-	-	-	False	True
5k8a_0	1988	True	True	True	True	True	True	True	False
3qwo_0P	1988	True	True	True	True	True	True	True	True
6oe5_0P	1988	False	-	-	-	-	-	False	True
5k8a_2	1988	True	True	True	True	True	True	True	False
4zyp_0P	1988	False	-	-	-	-	-	False	True
3ixt_1P	1988	True	True	True	True	True	True	True	True
4zyp_5P	1988	False	-	-	-	-	-	False	True
6idg_0H	1990	True	True	True	True	True	True	True	True
6idh_0	1990	True	True	True	True	True	True	True	False
3vw3_0N	1990	True	True	True	True	True	True	True	True
1bfv_0H	1993	True	True	True	True	True	True	True	True
1cfv_0	1993	True	True	True	True	True	True	True	False
2bfv_0	1993	True	True	True	True	True	True	True	False
1pz5_0P	1994	True	True	True	True	True	True	True	True
1m7i_0H	1994	True	True	True	True	True	True	True	True
1m71_0	1994	True	True	True	True	True	True	True	False
1m7d_0H	1994	True	True	True	True	True	True	True	True
5b8c_3P	1997	True	True	True	True	True	True	True	True
5ggs_1P	1997	True	True	True	True	True	True	True	True
5ggs_0P	1997	True	True	True	True	True	True	True	True
5jxe_1P	1997	False	-	-	-	-	-	False	True
5b8c_0P	1997	True	True	True	True	True	True	True	True
5jxe_0P	1997	False	-	-	-	-	-	False	True
5dk3_0	1997	True	True	True	True	True	True	True	False
5dk3_1	1997	True	True	True	False	-	-	False	False
5b8c_1P	1997	True	True	True	False	-	-	False	True
5b8c_2P	1997	True	True	True	True	True	True	True	True
3eo0_0	2001	True	True	True	True	True	False	False	False
4kxz_3P	2001	False	-	-	-	-	-	False	True
3eo1_0P	2001	False	-	-	-	-	-	False	True
4kxz_2PH	2001	False	-	-	-	-	-	False	True
4kv5_0P	2001	False	-	-	-	-	-	False	True
3eo0_1	2001	True	True	True	True	True	False	False	False
3eo1_3P	2001	False	-	-	-	-	-	False	True
4kxz_1P	2001	False	-	-	-	-	-	False	True
4kxz_0P	2001	False	-	-	-	-	-	False	True
3eo1_2P	2001	False	-	-	-	-	-	False	True
4kv5_2P	2001	False	-	-	-	-	-	False	True
4kv5_3P	2001	False	-	-	-	-	-	False	True
3eo1_1P	2001	False	-	-	-	-	-	False	True
4kv5_1P	2001	False	-	-	-	-	-	False	True
3j42_2P	2004	False	-	-	-	-	-	False	True
3j42_0P	2004	False	-	-	-	-	-	False	True
3j42_1	2004	False	-	-	-	-	-	False	False
3jab_0P	2016	False	-	-	-	-	-	False	True
3jab_1P	2016	False	-	-	-	-	-	False	True
12e8_1	2016	True	True	True	True	True	False	False	False
12e8_0	2016	True	True	True	True	True	False	False	False
6z3k_8	2022	True	True	True	True	True	True	True	False
6z3k_7	2022	True	True	True	True	True	True	True	False
6z3k_6	2022	True	True	True	True	True	True	True	False
6z3k_4	2022	True	True	True	False	-	-	False	False
6z3k_2	2022	True	True	True	False	-	-	False	False
6z3q_0P	2022	True	True	True	True	True	True	True	True
6z3k_5	2022	True	True	True	False	-	-	False	False
6z3k_1	2022	True	True	True	False	-	-	False	False
6z3k_3	2022	True	True	True	False	-	-	False	False
6z3k_0	2022	True	True	True	True	True	True	True	False
1i8m_0N	2023	True	True	True	True	True	True	True	True
1xf4_0	2023	True	True	True	True	True	True	True	False
1p7k_1H	2023	True	True	True	True	True	True	True	True
1xf3_0	2023	True	True	True	True	True	True	True	False
1xf3_1	2023	True	True	True	True	True	True	True	False
1xf2_1	2023	True	True	True	True	True	True	True	False
1xf2_0N	2023	True	True	True	True	True	True	True	True
2fr4_0N	2023	True	True	True	True	True	True	True	True
2fr4_1N	2023	True	True	True	True	True	True	True	True
1i8m_1N	2023	True	True	True	True	True	True	True	True
1xf4_1	2023	True	True	True	True	True	True	True	False
3cvh_1P	2028	False	-	-	-	-	-	False	True
3cvi_0	2028	True	True	True	True	True	False	False	False
3cvh_0P	2028	False	-	-	-	-	-	False	True
1oaz_1P	2030	True	True	True	True	True	False	False	True
1oar_2H	2030	True	True	True	True	True	False	False	True
1oar_3H	2030	True	True	False	-	-	-	False	True
1oar_1H	2030	True	True	False	-	-	-	False	True
1oaz_0P	2030	True	True	True	True	True	False	False	True
1ocw_0	2030	True	True	True	False	-	-	False	False
1oau_1H	2030	True	True	True	True	True	False	False	True
3ulu_0P	2038	False	-	-	-	-	-	False	True
3na9_0	2038	True	True	True	True	True	False	False	False
3ulv_0P	2038	False	-	-	-	-	-	False	True
5ggq_0	2042	True	True	True	True	True	True	True	False
5ggr_1P	2042	False	-	-	-	-	-	False	True
5wt9_0P	2042	True	True	True	True	True	True	True	True
5ggr_0P	2042	False	-	-	-	-	-	False	True
5od0_0	2044	True	True	True	True	True	True	True	False
5ocy_0PH	2044	True	True	True	True	True	True	True	True
7tat_1	2049	False	-	-	-	-	-	False	False
7tat_2	2049	False	-	-	-	-	-	False	False
7tat_0P	2049	False	-	-	-	-	-	False	True
7tas_0P	2049	False	-	-	-	-	-	False	True
6p67_3	2054	False	-	-	-	-	-	False	False
6p67_0P	2054	False	-	-	-	-	-	False	True
6p67_1P	2054	False	-	-	-	-	-	False	True
6p67_2	2054	False	-	-	-	-	-	False	False
1q0y_0H	2056	True	True	True	True	True	True	True	True
1q0x_0	2056	True	True	True	True	True	True	True	False
3qq9_1	2058	True	True	True	True	True	False	False	False
6ywc_0P	2058	False	-	-	-	-	-	False	True
6vtw_0P	2058	True	True	True	False	-	-	False	True
6ywc_1P	2058	False	-	-	-	-	-	False	True
3qq9_0	2058	True	True	True	True	True	False	False	False
5cd3_3	2059	False	-	-	-	-	-	False	False
5cd3_1	2059	False	-	-	-	-	-	False	False
5cd5_0P	2059	False	-	-	-	-	-	False	True
5cd3_2	2059	False	-	-	-	-	-	False	False
5cd3_0	2059	False	-	-	-	-	-	False	False
7te4_0	2073	True	True	True	True	True	False	False	False
7teb_0P	2073	False	-	-	-	-	-	False	True
7te9_1P	2073	False	-	-	-	-	-	False	True
7teb_1P	2073	False	-	-	-	-	-	False	True
7te9_0P	2073	False	-	-	-	-	-	False	True
7tee_0P	2073	False	-	-	-	-	-	False	True
7te4_1	2073	True	True	False	-	-	-	False	False
7tee_1P	2073	False	-	-	-	-	-	False	True
2o5y_0H	2082	False	-	-	-	-	-	False	True
2o5z_0	2082	True	True	True	True	False	-	False	False
2o5x_0H	2082	True	True	True	True	True	False	False	True
2ajs_0H	2086	True	True	True	True	True	True	True	True
2ajz_1H	2086	True	True	True	True	True	True	True	True
2aju_0	2086	True	True	True	True	True	True	True	False
2ak1_0	2086	True	True	True	True	True	True	True	False
6qd7_0P	2104	False	-	-	-	-	-	False	True
6qd7_2P	2104	False	-	-	-	-	-	False	True
6qcu_0	2104	True	True	True	True	True	False	False	False
6qd7_1P	2104	False	-	-	-	-	-	False	True
4hjj_1P	2106	True	True	True	True	True	True	True	True
2vxv_0	2106	True	True	True	True	True	True	True	False
3i9g_0H	2108	True	True	True	True	True	True	True	True
6vrt_0	2108	True	True	True	True	True	True	True	False
1dbk_0H	2123	False	-	-	-	-	-	False	True
1dbj_0H	2123	True	True	True	True	True	True	True	True
1dba_0	2123	True	True	True	True	True	True	True	False
1dbb_0H	2123	True	True	True	True	True	True	True	True
1dbm_0H	2123	True	True	True	True	True	True	True	True
6o8d_0P	2148	False	-	-	-	-	-	False	True
6o89_1	2148	True	True	True	True	True	False	False	False
5yhl_0P	2152	False	-	-	-	-	-	False	True
5yfi_0	2152	True	True	False	-	-	-	False	False
5ywy_0P	2152	False	-	-	-	-	-	False	True
6wt3_0	2154	False	-	-	-	-	-	False	False
6wn4_1P	2154	True	True	True	True	True	False	False	True
6wn4_0P	2154	True	True	True	True	True	False	False	True
3l7f_0	2157	True	True	True	True	True	True	True	False
3l5x_0P	2157	True	True	True	True	True	True	True	True
3l7f_1	2157	True	True	True	True	True	True	True	False
3l7f_2	2157	True	True	True	True	True	True	True	False
7lua_1H	2168	False	-	-	-	-	-	False	True
7l6m_0	2168	False	-	-	-	-	-	False	False
7lua_0	2168	False	-	-	-	-	-	False	False
7l6m_1	2168	False	-	-	-	-	-	False	False
6rcu_0P	2169	False	-	-	-	-	-	False	True
6rco_0	2169	True	True	True	False	-	-	False	False
6rco_1	2169	True	True	True	True	True	False	False	False
3v0w_0H	2172	True	True	True	True	True	True	True	True
3v0v_1	2172	True	True	True	True	True	True	True	False
3v0v_0	2172	True	True	True	True	True	True	True	False
1ck0_0	2185	True	True	True	True	True	True	True	False
3ck0_0P	2185	False	-	-	-	-	-	False	True
2ck0_0P	2185	True	True	True	True	True	True	True	True
6ias_0	2188	True	True	True	True	True	False	False	False
6iap_1P	2188	False	-	-	-	-	-	False	True
1fl6_0H	2200	True	True	True	False	-	-	False	True
1fl5_1	2200	True	True	True	True	True	True	True	False
1fl6_1H	2200	True	True	True	True	True	True	True	True
1fl5_0	2200	True	True	True	True	True	True	True	False
6s3t_3P	2201	False	-	-	-	-	-	False	True
6rnn_0	2201	True	True	True	True	True	False	False	False
6s3t_2P	2201	False	-	-	-	-	-	False	True
6s3t_1P	2201	False	-	-	-	-	-	False	True
6rnn_1	2201	True	True	True	True	True	False	False	False
6s3t_0P	2201	False	-	-	-	-	-	False	True
1e6o_0	2203	True	True	True	True	True	False	False	False
1e6j_0P	2203	False	-	-	-	-	-	False	True
1kel_0H	2211	True	True	True	True	True	True	True	True
1kem_0	2211	True	True	True	True	True	True	True	False
1jnh_3H	2212	False	-	-	-	-	-	False	True
1jn6_0	2212	True	True	True	False	-	-	False	False
1jnh_0H	2212	False	-	-	-	-	-	False	True
1jnh_2H	2212	False	-	-	-	-	-	False	True
4g6m_0P	2225	True	True	True	True	True	True	True	True
4g6k_0	2225	True	True	True	True	True	True	True	False
6w2b_0	2241	False	-	-	-	-	-	False	False
5i6z_0	2241	False	-	-	-	-	-	False	False
6w2c_0	2241	False	-	-	-	-	-	False	False
5i74_0	2241	False	-	-	-	-	-	False	False
5i75_0	2241	False	-	-	-	-	-	False	False
6awq_0	2241	False	-	-	-	-	-	False	False
6awp_0	2241	False	-	-	-	-	-	False	False
6vrk_0PH	2241	False	-	-	-	-	-	False	True
5i73_0	2241	False	-	-	-	-	-	False	False
5i6x_0	2241	False	-	-	-	-	-	False	False
6vrl_0PH	2241	False	-	-	-	-	-	False	True
6dzw_0PH	2241	False	-	-	-	-	-	False	True
6awo_0	2241	False	-	-	-	-	-	False	False
6awn_0	2241	False	-	-	-	-	-	False	False
5i71_0	2241	False	-	-	-	-	-	False	False
5i66_0	2241	True	True	True	True	True	False	False	False
6vrh_0PH	2241	False	-	-	-	-	-	False	True
6dzy_1P	2241	False	-	-	-	-	-	False	True
5erw_0P	2242	False	-	-	-	-	-	False	True
5esa_0	2242	True	True	True	True	True	False	False	False
4jzn_0	2243	True	True	False	-	-	-	False	False
4jzn_2P	2243	True	True	True	True	True	False	False	True
4jzn_1	2243	True	True	False	-	-	-	False	False
4r4h_0P	2244	False	-	-	-	-	-	False	True
4r4b_1	2244	True	True	True	True	True	False	False	False
4r4b_0	2244	True	True	True	True	True	False	False	False
4r4b_2	2244	True	True	False	-	-	-	False	False
4r4b_3	2244	True	True	False	-	-	-	False	False
7m30_2P	2245	False	-	-	-	-	-	False	True
7lyv_2	2245	True	True	False	-	-	-	False	False
6b3m_5	2247	False	-	-	-	-	-	False	False
6b3m_4	2247	False	-	-	-	-	-	False	False
6b3m_1	2247	False	-	-	-	-	-	False	False
6b3m_0H	2247	False	-	-	-	-	-	False	True
6b3m_3	2247	False	-	-	-	-	-	False	False
6b3m_2H	2247	False	-	-	-	-	-	False	True
6axp_0	2256	True	True	True	True	True	True	True	False
1yy8_0	2256	True	True	True	True	True	False	False	False
6azk_0	2256	True	True	True	True	True	True	True	False
4kro_1P	2256	False	-	-	-	-	-	False	True
5t1k_1	2256	True	True	True	True	True	True	True	False
5id1_1	2256	True	True	True	True	True	True	True	False
5etu_1	2256	True	True	True	True	True	True	True	False
5iop_0	2256	True	True	True	True	True	True	True	False
5ir1_1	2256	True	True	True	True	True	True	True	False
5euk_0	2256	True	True	True	True	True	True	True	False
1yy9_0P	2256	True	True	True	True	True	True	True	True
6ayn_0	2256	True	True	True	True	True	True	True	False
6azk_1	2256	True	True	True	True	True	True	True	False
5t1l_0	2256	True	True	True	True	True	True	True	False
1yy8_1	2256	True	True	True	True	True	False	False	False
5icy_0	2256	True	True	True	True	True	True	True	False
5itf_0	2256	True	True	True	True	True	True	True	False
5th2_1	2256	True	True	True	True	True	True	True	False
4gw5_0	2256	True	True	True	True	True	True	True	False
5id0_1	2256	True	True	True	True	True	True	True	False
6azl_0	2256	True	True	True	True	True	True	True	False
5i76_0	2256	True	True	True	True	True	True	True	False
6axp_1	2256	True	True	True	True	True	True	True	False
5ivz_0	2256	True	True	True	True	True	True	True	False
4gw1_1	2256	True	True	True	True	True	True	True	False
5th2_0	2256	True	True	True	True	True	True	True	False
5icx_1	2256	True	True	True	True	True	True	True	False
5hpm_1	2256	True	True	True	True	True	True	True	False
5ir1_0	2256	True	True	True	True	True	True	True	False
5i2i_1	2256	True	True	True	True	True	True	True	False
5icz_1	2256	True	True	True	True	True	True	True	False
4gw5_1	2256	True	True	True	True	True	True	True	False
5t1k_0	2256	True	True	True	True	True	True	True	False
5iv2_0H	2256	True	True	True	True	True	True	True	True
5t1m_0	2256	True	True	True	True	True	True	True	False
5hyq_1	2256	True	True	True	True	True	True	True	False
6au5_1	2256	True	True	True	True	True	True	True	False
5t1l_1	2256	True	True	True	True	True	True	True	False
5icx_0	2256	True	True	True	True	True	True	True	False
5iop_1	2256	True	True	True	True	True	True	True	False
5ivz_1	2256	True	True	True	True	True	True	True	False
5ff6_0	2256	True	True	True	True	True	True	True	False
5i76_1	2256	True	True	True	True	True	False	False	False
5hyq_0	2256	True	True	True	True	True	True	True	False
5etu_0	2256	True	True	True	True	True	True	True	False
5itf_1	2256	True	True	True	True	True	True	True	False
5euk_1	2256	True	True	True	True	True	True	True	False
6azl_1	2256	True	True	True	True	True	True	True	False
5id0_0	2256	True	True	True	True	True	True	True	False
4gw1_0	2256	True	True	True	True	True	True	True	False
5icz_0	2256	True	True	True	True	True	True	True	False
5ff6_1	2256	True	True	True	True	True	True	True	False
5i2i_0	2256	True	True	True	True	True	True	True	False
6au5_0	2256	True	True	True	True	True	True	True	False
5esq_1	2256	True	True	True	True	True	False	False	False
6ayn_1	2256	True	True	True	True	True	True	True	False
5f88_0	2256	True	True	True	True	True	True	True	False
4krp_1P	2256	False	-	-	-	-	-	False	True
5esq_0	2256	True	True	True	True	True	True	True	False
5hpm_0	2256	True	True	True	True	True	True	True	False
5f88_1	2256	True	True	True	True	True	True	True	False
5icy_1	2256	True	True	True	True	True	True	True	False
5id1_0	2256	True	True	True	True	True	True	True	False
5iv2_1H	2256	True	True	True	True	True	True	True	True
[truncated: 1,041 more rows]
