# Supplementary material for: Do antibody CDR loops change conformation upon binding?
Source: MAbs. 2024 Mar 13;16(1):2322533. doi: 10.1080/19420862.2024.2322533 (PMC10939163; doi:10.1080/19420862.2024.2322533)
Supplement: Supplemental Material [file KMAB_A_2322533_SM0152.zip › Supp09_cluster_member_cdr_seq--.xlsx]

## Sheet: Supp09_cluster_member_cdr_seq
abdbid	lrc	can_clu_idx	ap_clu_idx	ap_clu_exemplar	cdr	cdr_seq
1a4j_0	H1-10-allT	0	0	1a4k_0	H1	GYTFTNYGMN
1a4j_1	H1-10-allT	0	0	1a4k_0	H1	GYTFTNYGMN
1a4k_0	H1-10-allT	0	0	1a4k_0	H1	GYTFTNYGMN
4kq3_0	H1-10-allT	0	0	1a4k_0	H1	GGTFSSYAIS
1a4k_1	H1-10-allT	0	1	1a4k_1	H1	GYTFTNYGMN
3gkw_0	H1-10-allT	0	49	6btj_0	H1	GYTFTNYYIY
5od8_0	H1-10-allT	0	49	6btj_0	H1	GGTFSNYVIS
6btj_0	H1-10-allT	0	49	6btj_0	H1	GYTLTRYYFH
6btj_1	H1-10-allT	0	49	6btj_0	H1	GYTLTRYYFH
6kz0_0	H1-10-allT	0	52	6kz0_0	H1	GDIFSTYGFN
1cfq_0	H1-10-allT	1	2	1cfq_0	H1	GYIFTDYEIH
5obf_0	H1-10-allT	1	2	1cfq_0	H1	GFNIKVYYVH
1c5d_0	H1-10-allT	1	3	1cr9_0	H1	GFPLTTNGVS
1c5d_1	H1-10-allT	1	3	1cr9_0	H1	GFPLTTNGVS
1cr9_0	H1-10-allT	1	3	1cr9_0	H1	GFNIKDYYIQ
1il1_0	H1-10-allT	1	3	1cr9_0	H1	DFNIKDYYIH
1jv5_0	H1-10-allT	1	3	1cr9_0	H1	GYNFTSYWIN
4ma1_2	H1-10-allT	1	3	1cr9_0	H1	GFSLTTYGVH
7kkh_0	H1-10-allT	1	3	1cr9_0	H1	GFTFSSYAMH
1dqq_0	H1-10-allT	1	4	1dqq_0	H1	GDSVTSDYWS
1dqq_1	H1-10-allT	1	4	1dqq_0	H1	GDSVTSDYWS
1gpo_0	H1-10-allT	1	4	1dqq_0	H1	GDSITSDFWS
1gpo_1	H1-10-allT	1	4	1dqq_0	H1	GDSITSDFWS
1fn4_0	H1-10-allT	1	5	1fn4_0	H1	GFSLTSFSVS
1fn4_1	H1-10-allT	1	5	1fn4_0	H1	GFSLTSFSVS
1fvc_0	H1-10-allT	1	6	1fvc_1	H1	GFNIKDTYIH
1fvc_1	H1-10-allT	1	6	1fvc_1	H1	GFNIKDTYIH
1lo4_0	H1-10-allT	1	6	1fvc_1	H1	GFTLRTYGMS
6c6x_3	H1-10-allT	1	6	1fvc_1	H1	GDSISSNYWS
1nbv_0	H1-10-allT	1	11	1nbv_0	H1	GFSFNTNAMN
1ngz_0	H1-10-allT	1	12	1ngz_0	H1	GYTFTSYWMH
12e8_1	H1-10-allT	1	13	1qbl_0	H1	GFNIKDYYIH
1ap2_1	H1-10-allT	1	13	1qbl_0	H1	GFNIKDDFMH
1j05_1	H1-10-allT	1	13	1qbl_0	H1	GFNIKDTYMH
1moe_0	H1-10-allT	1	13	1qbl_0	H1	GFNIKDTYMH
1moe_1	H1-10-allT	1	13	1qbl_0	H1	GFNIKDTYMH
1qbl_0	H1-10-allT	1	13	1qbl_0	H1	GFNIKDTYMH
1qbm_0	H1-10-allT	1	13	1qbl_0	H1	GFNIKDTYMH
1qok_0	H1-10-allT	1	13	1qbl_0	H1	GFNIKDSYMH
2rcs_0	H1-10-allT	1	13	1qbl_0	H1	GFNIKDTYMH
4d9l_1	H1-10-allT	1	13	1qbl_0	H1	GGNFNTYTIS
4d9l_2	H1-10-allT	1	13	1qbl_0	H1	GGNFNTYTIS
4d9l_3	H1-10-allT	1	13	1qbl_0	H1	GGNFNTYTIS
4jy6_0	H1-10-allT	1	13	1qbl_0	H1	GASINDAYWS
6dn0_0	H1-10-allT	1	13	1qbl_0	H1	GFNIDDTYIH
7aql_0	H1-10-allT	1	13	1qbl_0	H1	GFNIKDTYIH
7aql_3	H1-10-allT	1	13	1qbl_0	H1	GFNIKDTYIH
7kgu_2	H1-10-allT	1	13	1qbl_0	H1	GFNVKYYMMH
1mim_0	H1-10-allT	1	15	1uwe_2	H1	GYSFTRYWMH
1uwe_0	H1-10-allT	1	15	1uwe_2	H1	AYSITDFTIY
1uwe_1	H1-10-allT	1	15	1uwe_2	H1	AYSITDFTIY
1uwe_2	H1-10-allT	1	15	1uwe_2	H1	AYSITDFTIY
4nyl_0	H1-10-allT	1	15	1uwe_2	H1	GFTFDDYAMH
2c1o_1	H1-10-allT	1	16	2c1o_1	H1	GYSFTNYWMN
2fjf_0	H1-10-allT	1	17	2fjf_11	H1	GFTISDYWIH
2fjf_1	H1-10-allT	1	17	2fjf_11	H1	GFTISDYWIH
2fjf_10	H1-10-allT	1	17	2fjf_11	H1	GFTISDYWIH
2fjf_11	H1-10-allT	1	17	2fjf_11	H1	GFTISDYWIH
2fjf_2	H1-10-allT	1	17	2fjf_11	H1	GFTISDYWIH
2fjf_3	H1-10-allT	1	17	2fjf_11	H1	GFTISDYWIH
2fjf_4	H1-10-allT	1	17	2fjf_11	H1	GFTISDYWIH
2fjf_5	H1-10-allT	1	17	2fjf_11	H1	GFTISDYWIH
2fjf_6	H1-10-allT	1	17	2fjf_11	H1	GFTISDYWIH
2fjf_7	H1-10-allT	1	17	2fjf_11	H1	GFTISDYWIH
2fjf_8	H1-10-allT	1	17	2fjf_11	H1	GFTISDYWIH
2fjf_9	H1-10-allT	1	17	2fjf_11	H1	GFTISDYWIH
3auv_0	H1-10-allT	1	17	2fjf_11	H1	GFTISDYWIH
3auv_1	H1-10-allT	1	17	2fjf_11	H1	GFTISDYWIH
3auv_2	H1-10-allT	1	17	2fjf_11	H1	GFTISDYWIH
3auv_3	H1-10-allT	1	17	2fjf_11	H1	GFTISDYWIH
3auv_4	H1-10-allT	1	17	2fjf_11	H1	GFTISDYWIH
3auv_5	H1-10-allT	1	17	2fjf_11	H1	GFTISDYWIH
4fze_0	H1-10-allT	1	17	2fjf_11	H1	RGTLSSYFIS
4xbg_1	H1-10-allT	1	17	2fjf_11	H1	GGSFSTYALS
5i8k_0	H1-10-allT	1	17	2fjf_11	H1	GFTISNYHMS
5tpl_0	H1-10-allT	1	17	2fjf_11	H1	GYTLSDYYVH
6dc4_0	H1-10-allT	1	17	2fjf_11	H1	GHTLIKLSIH
1dfb_0	H1-10-allT	1	19	3cfk_0	H1	GFTFNDYAMH
1hez_0	H1-10-allT	1	19	3cfk_0	H1	GFTFSGYGMH
1hez_1	H1-10-allT	1	19	3cfk_0	H1	GFTFSGYGMH
3cfj_0	H1-10-allT	1	19	3cfk_0	H1	GFDFRRYWMT
3cfj_1	H1-10-allT	1	19	3cfk_0	H1	GFDFRRYWMT
3cfj_2	H1-10-allT	1	19	3cfk_0	H1	GFDFRRYWMT
3cfj_3	H1-10-allT	1	19	3cfk_0	H1	GFDFRRYWMT
3cfk_0	H1-10-allT	1	19	3cfk_0	H1	GFDFRRYWMT
3cfk_1	H1-10-allT	1	19	3cfk_0	H1	GFDFRRYWMT
3cfk_2	H1-10-allT	1	19	3cfk_0	H1	GFDFRRYWMT
3cfk_3	H1-10-allT	1	19	3cfk_0	H1	GFDFRRYWMT
3cfk_4	H1-10-allT	1	19	3cfk_0	H1	GFDFRRYWMT
3cfk_5	H1-10-allT	1	19	3cfk_0	H1	GFDFRRYWMT
3cfk_6	H1-10-allT	1	19	3cfk_0	H1	GFDFRRYWMT
3cfk_7	H1-10-allT	1	19	3cfk_0	H1	GFDFRRYWMT
3g6a_1	H1-10-allT	1	19	3cfk_0	H1	GFTFNSYWIN
3gje_0	H1-10-allT	1	19	3cfk_0	H1	GFTFSTYQMS
3hi5_0	H1-10-allT	1	19	3cfk_0	H1	GFTFSRYVMW
3kym_0	H1-10-allT	1	19	3cfk_0	H1	GFTFSIYPMF
4f58_2	H1-10-allT	1	19	3cfk_0	H1	GFSFSDFGMN
6dwi_6	H1-10-allT	1	19	3cfk_0	H1	GFTFNTNDMS
6ell_1	H1-10-allT	1	19	3cfk_0	H1	GFDFSRYWMS
6qf6_0	H1-10-allT	1	19	3cfk_0	H1	GFTFSSYSMN
1ad0_1	H1-10-allT	1	20	3cle_0	H1	GFTFTDYYMN
1cgs_0	H1-10-allT	1	20	3cle_0	H1	GYTFSEYWIE
1clo_0	H1-10-allT	1	20	3cle_0	H1	GFTFTDYYMN
1dba_0	H1-10-allT	1	20	3cle_0	H1	GYAFTNYGVN
1lmk_1	H1-10-allT	1	20	3cle_0	H1	GYIFSNYWIE
1lmk_2	H1-10-allT	1	20	3cle_0	H1	GYIFSNYWIE
1lmk_3	H1-10-allT	1	20	3cle_0	H1	GYIFSNYWIE
1mnu_0	H1-10-allT	1	20	3cle_0	H1	GYSFTSYWLH
1ruq_0	H1-10-allT	1	20	3cle_0	H1	GYTFTNYWLG
1uyw_0	H1-10-allT	1	20	3cle_0	H1	GYTFTEYTIH
1uyw_1	H1-10-allT	1	20	3cle_0	H1	GYTFTEYTIH
1wt5_0	H1-10-allT	1	20	3cle_0	H1	GYTFTSYWMH
1yeh_0	H1-10-allT	1	20	3cle_0	H1	GYIFTSYWIH
1za6_0	H1-10-allT	1	20	3cle_0	H1	GYTFTDHAIH
1za6_1	H1-10-allT	1	20	3cle_0	H1	GYTFTDHAIH
1za6_2	H1-10-allT	1	20	3cle_0	H1	GYTFTDHAIH
1za6_3	H1-10-allT	1	20	3cle_0	H1	GYTFTDHAIH
2c1o_0	H1-10-allT	1	20	3cle_0	H1	GYSFTNYWMN
2ojz_0	H1-10-allT	1	20	3cle_0	H1	GYTFTDYYMN
2ojz_1	H1-10-allT	1	20	3cle_0	H1	GYTFTDYYMN
2q76_0	H1-10-allT	1	20	3cle_0	H1	GYTFTTYWIE
2q76_1	H1-10-allT	1	20	3cle_0	H1	GYTFTTYWIE
2vl5_0	H1-10-allT	1	20	3cle_0	H1	GYTFTSYWMN
2vl5_1	H1-10-allT	1	20	3cle_0	H1	GYTFTSYWMN
2vxu_0	H1-10-allT	1	20	3cle_0	H1	GYSFTDYFIY
3cle_0	H1-10-allT	1	20	3cle_0	H1	GYRFTSYNMH
3clf_0	H1-10-allT	1	20	3cle_0	H1	GYRFTSYNMH
3cmo_0	H1-10-allT	1	20	3cle_0	H1	GYTFTSYWMH
3gk8_0	H1-10-allT	1	20	3cle_0	H1	GYTFTNYDMN
3hc0_1	H1-10-allT	1	20	3cle_0	H1	GYTFTTYYLH
3hc3_0	H1-10-allT	1	20	3cle_0	H1	GYTFTTYYLH
3ojd_0	H1-10-allT	1	20	3cle_0	H1	GYIFTNYGMN
3oz9_0	H1-10-allT	1	20	3cle_0	H1	GYRFSSYWVE
4aeh_0	H1-10-allT	1	20	3cle_0	H1	GYSFTSNWIN
4h0g_0	H1-10-allT	1	20	3cle_0	H1	GYSFTDYIML
4hk0_1	H1-10-allT	1	20	3cle_0	H1	GYTFTGYYMH
4jpi_0	H1-10-allT	1	20	3cle_0	H1	GYTFTGYYMH
4lly_1	H1-10-allT	1	20	3cle_0	H1	GFTFTDYTMD
4otx_0	H1-10-allT	1	20	3cle_0	H1	GYTFTSYWMQ
4otx_1	H1-10-allT	1	20	3cle_0	H1	GYTFTSYWMQ
4uik_0	H1-10-allT	1	20	3cle_0	H1	GYTFTSYWMH
5mvj_0	H1-10-allT	1	20	3cle_0	H1	GYIFTDYVIS
5mvj_3	H1-10-allT	1	20	3cle_0	H1	GYIFTDYVIS
5tpp_0	H1-10-allT	1	20	3cle_0	H1	GYTFTDFYIH
5vsh_0	H1-10-allT	1	20	3cle_0	H1	GFTFTDYTMD
6gc2_0	H1-10-allT	1	20	3cle_0	H1	GYTFSTYWIE
6ias_0	H1-10-allT	1	20	3cle_0	H1	GYTFSDYVIN
6idh_0	H1-10-allT	1	20	3cle_0	H1	GYTFTNYWMH
6kr0_3	H1-10-allT	1	20	3cle_0	H1	GYSFTGYTMN
6nou_0	H1-10-allT	1	20	3cle_0	H1	GYSFTDYHIH
6qu9_0	H1-10-allT	1	20	3cle_0	H1	GYSFIGYYMH
7bg1_0	H1-10-allT	1	20	3cle_0	H1	GYSFTTYTIH
7re9_0	H1-10-allT	1	20	3cle_0	H1	GYSFPNYWIT
7re9_1	H1-10-allT	1	20	3cle_0	H1	GYSFPNYWIT
1fve_1	H1-10-allT	1	23	3pp3_1	H1	GFNIKDTYIH
1mcp_0	H1-10-allT	1	23	3pp3_1	H1	GFTFSDFYME
3pp3_0	H1-10-allT	1	23	3pp3_1	H1	GYAFSYSWIN
3pp3_1	H1-10-allT	1	23	3pp3_1	H1	GYAFSYSWIN
4kuz_0	H1-10-allT	1	23	3pp3_1	H1	GYTFTDYYMN
6al4_0	H1-10-allT	1	23	3pp3_1	H1	GYAFSSYWMN
6d9g_0	H1-10-allT	1	23	3pp3_1	H1	GYRFSYSWMN
6d9g_1	H1-10-allT	1	23	3pp3_1	H1	GYRFSYSWMN
6o3d_0	H1-10-allT	1	23	3pp3_1	H1	GGTFSTLAFN
7dr4_2	H1-10-allT	1	23	3pp3_1	H1	GYTFTTYWIQ
7dr4_3	H1-10-allT	1	23	3pp3_1	H1	GYTFTTYWIQ
7n3f_0	H1-10-allT	1	23	3pp3_1	H1	GYSFTIYWIA
7nx2_1	H1-10-allT	1	23	3pp3_1	H1	GYAFSSYWVN
4fqh_0	H1-10-allT	1	27	4fqh_0	H1	GGTSNNYAIS
4fqh_1	H1-10-allT	1	27	4fqh_0	H1	GGTSNNYAIS
4fqi_0	H1-10-allT	1	27	4fqh_0	H1	GGTSNNYAIS
4kph_0	H1-10-allT	1	29	4kph_1	H1	GDSITSGYWN
4kph_1	H1-10-allT	1	29	4kph_1	H1	GDSITSGYWN
1a6t_0	H1-10-allT	1	31	4qt5_1	H1	GYSFSTYYMH
1emt_0	H1-10-allT	1	31	4qt5_1	H1	GYVFSSSWMN
1fai_0	H1-10-allT	1	31	4qt5_1	H1	GYTFTSYGVN
1h8s_1	H1-10-allT	1	31	4qt5_1	H1	GYTFTSYWIN
1j05_0	H1-10-allT	1	31	4qt5_1	H1	GFNIKDTYMH
1nlb_0	H1-10-allT	1	31	4qt5_1	H1	GYTFTDFSMH
1oaq_0	H1-10-allT	1	31	4qt5_1	H1	GYTFTSYWMH
1rih_0	H1-10-allT	1	31	4qt5_1	H1	GYSFTSYWIH
1xf2_1	H1-10-allT	1	31	4qt5_1	H1	GYTFTSYVMH
1xf3_1	H1-10-allT	1	31	4qt5_1	H1	GYTFTSYVMH
2g2r_0	H1-10-allT	1	31	4qt5_1	H1	GYTFTAYYMN
2g2r_1	H1-10-allT	1	31	4qt5_1	H1	GYTFTAYYMN
2uyl_0	H1-10-allT	1	31	4qt5_1	H1	GYTFTSNWIN
2uyl_1	H1-10-allT	1	31	4qt5_1	H1	GYTFTSNWIN
2uyl_2	H1-10-allT	1	31	4qt5_1	H1	GYTFTSNWIN
2uyl_3	H1-10-allT	1	31	4qt5_1	H1	GYTFTSNWIN
2vxu_1	H1-10-allT	1	31	4qt5_1	H1	GYSFTDYFIY
3dgg_1	H1-10-allT	1	31	4qt5_1	H1	GYTFTSYVMH
3dif_0	H1-10-allT	1	31	4qt5_1	H1	GYSFTSYYIH
3hc4_0	H1-10-allT	1	31	4qt5_1	H1	GYTFTTYYLH
3i75_0	H1-10-allT	1	31	4qt5_1	H1	GYTFTDFEIH
3juy_0	H1-10-allT	1	31	4qt5_1	H1	GYRFSHFTVH
3juy_1	H1-10-allT	1	31	4qt5_1	H1	GYRFSHFTVH
3juy_2	H1-10-allT	1	31	4qt5_1	H1	GYRFSHFTVH
3juy_3	H1-10-allT	1	31	4qt5_1	H1	GYRFSHFTVH
3juy_4	H1-10-allT	1	31	4qt5_1	H1	GYRFSHFTVH
3juy_5	H1-10-allT	1	31	4qt5_1	H1	GYRFSHFTVH
3mcl_0	H1-10-allT	1	31	4qt5_1	H1	GYTFSTSWIE
3mo1_0	H1-10-allT	1	31	4qt5_1	H1	GYTFTDYSVH
3n9g_0	H1-10-allT	1	31	4qt5_1	H1	GYTFTHYYMH
3nfs_0	H1-10-allT	1	31	4qt5_1	H1	GYTFTSYRMH
3qeh_1	H1-10-allT	1	31	4qt5_1	H1	GYTFVNFYIV
3qpq_0	H1-10-allT	1	31	4qt5_1	H1	GYIFTTYWIH
4gmt_1	H1-10-allT	1	31	4qt5_1	H1	GYTFSSYWIE
4hfw_0	H1-10-allT	1	31	4qt5_1	H1	GYSFTSYYVH
4hfw_1	H1-10-allT	1	31	4qt5_1	H1	GYSFTSYYVH
4hxb_0	H1-10-allT	1	31	4qt5_1	H1	GYTFTNYGMN
4jdv_0	H1-10-allT	1	31	4qt5_1	H1	GYTFTGYYMH
4jdv_1	H1-10-allT	1	31	4qt5_1	H1	GYTFTGYYMH
4m43_0	H1-10-allT	1	31	4qt5_1	H1	GYTFTDYNMD
4pb9_0	H1-10-allT	1	31	4qt5_1	H1	GYSFTDYNMY
4q2z_0	H1-10-allT	1	31	4qt5_1	H1	GYTFTDYYMH
4q2z_1	H1-10-allT	1	31	4qt5_1	H1	GYTFTDYYMH
4qt5_0	H1-10-allT	1	31	4qt5_1	H1	GYTFTNYWMN
4qt5_1	H1-10-allT	1	31	4qt5_1	H1	GYTFTNYWMN
5f7e_0	H1-10-allT	1	31	4qt5_1	H1	GYTFTGYYMH
5h2b_0	H1-10-allT	1	31	4qt5_1	H1	GYTFTNYWMH
5i8c_0	H1-10-allT	1	31	4qt5_1	H1	GYTFTGNALH
5i8e_0	H1-10-allT	1	31	4qt5_1	H1	GYTFTGNALH
5i8e_1	H1-10-allT	1	31	4qt5_1	H1	GYTFTGNALH
5jor_2	H1-10-allT	1	31	4qt5_1	H1	GYIFTEYYIH
5jor_3	H1-10-allT	1	31	4qt5_1	H1	GYIFTEYYIH
5nhw_0	H1-10-allT	1	31	4qt5_1	H1	GYTFTSSYIN
5vkk_0	H1-10-allT	1	31	4qt5_1	H1	GYTFTSYWLH
5vsi_0	H1-10-allT	1	31	4qt5_1	H1	GYTFTSHWMH
6ana_0	H1-10-allT	1	31	4qt5_1	H1	GYTFTSYWLH
6ani_0	H1-10-allT	1	31	4qt5_1	H1	GYTFTSNWMH
6ani_1	H1-10-allT	1	31	4qt5_1	H1	GYTFTSNWMH
6dc7_1	H1-10-allT	1	31	4qt5_1	H1	GYTFTSYVIH
6dla_0	H1-10-allT	1	31	4qt5_1	H1	GYTFTDYHIN
6dlb_0	H1-10-allT	1	31	4qt5_1	H1	GYTFTDYHIN
6hxw_1	H1-10-allT	1	31	4qt5_1	H1	GYTFASYNMY
6lkt_0	H1-10-allT	1	31	4qt5_1	H1	GYSFTGYNMN
6me1_0	H1-10-allT	1	31	4qt5_1	H1	GYTFTGNALH
6mfj_0	H1-10-allT	1	31	4qt5_1	H1	GYTFASYDIN
6mfj_1	H1-10-allT	1	31	4qt5_1	H1	GYTFASYDIN
6qu9_1	H1-10-allT	1	31	4qt5_1	H1	GYSFIGYYMH
6s2i_1	H1-10-allT	1	31	4qt5_1	H1	GYSFTSYWIH
6uce_0	H1-10-allT	1	31	4qt5_1	H1	GYTFTGNPMH
6ucf_0	H1-10-allT	1	31	4qt5_1	H1	GYTFTGNALH
6vl8_0	H1-10-allT	1	31	4qt5_1	H1	GYTFKNYGMN
6vl8_1	H1-10-allT	1	31	4qt5_1	H1	GYTFKNYGMN
6vl8_3	H1-10-allT	1	31	4qt5_1	H1	GYTFKNYGMN
6vl9_1	H1-10-allT	1	31	4qt5_1	H1	GYTFKNYGMN
6w4w_0	H1-10-allT	1	31	4qt5_1	H1	GYIFTSYYMY
6wg0_0	H1-10-allT	1	31	4qt5_1	H1	GYTLTDFYLH
7ams_0	H1-10-allT	1	31	4qt5_1	H1	GYKFTGFVMH
7k8q_0	H1-10-allT	1	31	4qt5_1	H1	GYTFTGYYMH
4jzo_1	H1-10-allT	1	34	4rfe_2	H1	GGTLSNYVIT
4rfe_2	H1-10-allT	1	34	4rfe_2	H1	GGSIRRNYWS
4rfe_3	H1-10-allT	1	34	4rfe_2	H1	GGSIRRNYWS
5esa_0	H1-10-allT	1	34	4rfe_2	H1	GGTLSNYVIT
1aqk_0	H1-10-allT	1	35	4z95_0	H1	GFTFNNYAIH
1bln_1	H1-10-allT	1	35	4z95_0	H1	GFTFSSYTMS
1bz7_0	H1-10-allT	1	35	4z95_0	H1	GFTFSNFGMH
1cfv_0	H1-10-allT	1	35	4z95_0	H1	GFTFNTYYMS
1igm_0	H1-10-allT	1	35	4z95_0	H1	GFTFNIFVMS
1kfa_0	H1-10-allT	1	35	4z95_0	H1	GFTFSSYAMS
1kfa_1	H1-10-allT	1	35	4z95_0	H1	GFTFSSYAMS
1mf2_0	H1-10-allT	1	35	4z95_0	H1	GFTFMRFGMH
1mf2_1	H1-10-allT	1	35	4z95_0	H1	GFTFMRFGMH
1mqk_0	H1-10-allT	1	35	4z95_0	H1	GFTFSSYTMS
1rfd_0	H1-10-allT	1	35	4z95_0	H1	GFTFSDAWVD
1uz6_0	H1-10-allT	1	35	4z95_0	H1	GFDFSGYWMS
1uz6_1	H1-10-allT	1	35	4z95_0	H1	GFDFSGYWMS
1uz6_2	H1-10-allT	1	35	4z95_0	H1	GFDFSGYWMS
1uz6_3	H1-10-allT	1	35	4z95_0	H1	GFDFSGYWMS
2adg_0	H1-10-allT	1	35	4z95_0	H1	GFTFSSYGMS
2v7n_0	H1-10-allT	1	35	4z95_0	H1	GFTFRNSAMH
2v7n_1	H1-10-allT	1	35	4z95_0	H1	GFTFRNSAMH
2v7n_2	H1-10-allT	1	35	4z95_0	H1	GFTFRNSAMH
2v7n_3	H1-10-allT	1	35	4z95_0	H1	GFTFRNSAMH
2xkn_1	H1-10-allT	1	35	4z95_0	H1	GFTFSRYAMS
3g6a_0	H1-10-allT	1	35	4z95_0	H1	GFTFNSYWIN
3kym_4	H1-10-allT	1	35	4z95_0	H1	GFTFSIYPMF
3nzh_0	H1-10-allT	1	35	4z95_0	H1	GFTFSNYWMN
3s34_0	H1-10-allT	1	35	4z95_0	H1	GFTFSSYSMN
3sgd_0	H1-10-allT	1	35	4z95_0	H1	GFSFNTNAMN
3sgd_1	H1-10-allT	1	35	4z95_0	H1	GFSFNTNAMN
3tcl_1	H1-10-allT	1	35	4z95_0	H1	GFIFENFGFG
3u0w_0	H1-10-allT	1	35	4z95_0	H1	GFDFSRYWMN
3v0v_1	H1-10-allT	1	35	4z95_0	H1	GFTFSDYYMT
4f58_0	H1-10-allT	1	35	4z95_0	H1	GFSFSDFGMN
4f58_1	H1-10-allT	1	35	4z95_0	H1	GFSFSDFGMN
4f58_3	H1-10-allT	1	35	4z95_0	H1	GFSFSDFGMN
4gxv_1	H1-10-allT	1	35	4z95_0	H1	GFTFSSYAMH
4hh9_0	H1-10-allT	1	35	4z95_0	H1	GFTFSNHGMH
4hh9_1	H1-10-allT	1	35	4z95_0	H1	GFTFSNHGMH
4hxa_0	H1-10-allT	1	35	4z95_0	H1	GFTFSNYRMH
4kvc_0	H1-10-allT	1	35	4z95_0	H1	GFTFSSFGMH
4ncc_0	H1-10-allT	1	35	4z95_0	H1	GFDFSRYWMS
4ncc_1	H1-10-allT	1	35	4z95_0	H1	GFDFSRYWMS
4odu_0	H1-10-allT	1	35	4z95_0	H1	GFTFNTYAMN
4odu_1	H1-10-allT	1	35	4z95_0	H1	GFTFNTYAMN
4p49_0	H1-10-allT	1	35	4z95_0	H1	GFTFSSYAMG
4s2s_1	H1-10-allT	1	35	4z95_0	H1	GFTFSTYAMS
4ut7_0	H1-10-allT	1	35	4z95_0	H1	GFSYSNHWMH
4yhp_0	H1-10-allT	1	35	4z95_0	H1	GFTFRDYWMS
4yhp_2	H1-10-allT	1	35	4z95_0	H1	GFTFRDYWMS
4yny_1	H1-10-allT	1	35	4z95_0	H1	GFTFSNYGMA
4z95_0	H1-10-allT	1	35	4z95_0	H1	GFTFNTYAMN
4zyk_1	H1-10-allT	1	35	4z95_0	H1	GFSFSHYAMH
5b3n_0	H1-10-allT	1	35	4z95_0	H1	GFTFSSYAMS
5b4m_1	H1-10-allT	1	35	4z95_0	H1	GFTFSRYYMS
5bvj_0	H1-10-allT	1	35	4z95_0	H1	GFTFSVYGMN
5bvj_1	H1-10-allT	1	35	4z95_0	H1	GFTFSVYGMN
5bvj_2	H1-10-allT	1	35	4z95_0	H1	GFTFSVYGMN
5bvj_3	H1-10-allT	1	35	4z95_0	H1	GFTFSVYGMN
5dqd_0	H1-10-allT	1	35	4z95_0	H1	GFSFSSHGMS
5ezi_0	H1-10-allT	1	35	4z95_0	H1	GFDFSRYWMS
5ezj_0	H1-10-allT	1	35	4z95_0	H1	GFDFSRYWMS
5ezl_0	H1-10-allT	1	35	4z95_0	H1	GFDFSRYWMS
5ezl_1	H1-10-allT	1	35	4z95_0	H1	GFDFSRYWMS
5f6i_0	H1-10-allT	1	35	4z95_0	H1	GFTFSTYGMS
5fcs_0	H1-10-allT	1	35	4z95_0	H1	GFTFNTYAMN
5ggq_0	H1-10-allT	1	35	4z95_0	H1	GITFSNSGMH
5ggu_0	H1-10-allT	1	35	4z95_0	H1	GFTFSSYGMH
5ggu_1	H1-10-allT	1	35	4z95_0	H1	GFTFSSYGMH
5grx_0	H1-10-allT	1	35	4z95_0	H1	GFTFRNSAMH
5i1l_0	H1-10-allT	1	35	4z95_0	H1	GYSFTSYWIG
5n2k_4	H1-10-allT	1	35	4z95_0	H1	GFTFSSYGMH
5n2k_6	H1-10-allT	1	35	4z95_0	H1	GFTFSSYGMH
5n2k_7	H1-10-allT	1	35	4z95_0	H1	GFTFSSYGMH
5odb_0	H1-10-allT	1	35	4z95_0	H1	GFTFSSYDMH
5x4g_0	H1-10-allT	1	35	4z95_0	H1	GFTFSNFWMN
6a76_0	H1-10-allT	1	35	4z95_0	H1	GFTFSTYDMS
6apc_0	H1-10-allT	1	35	4z95_0	H1	GFTFSSYSMN
6dwc_0	H1-10-allT	1	35	4z95_0	H1	GFSFNSFWMH
6dwi_7	H1-10-allT	1	35	4z95_0	H1	GFTFNTNDMS
6ele_1	H1-10-allT	1	35	4z95_0	H1	GFDFSRYWMS
6elj_0	H1-10-allT	1	35	4z95_0	H1	GFDFSRYWMS
6elj_1	H1-10-allT	1	35	4z95_0	H1	GFDFSRYWMS
6gxx_0	H1-10-allT	1	35	4z95_0	H1	GFTFSSYTMS
6hkg_0	H1-10-allT	1	35	4z95_0	H1	GFTFSSYGMA
6i1o_0	H1-10-allT	1	35	4z95_0	H1	GFAFSIYDMS
6lfv_0	H1-10-allT	1	35	4z95_0	H1	GFTFSTYGMS
6lun_0	H1-10-allT	1	35	4z95_0	H1	GFTFSRYGMH
6lun_1	H1-10-allT	1	35	4z95_0	H1	GFTFSRYGMH
6nb8_0	H1-10-allT	1	35	4z95_0	H1	GFTFRNYAMH
6pzh_0	H1-10-allT	1	35	4z95_0	H1	GFTFNNYGMH
6qb9_0	H1-10-allT	1	35	4z95_0	H1	GFTFSSYSMN
6qb9_1	H1-10-allT	1	35	4z95_0	H1	GFTFSSYSMN
6qbc_0	H1-10-allT	1	35	4z95_0	H1	GFTFSSYSMN
6qf6_2	H1-10-allT	1	35	4z95_0	H1	GFTFSSYSMN
6qf9_0	H1-10-allT	1	35	4z95_0	H1	GFTFSSYSMN
6qf9_1	H1-10-allT	1	35	4z95_0	H1	GFTFSSYSMN
6umh_0	H1-10-allT	1	35	4z95_0	H1	GFTFSSFGMH
6umi_0	H1-10-allT	1	35	4z95_0	H1	GFTFSSFGMH
6xul_0	H1-10-allT	1	35	4z95_0	H1	GFTFEAYAMH
6xul_3	H1-10-allT	1	35	4z95_0	H1	GFTFEAYAMH
7kpj_0	H1-10-allT	1	35	4z95_0	H1	GFTFSSYGMS
7n04_0	H1-10-allT	1	35	4z95_0	H1	GFTFTDYYMS
7nfa_0	H1-10-allT	1	35	4z95_0	H1	GFAFSTYDMS
7nfa_1	H1-10-allT	1	35	4z95_0	H1	GFAFSTYDMS
7sn1_0	H1-10-allT	1	35	4z95_0	H1	GFTFSSYGMH
7uel_0	H1-10-allT	1	35	4z95_0	H1	GFSFSSYWMS
8fab_1	H1-10-allT	1	35	4z95_0	H1	GFTFSNYGMH
4r4b_0	H1-10-allT	1	37	5f6h_1	H1	GESLSGHYWS
5f6h_0	H1-10-allT	1	37	5f6h_1	H1	GFTFSNSGMI
5f6h_1	H1-10-allT	1	37	5f6h_1	H1	GFTFSNSGMI
5f6h_2	H1-10-allT	1	37	5f6h_1	H1	GFTFSNSGMI
1dsf_0	H1-10-allT	1	38	5fuz_0	H1	GFIFSDNYMY
5fuz_0	H1-10-allT	1	38	5fuz_0	H1	GIDLSNYAIN
5vr9_1	H1-10-allT	1	38	5fuz_0	H1	GYTFTSHWMH
1ck0_0	H1-10-allT	1	39	5gs1_11	H1	GFTFNTDAMN
1dlf_0	H1-10-allT	1	39	5gs1_11	H1	GFTFSDAWMD
1wz1_0	H1-10-allT	1	39	5gs1_11	H1	GFTFSDAWMD
2dlf_0	H1-10-allT	1	39	5gs1_11	H1	GFTFSDAWMD
2zkh_0	H1-10-allT	1	39	5gs1_11	H1	GFTFSDAWMD
3gje_1	H1-10-allT	1	39	5gs1_11	H1	GFTFSTYQMS
5grx_1	H1-10-allT	1	39	5gs1_11	H1	GFTFRNSAMH
5gry_0	H1-10-allT	1	39	5gs1_11	H1	GFTFRNSAMH
5gry_1	H1-10-allT	1	39	5gs1_11	H1	GFTFRNSAMH
5gs1_0	H1-10-allT	1	39	5gs1_11	H1	GFTFRNSAMH
5gs1_1	H1-10-allT	1	39	5gs1_11	H1	GFTFRNSAMH
5gs1_10	H1-10-allT	1	39	5gs1_11	H1	GFTFRNSAMH
5gs1_11	H1-10-allT	1	39	5gs1_11	H1	GFTFRNSAMH
5gs1_12	H1-10-allT	1	39	5gs1_11	H1	GFTFRNSAMH
5gs1_13	H1-10-allT	1	39	5gs1_11	H1	GFTFRNSAMH
5gs1_2	H1-10-allT	1	39	5gs1_11	H1	GFTFRNSAMH
5gs1_4	H1-10-allT	1	39	5gs1_11	H1	GFTFRNSAMH
5gs1_7	H1-10-allT	1	39	5gs1_11	H1	GFTFRNSAMH
5gs1_8	H1-10-allT	1	39	5gs1_11	H1	GFTFRNSAMH
5gs1_9	H1-10-allT	1	39	5gs1_11	H1	GFTFRNSAMH
5ik3_1	H1-10-allT	1	39	5gs1_11	H1	GFTFSNAWFN
5j74_0	H1-10-allT	1	39	5gs1_11	H1	GGTFSSYAIS
5jr1_0	H1-10-allT	1	39	5gs1_11	H1	GFTFSNAWMS
6dwi_0	H1-10-allT	1	39	5gs1_11	H1	GFTFNTNDMS
6dwi_2	H1-10-allT	1	39	5gs1_11	H1	GFTFNTNDMS
6dwi_4	H1-10-allT	1	39	5gs1_11	H1	GFTFNTNDMS
6foe_1	H1-10-allT	1	39	5gs1_11	H1	GFTFSIYSMN
6o89_0	H1-10-allT	1	39	5gs1_11	H1	GFTFTKAWMH
6vi2_0	H1-10-allT	1	39	5gs1_11	H1	GFNFYSSYIH
6vi2_1	H1-10-allT	1	39	5gs1_11	H1	GFNFYSSYIH
7mf7_1	H1-10-allT	1	39	5gs1_11	H1	GFDFDNAWMT
7mfb_0	H1-10-allT	1	39	5gs1_11	H1	GFDFDNAWMT
7zff_0	H1-10-allT	1	39	5gs1_11	H1	GFPFDDYAIH
4xbg_0	H1-10-allT	1	40	5i16_0	H1	GGSFSTYALS
5i16_0	H1-10-allT	1	40	5i16_0	H1	GGTFSSYAIS
5i16_1	H1-10-allT	1	40	5i16_0	H1	GGTFSSYAIS
1a6t_1	H1-10-allT	1	41	5ob5_0	H1	GYSFSTYYMH
1a6u_0	H1-10-allT	1	41	5ob5_0	H1	GYTFTSYWMH
1dql_0	H1-10-allT	1	41	5ob5_0	H1	GFTFSSYAMH
1for_0	H1-10-allT	1	41	5ob5_0	H1	GYAFSSFWVN
1igt_0	H1-10-allT	1	41	5ob5_0	H1	GFTFSDYYMY
1l7i_0	H1-10-allT	1	41	5ob5_0	H1	GFTFTDYTMD
1plg_0	H1-10-allT	1	41	5ob5_0	H1	GYTFTDYYIH
1rmf_0	H1-10-allT	1	41	5ob5_0	H1	GYTFIDYAIH
1rz8_1	H1-10-allT	1	41	5ob5_0	H1	GDTFIRYSFT
1vge_0	H1-10-allT	1	41	5ob5_0	H1	GYSFTSYGLH
2a6j_1	H1-10-allT	1	41	5ob5_0	H1	GYTFTSYGIN
2gjj_1	H1-10-allT	1	41	5ob5_0	H1	GYSFTGYFIN
4f33_2	H1-10-allT	1	41	5ob5_0	H1	GYSFTGYTMN
4hwe_0	H1-10-allT	1	41	5ob5_0	H1	GYSFTSYWIG
4llu_1	H1-10-allT	1	41	5ob5_0	H1	GFTFTDYTMD
5mvj_2	H1-10-allT	1	41	5ob5_0	H1	GYIFTDYVIS
5ob5_0	H1-10-allT	1	41	5ob5_0	H1	GYTFTNYWIV
5vsh_1	H1-10-allT	1	41	5ob5_0	H1	GFTFTDYTMD
5vsh_3	H1-10-allT	1	41	5ob5_0	H1	GFTFTDYTMD
6ehy_0	H1-10-allT	1	41	5ob5_0	H1	GYTFTSYGIS
6ehy_1	H1-10-allT	1	41	5ob5_0	H1	GYTFTSYGIS
6h3h_0	H1-10-allT	1	41	5ob5_0	H1	GYTFTRYTMH
6vrt_0	H1-10-allT	1	41	5ob5_0	H1	GYIFIDHTIH
7lyw_0	H1-10-allT	1	41	5ob5_0	H1	GYTFTNYAIH
7lyw_1	H1-10-allT	1	41	5ob5_0	H1	GYTFTNYAIH
7lyw_2	H1-10-allT	1	41	5ob5_0	H1	GYTFTNYAIH
7sjp_0	H1-10-allT	1	41	5ob5_0	H1	GYKFTDSEMH
7tqa_0	H1-10-allT	1	41	5ob5_0	H1	GYTFTSYVMH
7tqa_1	H1-10-allT	1	41	5ob5_0	H1	GYTFTSYVMH
1m71_0	H1-10-allT	1	42	5vh4_0	H1	GFTFSNYWME
1psk_0	H1-10-allT	1	42	5vh4_0	H1	GYTFTKYTMH
1ub6_0	H1-10-allT	1	42	5vh4_0	H1	GITFSRYIMS
1ub6_1	H1-10-allT	1	42	5vh4_0	H1	GITFSRYIMS
3cfc_0	H1-10-allT	1	42	5vh4_0	H1	GITFSRYIMS
3qo1_0	H1-10-allT	1	42	5vh4_0	H1	GFTLSGSNVH
4llu_0	H1-10-allT	1	42	5vh4_0	H1	GFTFTDYTMD
4lly_0	H1-10-allT	1	42	5vh4_0	H1	GFTFTDYTMD
5dd5_0	H1-10-allT	1	42	5vh4_0	H1	GVSFSSFWWG
5mvj_1	H1-10-allT	1	42	5vh4_0	H1	GYIFTDYVIS
5vh3_0	H1-10-allT	1	42	5vh4_0	H1	GFIFSNHWMN
5vh3_1	H1-10-allT	1	42	5vh4_0	H1	GFIFSNHWMN
5vh4_0	H1-10-allT	1	42	5vh4_0	H1	GFIFSNHWMN
5vsh_2	H1-10-allT	1	42	5vh4_0	H1	GFTFTDYTMD
6kr0_1	H1-10-allT	1	42	5vh4_0	H1	GYSFTGYTMN
6kr0_2	H1-10-allT	1	42	5vh4_0	H1	GYSFTGYTMN
6nis_0	H1-10-allT	1	42	5vh4_0	H1	GASISSYYWS
6o3k_0	H1-10-allT	1	42	5vh4_0	H1	GGSFSSYAFN
6qf6_3	H1-10-allT	1	42	5vh4_0	H1	GFTFSSYSMN
6ugs_0	H1-10-allT	1	42	5vh4_0	H1	GFIFSNHWMN
6ugs_1	H1-10-allT	1	42	5vh4_0	H1	GFIFSNHWMN
6ugt_0	H1-10-allT	1	42	5vh4_0	H1	GFIFSNHWMN
6ugt_1	H1-10-allT	1	42	5vh4_0	H1	GFIFSNHWMN
6ugu_0	H1-10-allT	1	42	5vh4_0	H1	GFIFSNHWMN
6ugu_1	H1-10-allT	1	42	5vh4_0	H1	GFIFSNHWMN
6ugv_0	H1-10-allT	1	42	5vh4_0	H1	GFIFSNHWMN
6ugv_1	H1-10-allT	1	42	5vh4_0	H1	GFIFSNHWMN
6zec_0	H1-10-allT	1	42	5vh4_0	H1	GGSFNNYNWT
7k3q_0	H1-10-allT	1	42	5vh4_0	H1	GFTFTSSAVQ
1e6o_0	H1-10-allT	1	43	5wk2_0	H1	GYTFTSYTMH
1h8n_0	H1-10-allT	1	43	5wk2_0	H1	GYTFTSYWIN
1h8o_0	H1-10-allT	1	43	5wk2_0	H1	GYTFTSYWIN
1h8o_1	H1-10-allT	1	43	5wk2_0	H1	GYTFTSYWIN
1lmk_0	H1-10-allT	1	43	5wk2_0	H1	GYIFSNYWIE
1mju_0	H1-10-allT	1	43	5wk2_0	H1	GYTFTNYWIN
1n4x_0	H1-10-allT	1	43	5wk2_0	H1	NYAFTDYSMH
1n4x_1	H1-10-allT	1	43	5wk2_0	H1	NYAFTDYSMH
1ngy_0	H1-10-allT	1	43	5wk2_0	H1	GYTFTSYWMH
1nj9_0	H1-10-allT	1	43	5wk2_0	H1	GYSFTDYNMY
1t3f_0	H1-10-allT	1	43	5wk2_0	H1	GYIFTSSWIN
1xf4_0	H1-10-allT	1	43	5wk2_0	H1	GYTFTSYVMH
1xf4_1	H1-10-allT	1	43	5wk2_0	H1	GYTFTSYVMH
2d7t_0	H1-10-allT	1	43	5wk2_0	H1	GYTFTGNYMH
2vxv_0	H1-10-allT	1	43	5wk2_0	H1	GYTVTSYWIG
2w60_0	H1-10-allT	1	43	5wk2_0	H1	GYTFTDYSIH
3dif_1	H1-10-allT	1	43	5wk2_0	H1	GYSFTSYYIH
3eo9_0	H1-10-allT	1	43	5wk2_0	H1	GYSFTGHWMN
3eyo_1	H1-10-allT	1	43	5wk2_0	H1	GFKFGDHGIH
3gnm_0	H1-10-allT	1	43	5wk2_0	H1	GYTFTTYWMH
3hc0_0	H1-10-allT	1	43	5wk2_0	H1	GYTFTTYYLH
3mnv_1	H1-10-allT	1	43	5wk2_0	H1	GYTFTDYSVH
3na9_0	H1-10-allT	1	43	5wk2_0	H1	GYSFTNYWVG
3ncj_0	H1-10-allT	1	43	5wk2_0	H1	GYSFTNYWIS
3qeh_0	H1-10-allT	1	43	5wk2_0	H1	GYTFVNFYIV
3qeh_2	H1-10-allT	1	43	5wk2_0	H1	GYTFVNFYIV
3qeh_3	H1-10-allT	1	43	5wk2_0	H1	GYTFVNFYIV
3qpq_1	H1-10-allT	1	43	5wk2_0	H1	GYIFTTYWIH
3wii_0	H1-10-allT	1	43	5wk2_0	H1	GYTFTDYYMN
3wii_1	H1-10-allT	1	43	5wk2_0	H1	GYTFTDYYMN
4buh_0	H1-10-allT	1	43	5wk2_0	H1	EYSFPNYWIA
4kaq_0	H1-10-allT	1	43	5wk2_0	H1	GYTFTSYNMH
4kmt_0	H1-10-allT	1	43	5wk2_0	H1	GYSFTSYWIG
4m61_1	H1-10-allT	1	43	5wk2_0	H1	GYSFTGYNMN
4m6n_0	H1-10-allT	1	43	5wk2_0	H1	GYSFSNYWIG
4nm4_0	H1-10-allT	1	43	5wk2_0	H1	GYTFTAYSMH
4nm4_1	H1-10-allT	1	43	5wk2_0	H1	GYTFTAYSMH
4qxg_0	H1-10-allT	1	43	5wk2_0	H1	GYIFTNYWIA
4rir_0	H1-10-allT	1	43	5wk2_0	H1	GYSFTSYWIG
4rir_1	H1-10-allT	1	43	5wk2_0	H1	GYSFTSYWIG
5cgy_0	H1-10-allT	1	43	5wk2_0	H1	GYSFTSYSIN
5cgy_1	H1-10-allT	1	43	5wk2_0	H1	GYSFTSYSIN
5dk3_0	H1-10-allT	1	43	5wk2_0	H1	GYTFTNYYMY
5i66_0	H1-10-allT	1	43	5wk2_0	H1	GYTFTDYYMN
5ibt_0	H1-10-allT	1	43	5wk2_0	H1	GYSFTSYWIG
5ibu_0	H1-10-allT	1	43	5wk2_0	H1	GYNFVKFWIA
5ibu_1	H1-10-allT	1	43	5wk2_0	H1	GYNFVKFWIA
5l7x_0	H1-10-allT	1	43	5wk2_0	H1	GYTFTSYIIH
5lgh_0	H1-10-allT	1	43	5wk2_0	H1	GYTFTSYIIH
5myo_1	H1-10-allT	1	43	5wk2_0	H1	GYSFTGYTMN
5n4j_0	H1-10-allT	1	43	5wk2_0	H1	GYTFTNYGLH
5u15_0	H1-10-allT	1	43	5wk2_0	H1	GYTFTGYYMH
5u15_1	H1-10-allT	1	43	5wk2_0	H1	GYTFTGYYMH
5ur8_0	H1-10-allT	1	43	5wk2_0	H1	GYTFTNYWVV
5vga_0	H1-10-allT	1	43	5wk2_0	H1	GYTFTSYGIN
5w05_0	H1-10-allT	1	43	5wk2_0	H1	GYTFITYWIE
5wk2_0	H1-10-allT	1	43	5wk2_0	H1	GYSFTSYWIG
5wuv_0	H1-10-allT	1	43	5wk2_0	H1	GYVFTDYGMN
5ysl_0	H1-10-allT	1	43	5wk2_0	H1	GYTFTSYWIH
5ysl_1	H1-10-allT	1	43	5wk2_0	H1	GYTFTSYWIH
5ysl_3	H1-10-allT	1	43	5wk2_0	H1	GYTFTSYWIH
6dc7_0	H1-10-allT	1	43	5wk2_0	H1	GYTFTSYVIH
6dg2_0	H1-10-allT	1	43	5wk2_0	H1	GYTFTSYWMH
6fab_0	H1-10-allT	1	43	5wk2_0	H1	GYTFTSNGIN
6ffj_0	H1-10-allT	1	43	5wk2_0	H1	GYSFTSYWIH
6ffj_1	H1-10-allT	1	43	5wk2_0	H1	GYSFTSYWIH
6h3h_1	H1-10-allT	1	43	5wk2_0	H1	GYTFTRYTMH
6meg_0	H1-10-allT	1	43	5wk2_0	H1	GYIFTSHGIS
6o89_1	H1-10-allT	1	43	5wk2_0	H1	GYTFTSYYIH
6p4y_0	H1-10-allT	1	43	5wk2_0	H1	GYTFTSYWMH
6pzh_1	H1-10-allT	1	43	5wk2_0	H1	GFTFNNYGMH
6w7s_0	H1-10-allT	1	43	5wk2_0	H1	GFTFSSYAMH
6wkl_0	H1-10-allT	1	43	5wk2_0	H1	GFTLTNYGMN
6wkm_0	H1-10-allT	1	43	5wk2_0	H1	GYTFTDYNVD
7k8p_0	H1-10-allT	1	43	5wk2_0	H1	GYSFTSYWIG
7nx2_0	H1-10-allT	1	43	5wk2_0	H1	GYAFSSYWVN
7rdm_0	H1-10-allT	1	43	5wk2_0	H1	NESMSAFSWS
7sjm_0	H1-10-allT	1	43	5wk2_0	H1	GYKFTDSEMH
7tuh_0	H1-10-allT	1	43	5wk2_0	H1	GYTFTNYWIG
1lo0_0	H1-10-allT	1	44	5y2k_2	H1	GFSFRNYGMS
1lo0_1	H1-10-allT	1	44	5y2k_2	H1	GFSFRNYGMS
3oaz_1	H1-10-allT	1	44	5y2k_2	H1	NFRISAHTMN
3vfg_0	H1-10-allT	1	44	5y2k_2	H1	GFSVTNYGVH
4fq2_0	H1-10-allT	1	44	5y2k_2	H1	GDSMNNYYWT
4jy5_0	H1-10-allT	1	44	5y2k_2	H1	GTLVRDNYWS
5b6f_1	H1-10-allT	1	44	5y2k_2	H1	GFTISNYWMN
5ewi_0	H1-10-allT	1	44	5y2k_2	H1	GESVGDNDMH
5fha_0	H1-10-allT	1	44	5y2k_2	H1	GFALRMYDMH
5itb_0	H1-10-allT	1	44	5y2k_2	H1	GFTVSSKYMT
5y2k_0	H1-10-allT	1	44	5y2k_2	H1	GFTSSAYAMH
5y2k_2	H1-10-allT	1	44	5y2k_2	H1	GFTSSAYAMH
6bae_0	H1-10-allT	1	44	5y2k_2	H1	GFNIKDTYIH
6hkg_1	H1-10-allT	1	44	5y2k_2	H1	GFTFSSYGMA
6j9o_0	H1-10-allT	1	44	5y2k_2	H1	GFTSSAYAMH
6n35_0	H1-10-allT	1	44	5y2k_2	H1	NFRISAHTMN
6p79_0	H1-10-allT	1	44	5y2k_2	H1	GFNIKDTFMH
6qn8_3	H1-10-allT	1	44	5y2k_2	H1	GLSLSDHNVG
6xca_0	H1-10-allT	1	44	5y2k_2	H1	GFTVSSNYMS
7lka_0	H1-10-allT	1	44	5y2k_2	H1	GFTVSSNYMS
7lka_1	H1-10-allT	1	44	5y2k_2	H1	GFTVSSNYMS
7lka_2	H1-10-allT	1	44	5y2k_2	H1	GFTVSSNYMS
7n3g_0	H1-10-allT	1	44	5y2k_2	H1	GFTVSSNYMS
7n3h_0	H1-10-allT	1	44	5y2k_2	H1	GITVSSNYMS
1a7n_0	H1-10-allT	1	46	6azk_0	H1	GFSLTGYGVN
1a7o_0	H1-10-allT	1	46	6azk_0	H1	GFSLTGYGVN
1a7p_0	H1-10-allT	1	46	6azk_0	H1	GFSLTGYGVN
1a7q_0	H1-10-allT	1	46	6azk_0	H1	GFSLTGYGVN
1a7r_0	H1-10-allT	1	46	6azk_0	H1	GFSLTGYGVN
1ap2_0	H1-10-allT	1	46	6azk_0	H1	GFNIKDDFMH
1gig_0	H1-10-allT	1	46	6azk_0	H1	GFLLISNGVH
1nc2_0	H1-10-allT	1	46	6azk_0	H1	GFSLTDYGVH
1nc2_1	H1-10-allT	1	46	6azk_0	H1	GFSLTDYGVH
1t2q_0	H1-10-allT	1	46	6azk_0	H1	GFSLTSYGVH
1vfa_0	H1-10-allT	1	46	6azk_0	H1	GFSLTGYGVN
1yy8_0	H1-10-allT	1	46	6azk_0	H1	GFSLTNYGVH
1yy8_1	H1-10-allT	1	46	6azk_0	H1	GFSLTNYGVH
1zan_0	H1-10-allT	1	46	6azk_0	H1	GFSLTNNNVN
2d03_0	H1-10-allT	1	46	6azk_0	H1	GFSLTSYGVH
3qpx_0	H1-10-allT	1	46	6azk_0	H1	GLTFSANWLN
3w9d_1	H1-10-allT	1	46	6azk_0	H1	GGTLRTYGVS
4gw1_0	H1-10-allT	1	46	6azk_0	H1	GFSLTNYGVH
4gw1_1	H1-10-allT	1	46	6azk_0	H1	GFSLTNYGVH
4gw5_0	H1-10-allT	1	46	6azk_0	H1	GFSLTNYGVH
4gw5_1	H1-10-allT	1	46	6azk_0	H1	GFSLTNYGVH
4hbc_0	H1-10-allT	1	46	6azk_0	H1	GFSLNTYSMF
4ma1_0	H1-10-allT	1	46	6azk_0	H1	GFSLTTYGVH
4ma3_0	H1-10-allT	1	46	6azk_0	H1	GFSLSSYPMN
4ma3_1	H1-10-allT	1	46	6azk_0	H1	GFSLSSYPMN
5dub_0	H1-10-allT	1	46	6azk_0	H1	GFSLSTYTMN
5esq_0	H1-10-allT	1	46	6azk_0	H1	GFSLTNYGVH
5esq_1	H1-10-allT	1	46	6azk_0	H1	GFSLTNYGVH
5etu_0	H1-10-allT	1	46	6azk_0	H1	GFSLTNYGVH
5etu_1	H1-10-allT	1	46	6azk_0	H1	GFSLTNYGVH
5euk_0	H1-10-allT	1	46	6azk_0	H1	GFSLTNYGVH
5euk_1	H1-10-allT	1	46	6azk_0	H1	GFSLTNYGVH
5f88_0	H1-10-allT	1	46	6azk_0	H1	GFSLTNYGVH
5f88_1	H1-10-allT	1	46	6azk_0	H1	GFSLTNYGVH
5ff6_0	H1-10-allT	1	46	6azk_0	H1	GFSLTNYGVH
5ff6_1	H1-10-allT	1	46	6azk_0	H1	GFSLTNYGVH
5fhb_0	H1-10-allT	1	46	6azk_0	H1	GGSLSSFYWS
5gz0_0	H1-10-allT	1	46	6azk_0	H1	GFSLTNYGVH
5gz0_1	H1-10-allT	1	46	6azk_0	H1	GFSLTNYGVH
5hcg_0	H1-10-allT	1	46	6azk_0	H1	GFSLTDSSIN
5hpm_0	H1-10-allT	1	46	6azk_0	H1	GFSLTNYGVH
5hpm_1	H1-10-allT	1	46	6azk_0	H1	GFSLTNYGVH
5hyq_0	H1-10-allT	1	46	6azk_0	H1	GFSLTNYGVH
5hyq_1	H1-10-allT	1	46	6azk_0	H1	GFSLTNYGVH
5i2i_0	H1-10-allT	1	46	6azk_0	H1	GFSLTNYGVH
5i2i_1	H1-10-allT	1	46	6azk_0	H1	GFSLTNYGVH
5i30_0	H1-10-allT	1	46	6azk_0	H1	GFSLIDYGVH
5i76_0	H1-10-allT	1	46	6azk_0	H1	GFSLTNYGVH
5i76_1	H1-10-allT	1	46	6azk_0	H1	GFSLTNYGVH
5icx_0	H1-10-allT	1	46	6azk_0	H1	GFSLTNYGVH
5icx_1	H1-10-allT	1	46	6azk_0	H1	GFSLTNYGVH
5icy_0	H1-10-allT	1	46	6azk_0	H1	GFSLTNYGVH
5icy_1	H1-10-allT	1	46	6azk_0	H1	GFSLTNYGVH
5icz_0	H1-10-allT	1	46	6azk_0	H1	GFSLTNYGVH
5icz_1	H1-10-allT	1	46	6azk_0	H1	GFSLTNYGVH
5id0_0	H1-10-allT	1	46	6azk_0	H1	GFSLTNYGVH
5id0_1	H1-10-allT	1	46	6azk_0	H1	GFSLTNYGVH
5id1_0	H1-10-allT	1	46	6azk_0	H1	GFSLTNYGVH
5id1_1	H1-10-allT	1	46	6azk_0	H1	GFSLTNYGVH
5iop_0	H1-10-allT	1	46	6azk_0	H1	GFSLTNYGVH
5iop_1	H1-10-allT	1	46	6azk_0	H1	GFSLTNYGVH
5ir1_0	H1-10-allT	1	46	6azk_0	H1	GFSLTNYGVH
5ir1_1	H1-10-allT	1	46	6azk_0	H1	GFSLTNYGVH
5itf_0	H1-10-allT	1	46	6azk_0	H1	GFSLTNYGVH
5itf_1	H1-10-allT	1	46	6azk_0	H1	GFSLTNYGVH
5ivz_0	H1-10-allT	1	46	6azk_0	H1	GFSLTNYGVH
5ivz_1	H1-10-allT	1	46	6azk_0	H1	GFSLTNYGVH
5t1k_0	H1-10-allT	1	46	6azk_0	H1	GFSLTNYGVH
5t1k_1	H1-10-allT	1	46	6azk_0	H1	GFSLTNYGVH
5t1l_0	H1-10-allT	1	46	6azk_0	H1	GFSLTNYGVH
5t1l_1	H1-10-allT	1	46	6azk_0	H1	GFSLTNYGVH
5t1m_0	H1-10-allT	1	46	6azk_0	H1	GFSLTNYGVH
5t1m_1	H1-10-allT	1	46	6azk_0	H1	GFSLTNYGVH
5th2_0	H1-10-allT	1	46	6azk_0	H1	GFSLTNYGVH
5th2_1	H1-10-allT	1	46	6azk_0	H1	GFSLTNYGVH
6arp_0	H1-10-allT	1	46	6azk_0	H1	GFDLTDYGVH
6arp_1	H1-10-allT	1	46	6azk_0	H1	GFDLTDYGVH
6au5_0	H1-10-allT	1	46	6azk_0	H1	GFSLTNYGVH
6au5_1	H1-10-allT	1	46	6azk_0	H1	GFSLTNYGVH
6axp_0	H1-10-allT	1	46	6azk_0	H1	GFSLTNYGVH
6axp_1	H1-10-allT	1	46	6azk_0	H1	GFSLTNYGVH
6ayn_0	H1-10-allT	1	46	6azk_0	H1	GFSLTNYGVH
6ayn_1	H1-10-allT	1	46	6azk_0	H1	GFSLTNYGVH
6azk_0	H1-10-allT	1	46	6azk_0	H1	GFSLTNYGVH
6azk_1	H1-10-allT	1	46	6azk_0	H1	GFSLTNYGVH
6azl_0	H1-10-allT	1	46	6azk_0	H1	GFSLTNYGVH
6azl_1	H1-10-allT	1	46	6azk_0	H1	GFSLTNYGVH
6c5i_0	H1-10-allT	1	46	6azk_0	H1	GFSLSTYGVH
6pil_0	H1-10-allT	1	46	6azk_0	H1	GFSLNTYSMF
6uga_0	H1-10-allT	1	46	6azk_0	H1	GFSLNSYGVS
6uga_1	H1-10-allT	1	46	6azk_0	H1	GFSLNSYGVS
7oo2_1	H1-10-allT	1	46	6azk_0	H1	GFSLSRYSVH
7rdj_0	H1-10-allT	1	46	6azk_0	H1	GGSLSGNFWS
1dn0_0	H1-10-allT	1	47	6be2_0	H1	GGSFSDYYWS
1dn0_1	H1-10-allT	1	47	6be2_0	H1	GGSFSDYYWS
1jgv_0	H1-10-allT	1	47	6be2_0	H1	GFTFSGYAMS
4ods_0	H1-10-allT	1	47	6be2_0	H1	GITFSGYGMS
4r4b_1	H1-10-allT	1	47	6be2_0	H1	GESLSGHYWS
5drw_0	H1-10-allT	1	47	6be2_0	H1	GGSFSGYYWT
5gks_1	H1-10-allT	1	47	6be2_0	H1	GGSISSYFWS
6be2_0	H1-10-allT	1	47	6be2_0	H1	GGSISGYYWS
7rdk_0	H1-10-allT	1	47	6be2_0	H1	GGSLSGNFWS
12e8_0	H1-10-allT	1	48	6bi2_0	H1	GFNIKDYYIH
1bbd_0	H1-10-allT	1	48	6bi2_0	H1	GFNIKDIYIH
1fgn_0	H1-10-allT	1	48	6bi2_0	H1	GFNIKDYYMH
1fvd_0	H1-10-allT	1	48	6bi2_0	H1	GFNIKDTYIH
1fvd_1	H1-10-allT	1	48	6bi2_0	H1	GFNIKDTYIH
1fve_0	H1-10-allT	1	48	6bi2_0	H1	GFNIKDTYIH
1jpt_0	H1-10-allT	1	48	6bi2_0	H1	GFNIKEYYMH
1k6q_0	H1-10-allT	1	48	6bi2_0	H1	GFNIKDYYMH
2gk0_0	H1-10-allT	1	48	6bi2_0	H1	GFSLTNYGVD
3m8o_0	H1-10-allT	1	48	6bi2_0	H1	GFTLSGSNVH
43c9_0	H1-10-allT	1	48	6bi2_0	H1	GISLSRYNVH
4hjg_0	H1-10-allT	1	48	6bi2_0	H1	GFNIKDTYIH
4hkz_0	H1-10-allT	1	48	6bi2_0	H1	GFNIKDTYIH
4ioi_0	H1-10-allT	1	48	6bi2_0	H1	GFNIKDTYIH
4ktd_0	H1-10-allT	1	48	6bi2_0	H1	GGSISTNDWS
4x4x_0	H1-10-allT	1	48	6bi2_0	H1	GFNIKDTYIH
5tdn_1	H1-10-allT	1	48	6bi2_0	H1	GFNIKDTYIH
5tdo_1	H1-10-allT	1	48	6bi2_0	H1	GFNIKDTYIH
5tdp_1	H1-10-allT	1	48	6bi2_0	H1	GFNIKDTYIH
5u5f_0	H1-10-allT	1	48	6bi2_0	H1	GFNIKDTYIH
5u5m_0	H1-10-allT	1	48	6bi2_0	H1	GFNIKDTYIH
5u6a_0	H1-10-allT	1	48	6bi2_0	H1	GFNIKDTYIH
5wkz_0	H1-10-allT	1	48	6bi2_0	H1	GGTFSSYAIS
6b9y_0	H1-10-allT	1	48	6bi2_0	H1	GFNIKDTYIH
6b9z_0	H1-10-allT	1	48	6bi2_0	H1	GFNIKDTYIH
6bah_0	H1-10-allT	1	48	6bi2_0	H1	GFNIKDTYIH
6bhz_0	H1-10-allT	1	48	6bi2_0	H1	GFNIKDTYIH
6bi0_0	H1-10-allT	1	48	6bi2_0	H1	GFNIKDTYIH
6bi2_0	H1-10-allT	1	48	6bi2_0	H1	GFNIKDTYIH
6mnf_0	H1-10-allT	1	48	6bi2_0	H1	NFRISAHTMN
6my4_0	H1-10-allT	1	48	6bi2_0	H1	GFNIKDTWIH
6my4_1	H1-10-allT	1	48	6bi2_0	H1	GFNIKDTWIH
6p9i_0	H1-10-allT	1	48	6bi2_0	H1	GGNLRSYGIS
6p9i_1	H1-10-allT	1	48	6bi2_0	H1	GGNLRSYGIS
7aql_1	H1-10-allT	1	48	6bi2_0	H1	GFNIKDTYIH
7kgu_0	H1-10-allT	1	48	6bi2_0	H1	GFNVKYYMMH
7kgu_1	H1-10-allT	1	48	6bi2_0	H1	GFNVKYYMMH
7kgu_3	H1-10-allT	1	48	6bi2_0	H1	GFNVKYYMMH
7pkl_0	H1-10-allT	1	48	6bi2_0	H1	GFNIKDTYIH
4gay_0	H1-10-allT	1	50	6c6x_2	H1	GDSITSGYWN
4lex_0	H1-10-allT	1	50	6c6x_2	H1	GDSITSGFWN
4poz_0	H1-10-allT	1	50	6c6x_2	H1	GDSITSGFWN
5ayu_0	H1-10-allT	1	50	6c6x_2	H1	GDSITSDYWS
5gks_0	H1-10-allT	1	50	6c6x_2	H1	GGSISSYFWS
6c6x_0	H1-10-allT	1	50	6c6x_2	H1	GDSISSNYWS
6c6x_1	H1-10-allT	1	50	6c6x_2	H1	GDSISSNYWS
6c6x_2	H1-10-allT	1	50	6c6x_2	H1	GDSISSNYWS
6u3z_1	H1-10-allT	1	50	6c6x_2	H1	GASISSNYWS
1ad0_0	H1-10-allT	1	51	6ghg_0	H1	GFTFTDYYMN
1bfo_0	H1-10-allT	1	51	6ghg_0	H1	GFTFTDFYMN
1bln_0	H1-10-allT	1	51	6ghg_0	H1	GFTFSSYTMS
1dee_0	H1-10-allT	1	51	6ghg_0	H1	GFTFSGYGMH
1dee_1	H1-10-allT	1	51	6ghg_0	H1	GFTFSGYGMH
1dee_2	H1-10-allT	1	51	6ghg_0	H1	GFTFSGYGMH
1fl5_0	H1-10-allT	1	51	6ghg_0	H1	GFTFTDYYMS
1fl5_1	H1-10-allT	1	51	6ghg_0	H1	GFTFTDYYMS
1h3p_0	H1-10-allT	1	51	6ghg_0	H1	GFTFSSYAMS
1igc_0	H1-10-allT	1	51	6ghg_0	H1	GFTFSSFGMH
1igt_1	H1-10-allT	1	51	6ghg_0	H1	GFTFSDYYMY
1q9o_0	H1-10-allT	1	51	6ghg_0	H1	GFTFTDYYMS
1q9o_1	H1-10-allT	1	51	6ghg_0	H1	GFTFTDYYMS
1sbs_0	H1-10-allT	1	51	6ghg_0	H1	GFTFSNYWMN
1ucb_0	H1-10-allT	1	51	6ghg_0	H1	GFTFSDYYMY
2aab_0	H1-10-allT	1	51	6ghg_0	H1	GFTFSSFGMH
2bfv_0	H1-10-allT	1	51	6ghg_0	H1	GFTFNTYYMS
2dqt_0	H1-10-allT	1	51	6ghg_0	H1	GFTFSNYAMS
2fb4_0	H1-10-allT	1	51	6ghg_0	H1	GFIFSSYAMY
2gcy_0	H1-10-allT	1	51	6ghg_0	H1	GFTFSDYYMY
3cvi_0	H1-10-allT	1	51	6ghg_0	H1	GYTFTDYNMD
3eot_0	H1-10-allT	1	51	6ghg_0	H1	GFTFSRYTMS
3eyv_1	H1-10-allT	1	51	6ghg_0	H1	GFTFSDYYMY
3ijh_1	H1-10-allT	1	51	6ghg_0	H1	GFTFTDYYMS
3kym_2	H1-10-allT	1	51	6ghg_0	H1	GFTFSIYPMF
3o6k_0	H1-10-allT	1	51	6ghg_0	H1	GFAFSSYDMS
3oke_0	H1-10-allT	1	51	6ghg_0	H1	GFTFTDYYMS
3okm_0	H1-10-allT	1	51	6ghg_0	H1	GFTFTDYYMS
4f57_0	H1-10-allT	1	51	6ghg_0	H1	GFSFSDFGMN
4g5z_0	H1-10-allT	1	51	6ghg_0	H1	GFTFSVYGMN
4hie_0	H1-10-allT	1	51	6ghg_0	H1	GFTFSRYGMH
4llv_4	H1-10-allT	1	51	6ghg_0	H1	GGSFSTYALS
4llw_0	H1-10-allT	1	51	6ghg_0	H1	GFTFTDYTMD
4llw_1	H1-10-allT	1	51	6ghg_0	H1	GFTFTDYTMD
4ouu_0	H1-10-allT	1	51	6ghg_0	H1	GFIFSNYAMS
4ouu_1	H1-10-allT	1	51	6ghg_0	H1	GFIFSNYAMS
4s2s_0	H1-10-allT	1	51	6ghg_0	H1	GFTFSTYAMS
5i1a_1	H1-10-allT	1	51	6ghg_0	H1	GFTFSSYAMS
5n7w_0	H1-10-allT	1	51	6ghg_0	H1	GYTFSSYWIA
5n7w_1	H1-10-allT	1	51	6ghg_0	H1	GYTFSSYWIA
5opy_0	H1-10-allT	1	51	6ghg_0	H1	GFAFSSYDMS
5vvf_0	H1-10-allT	1	51	6ghg_0	H1	GFYFPDYAMA
6a9k_0	H1-10-allT	1	51	6ghg_0	H1	EFTFSTYIMS
6a9k_1	H1-10-allT	1	51	6ghg_0	H1	EFTFSTYIMS
6azx_0	H1-10-allT	1	51	6ghg_0	H1	GFTFSNYAFN
6azx_1	H1-10-allT	1	51	6ghg_0	H1	GFTFSNYAFN
6dwc_1	H1-10-allT	1	51	6ghg_0	H1	GFSFNSFWMH
6ghg_0	H1-10-allT	1	51	6ghg_0	H1	GFTFSSYAMS
6ghg_1	H1-10-allT	1	51	6ghg_0	H1	GFTFSSYAMS
6qf6_1	H1-10-allT	1	51	6ghg_0	H1	GFTFSSYSMN
6umj_0	H1-10-allT	1	51	6ghg_0	H1	GFTFSSFGMH
6vl9_0	H1-10-allT	1	51	6ghg_0	H1	GYTFKNYGMN
6xli_0	H1-10-allT	1	51	6ghg_0	H1	GFTFSSYAMS
7nc0_0	H1-10-allT	1	51	6ghg_0	H1	GFAFSTYDMS
7t0g_0	H1-10-allT	1	51	6ghg_0	H1	GFTFTDYYMS
7t0h_0	H1-10-allT	1	51	6ghg_0	H1	GFTFTDYYMS
7t0k_1	H1-10-allT	1	51	6ghg_0	H1	GFTFTDYYMS
15c8_0	H1-10-allT	1	55	6mxs_0	H1	GFNIKDTYMH
1dqm_0	H1-10-allT	1	55	6mxs_0	H1	GDSVTSDYWS
2aj3_0	H1-10-allT	1	55	6mxs_0	H1	GASVNNYYWT
2aj3_1	H1-10-allT	1	55	6mxs_0	H1	GASVNNYYWT
2aj3_2	H1-10-allT	1	55	6mxs_0	H1	GASVNNYYWT
4wcy_0	H1-10-allT	1	55	6mxs_0	H1	GFNIKDTYIH
5az2_0	H1-10-allT	1	55	6mxs_0	H1	GFNIKDTYMH
6mxr_0	H1-10-allT	1	55	6mxs_0	H1	GFNIKDTWIH
6mxr_1	H1-10-allT	1	55	6mxs_0	H1	GFNIKDTWIH
6mxs_0	H1-10-allT	1	55	6mxs_0	H1	GFNIKDTWIH
6mxs_1	H1-10-allT	1	55	6mxs_0	H1	GFNIKDTWIH
6my5_0	H1-10-allT	1	55	6mxs_0	H1	GFNIKDTWIH
6my5_1	H1-10-allT	1	55	6mxs_0	H1	GFNIKDTWIH
7aql_2	H1-10-allT	1	55	6mxs_0	H1	GFNIKDTYIH
1ad9_0	H1-10-allT	1	56	6nov_0	H1	GYTFTDYYIN
1ad9_1	H1-10-allT	1	56	6nov_0	H1	GYTFTDYYIN
1c5b_0	H1-10-allT	1	56	6nov_0	H1	GYSFTSYWMH
1d5i_0	H1-10-allT	1	56	6nov_0	H1	GYTFSSYWIE
1iqw_0	H1-10-allT	1	56	6nov_0	H1	GYTFTSYWMQ
1it9_0	H1-10-allT	1	56	6nov_0	H1	GYTFTSYWMQ
1jfq_0	H1-10-allT	1	56	6nov_0	H1	GYTFTSNGIN
1kem_0	H1-10-allT	1	56	6nov_0	H1	GFTFTDYYFN
1mam_0	H1-10-allT	1	56	6nov_0	H1	GFTFTDYYMS
1mhh_0	H1-10-allT	1	56	6nov_0	H1	GYTFTDFSMH
1mhh_1	H1-10-allT	1	56	6nov_0	H1	GYTFTDFSMH
1mlb_0	H1-10-allT	1	56	6nov_0	H1	GYTFSTYWIE
1ngq_0	H1-10-allT	1	56	6nov_0	H1	GYTFTSYWMH
1nj9_1	H1-10-allT	1	56	6nov_0	H1	GYSFTDYNMY
1q0x_0	H1-10-allT	1	56	6nov_0	H1	GYTFSSYWIE
1rz7_0	H1-10-allT	1	56	6nov_0	H1	GYTFSDFYMY
1wc7_1	H1-10-allT	1	56	6nov_0	H1	GFTFTDYYMS
1wt5_1	H1-10-allT	1	56	6nov_0	H1	GYTFTSYWMH
1xf3_0	H1-10-allT	1	56	6nov_0	H1	GYTFTSYVMH
2a6j_0	H1-10-allT	1	56	6nov_0	H1	GYTFTSYGIN
2f19_0	H1-10-allT	1	56	6nov_0	H1	GYTFTSYGVN
2g60_0	H1-10-allT	1	56	6nov_0	H1	GYTFTAYAIH
2gjj_0	H1-10-allT	1	56	6nov_0	H1	GYSFTGYFIN
2v7h_0	H1-10-allT	1	56	6nov_0	H1	GYTFSNYWID
2v7h_1	H1-10-allT	1	56	6nov_0	H1	GYTFSNYWID
3dgg_0	H1-10-allT	1	56	6nov_0	H1	GYTFTSYVMH
3mxv_0	H1-10-allT	1	56	6nov_0	H1	GYTFIDEALH
3phq_0	H1-10-allT	1	56	6nov_0	H1	GFTFIDYYMS
3qpq_2	H1-10-allT	1	56	6nov_0	H1	GYIFTTYWIH
3qpq_3	H1-10-allT	1	56	6nov_0	H1	GYIFTTYWIH
3s96_1	H1-10-allT	1	56	6nov_0	H1	GYTFTTYGMS
3u7w_0	H1-10-allT	1	56	6nov_0	H1	GYEFLNCPIN
4ebq_0	H1-10-allT	1	56	6nov_0	H1	GYSFNFYWMH
4gmt_0	H1-10-allT	1	56	6nov_0	H1	GYTFSSYWIE
4h20_0	H1-10-allT	1	56	6nov_0	H1	GYTFTDYYVN
4lci_0	H1-10-allT	1	56	6nov_0	H1	GYTFTNYGMT
4m61_0	H1-10-allT	1	56	6nov_0	H1	GYSFTGYNMN
4m7k_0	H1-10-allT	1	56	6nov_0	H1	GYTFITYWIE
4ygv_0	H1-10-allT	1	56	6nov_0	H1	GYTFTDYYMH
4ygv_1	H1-10-allT	1	56	6nov_0	H1	GYTFTDYYMH
4yhl_0	H1-10-allT	1	56	6nov_0	H1	GYTFTDYYMH
4yhn_0	H1-10-allT	1	56	6nov_0	H1	GYTFTDYYMH
5ysl_2	H1-10-allT	1	56	6nov_0	H1	GYTFTSYWIH
5zmj_0	H1-10-allT	1	56	6nov_0	H1	GYSFSRYGIK
6aod_0	H1-10-allT	1	56	6nov_0	H1	GYTFTGYYMH
6df0_0	H1-10-allT	1	56	6nov_0	H1	GYTFTENTVH
6ehw_0	H1-10-allT	1	56	6nov_0	H1	GYTFTSYGMH
6ehx_0	H1-10-allT	1	56	6nov_0	H1	GYTFTSYGMH
6fbj_0	H1-10-allT	1	56	6nov_0	H1	GYTFTDYNMD
6ks2_0	H1-10-allT	1	56	6nov_0	H1	GYTFTDYEMH
6ks2_1	H1-10-allT	1	56	6nov_0	H1	GYTFTDYEMH
6nov_0	H1-10-allT	1	56	6nov_0	H1	GYSFTDYHIH
7kba_0	H1-10-allT	1	56	6nov_0	H1	GFSFSDHDMD
7kba_1	H1-10-allT	1	56	6nov_0	H1	GFSFSDHDMD
7rpt_0	H1-10-allT	1	56	6nov_0	H1	GFTFNEYMMN
7rpt_1	H1-10-allT	1	56	6nov_0	H1	GFTFNEYMMN
7t0j_0	H1-10-allT	1	56	6nov_0	H1	GFTFTDYYMS
7t0j_2	H1-10-allT	1	56	6nov_0	H1	GFTFTDYYMS
7t0k_3	H1-10-allT	1	56	6nov_0	H1	GFTFTDYYMS
1axt_0	H1-10-allT	1	57	6pe7_0	H1	GLTFSRFWMS
1f4w_0	H1-10-allT	1	57	6pe7_0	H1	GYVFSTYDMS
1hil_0	H1-10-allT	1	57	6pe7_0	H1	GFSFSSYGMS
1hil_1	H1-10-allT	1	57	6pe7_0	H1	GFSFSSYGMS
1igf_0	H1-10-allT	1	57	6pe7_0	H1	GFTFSRCAMS
2a1w_1	H1-10-allT	1	57	6pe7_0	H1	GFTFRNYGMS
2a9m_0	H1-10-allT	1	57	6pe7_0	H1	GFTFGSFSMS
2a9m_1	H1-10-allT	1	57	6pe7_0	H1	GFTFGSFSMS
2ai0_1	H1-10-allT	1	57	6pe7_0	H1	GFTFRNYGMS
2ai0_2	H1-10-allT	1	57	6pe7_0	H1	GFTFRNYGMS
2dqu_0	H1-10-allT	1	57	6pe7_0	H1	GFTFSNYAMS
3giz_0	H1-10-allT	1	57	6pe7_0	H1	GFTFNDYAMH
3l1o_0	H1-10-allT	1	57	6pe7_0	H1	GFTFTDYYMS
3ls4_0	H1-10-allT	1	57	6pe7_0	H1	GFTFNNYVMV
3ls5_0	H1-10-allT	1	57	6pe7_0	H1	GFTFNNYVMV
3tcl_0	H1-10-allT	1	57	6pe7_0	H1	GFIFENFGFG
3tnn_0	H1-10-allT	1	57	6pe7_0	H1	GFTFSTYAMS
3tnn_1	H1-10-allT	1	57	6pe7_0	H1	GFTFSTYAMS
3tnn_2	H1-10-allT	1	57	6pe7_0	H1	GFTFSTYAMS
3tnn_3	H1-10-allT	1	57	6pe7_0	H1	GFTFSTYAMS
3v0v_0	H1-10-allT	1	57	6pe7_0	H1	GFTFSDYYMT
4dvb_0	H1-10-allT	1	57	6pe7_0	H1	GFTFSRYAMS
4dvb_1	H1-10-allT	1	57	6pe7_0	H1	GFTFSRYAMS
4jfx_0	H1-10-allT	1	57	6pe7_0	H1	GFTFRKFGMS
4nrz_0	H1-10-allT	1	57	6pe7_0	H1	GYNFASEWIG
4nrz_1	H1-10-allT	1	57	6pe7_0	H1	GYNFASEWIG
4nyl_2	H1-10-allT	1	57	6pe7_0	H1	GFTFDDYAMH
4p48_0	H1-10-allT	1	57	6pe7_0	H1	GFTFSSYGMQ
4ptt_0	H1-10-allT	1	57	6pe7_0	H1	GFTFSSHGMH
4r90_0	H1-10-allT	1	57	6pe7_0	H1	GFTFSVYYMN
4yhy_0	H1-10-allT	1	57	6pe7_0	H1	GFTFRDYWMS
4yny_0	H1-10-allT	1	57	6pe7_0	H1	GFTFSNYGMA
5b4m_0	H1-10-allT	1	57	6pe7_0	H1	GFTFSRYYMS
5dr5_0	H1-10-allT	1	57	6pe7_0	H1	GFTFTNYYMH
5f6h_3	H1-10-allT	1	57	6pe7_0	H1	GFTFSNSGMI
5i19_0	H1-10-allT	1	57	6pe7_0	H1	GFTFSSYAMS
5i1a_0	H1-10-allT	1	57	6pe7_0	H1	GFTFSSYAMS
5i1e_0	H1-10-allT	1	57	6pe7_0	H1	GFTVSSNYMS
5i1l_1	H1-10-allT	1	57	6pe7_0	H1	GYSFTSYWIG
5u3p_0	H1-10-allT	1	57	6pe7_0	H1	GFNFANDWMG
5u4r_0	H1-10-allT	1	57	6pe7_0	H1	GFTFSDYHAT
5u4r_1	H1-10-allT	1	57	6pe7_0	H1	GFTFSDYHAT
5vf6_0	H1-10-allT	1	57	6pe7_0	H1	GFTFSSYDMG
5xli_0	H1-10-allT	1	57	6pe7_0	H1	GFTFSGFGMH
5yup_0	H1-10-allT	1	57	6pe7_0	H1	GFTFSDYGMA
6b0w_0	H1-10-allT	1	57	6pe7_0	H1	GFTFSSYSMN
6bpb_0	H1-10-allT	1	57	6pe7_0	H1	GFTFSDYYMA
6cr1_0	H1-10-allT	1	57	6pe7_0	H1	GFTFDDYAMH
6e65_0	H1-10-allT	1	57	6pe7_0	H1	GFTFNNYWMS
6pe7_0	H1-10-allT	1	57	6pe7_0	H1	GFTFSDYGMN
6qcu_0	H1-10-allT	1	57	6pe7_0	H1	GFPLRDYAMS
6u1t_0	H1-10-allT	1	57	6pe7_0	H1	GFTFSSYDMS
6v4q_0	H1-10-allT	1	57	6pe7_0	H1	GFTFDDYGMS
6wg8_0	H1-10-allT	1	57	6pe7_0	H1	GFTFRDYAMT
6wgk_0	H1-10-allT	1	57	6pe7_0	H1	GFTFRDYAMT
6wgk_1	H1-10-allT	1	57	6pe7_0	H1	GFTFRDYAMT
6wgk_2	H1-10-allT	1	57	6pe7_0	H1	GFTFRDYAMT
6xud_0	H1-10-allT	1	57	6pe7_0	H1	GFTFSDAWMD
6xul_2	H1-10-allT	1	57	6pe7_0	H1	GFTFEAYAMH
6z7x_0	H1-10-allT	1	57	6pe7_0	H1	GFAFSDYDMS
7jkm_0	H1-10-allT	1	57	6pe7_0	H1	GFTFDDYTMH
7ke1_0	H1-10-allT	1	57	6pe7_0	H1	GFTFRSYAMT
7ke1_1	H1-10-allT	1	57	6pe7_0	H1	GFTFRSYAMT
7km6_0	H1-10-allT	1	57	6pe7_0	H1	GFTFSSYGMS
7km6_1	H1-10-allT	1	57	6pe7_0	H1	GFTFSSYGMS
7kpj_1	H1-10-allT	1	57	6pe7_0	H1	GFTFSSYGMS
7kx4_0	H1-10-allT	1	57	6pe7_0	H1	GFTFSSYVMS
7kx4_1	H1-10-allT	1	57	6pe7_0	H1	GFTFSSYVMS
7te4_0	H1-10-allT	1	57	6pe7_0	H1	GFTFSSYTMS
8fab_0	H1-10-allT	1	57	6pe7_0	H1	GFTFSNYGMH
1rz8_0	H1-10-allT	1	62	7e7x_0	H1	GDTFIRYSFT
4m93_1	H1-10-allT	1	62	7e7x_0	H1	GFSLTTYGVH
5fcs_1	H1-10-allT	1	62	7e7x_0	H1	GYTFTSYGIS
7e7x_0	H1-10-allT	1	62	7e7x_0	H1	GYTLIEISIH
7e7x_1	H1-10-allT	1	62	7e7x_0	H1	GYTLIEISIH
6rco_1	H1-10-allT	1	65	7ryv_0	H1	GGTFSNYAIN
7ryv_0	H1-10-allT	1	65	7ryv_0	H1	GFTFGRYSFT
7ryv_1	H1-10-allT	1	65	7ryv_0	H1	GFTFGRYSFT
7ryv_2	H1-10-allT	1	65	7ryv_0	H1	GFTFGRYSFT
7ryv_3	H1-10-allT	1	65	7ryv_0	H1	GFTFGRYSFT
4llv_0	H1-10-allT	2	30	4llv_0	H1	GGSFSTYALS
6w5d_0	H1-10-allT	2	60	6w5d_0	H1	GGTYGTYSIN
1rhh_0	H1-10-allT	3	45	5y9k_0	H1	GGTFSMYGFN
5y9k_0	H1-10-allT	3	45	5y9k_0	H1	GGTFNNNAIN
1rhh_1	H1-10-allT	3	63	7n6p_0	H1	GGTFSMYGFN
5i18_0	H1-10-allT	3	63	7n6p_0	H1	GGTFSSYAIS
7bbg_0	H1-10-allT	3	63	7n6p_0	H1	GGTFSSYAIS
7n6p_0	H1-10-allT	3	63	7n6p_0	H1	GGTFSSYTIS
5c6w_1	H1-10-allT	4	53	6med_0	H1	GGTFSSYAIS
6med_0	H1-10-allT	4	53	6med_0	H1	GGTLNSYEIT
6med_1	H1-10-allT	4	53	6med_0	H1	GGTLNSYEIT
6med_2	H1-10-allT	4	53	6med_0	H1	GGTLNSYEIT
6mee_1	H1-10-allT	4	54	6mee_1	H1	GGTYINYAIS
1hkl_0	H1-10-allT	5	7	1hkl_0	H1	GFNIKDTYMH
1igi_0	H1-10-allT	6	8	1igi_0	H1	GYIFTDFYMN
1igj_0	H1-10-allT	7	9	1igj_0	H1	GYIFTDFYMN
1igj_1	H1-10-allT	8	10	1igj_1	H1	GYIFTDFYMN
1um6_0	H1-10-allT	9	14	1um6_0	H1	EYTLTSYLFQ
2hkh_0	H1-10-allT	10	18	2hkh_0	H1	GSTLNNYAMN
3eo0_0	H1-10-allT	11	21	3eo0_0	H1	GYTFSSNVIS
3eo0_1	H1-10-allT	11	21	3eo0_0	H1	GYTFSSNVIS
3esu_0	H1-10-allT	12	22	3et9_0	H1	GYAFSSSWMN
3esv_0	H1-10-allT	12	22	3et9_0	H1	GYAFNSSWMN
3esv_1	H1-10-allT	12	22	3et9_0	H1	GYAFNSSWMN
3et9_0	H1-10-allT	12	22	3et9_0	H1	GYAFSSSWMN
3u6r_0	H1-10-allT	13	24	3u6r_0	H1	GDTFSRYTIQ
3w9d_0	H1-10-allT	14	25	3w9d_0	H1	GGTLRTYGVS
4at6_0	H1-10-allT	15	26	4at6_4	H1	GYSFSSYNIH
4at6_2	H1-10-allT	15	26	4at6_4	H1	GYSFSSYNIH
4at6_4	H1-10-allT	15	26	4at6_4	H1	GYSFSSYNIH
3gkz_0	H1-10-allT	16	28	4gqp_0	H1	GDSVTSGYWS
3gm0_0	H1-10-allT	16	28	4gqp_0	H1	GDSVTSGYWS
4gqp_0	H1-10-allT	16	28	4gqp_0	H1	GDSVTSGYWS
4lar_0	H1-10-allT	16	28	4gqp_0	H1	GDSVTSGYWS
4las_0	H1-10-allT	16	28	4gqp_0	H1	GDSVTSGYWS
1mj8_0	H1-10-allT	17	32	4r97_0	H1	GYTFTSNWIN
4r97_0	H1-10-allT	17	32	4r97_0	H1	GYTFTNYFIY
4rfe_1	H1-10-allT	18	33	4rfe_1	H1	GGSIRRNYWS
6dsi_0	H1-10-allT	18	33	4rfe_1	H1	GFRFYAEDMG
2w9d_0	H1-10-allT	19	36	5dtf_1	H1	RNTFTDYNLD
5dtf_0	H1-10-allT	19	36	5dtf_1	H1	ACSLYHCTMN
5dtf_1	H1-10-allT	19	36	5dtf_1	H1	ACSLYHCTMN
6uup_0	H1-10-allT	20	58	6uup_2	H1	RRSSRSWAMH
6uup_2	H1-10-allT	20	58	6uup_2	H1	RRSSRSWAMH
6uy3_0	H1-10-allT	20	58	6uup_2	H1	RRSSRSWAMH
4jn1_0	H1-10-allT	21	59	6vor_1	H1	GFSLTSYIVD
5c2b_0	H1-10-allT	21	59	6vor_1	H1	GGTFSSYAIS
5c6w_0	H1-10-allT	21	59	6vor_1	H1	GGTFSSYAIS
6vor_1	H1-10-allT	21	59	6vor_1	H1	GYNFPNYWIT
6wo3_0	H1-10-allT	22	61	6wo3_0	H1	GGASITQAMS
7ryu_0	H1-10-allT	23	64	7ryu_0	H1	GGSISGNYWS
4r7d_2	H1-11-allT	0	1	4r7d_2	H1	GYSITGGYSWH
1ay1_0	H1-11-allT	0	2	5gru_1	H1	GYSITSDYAWN
1cf8_0	H1-11-allT	0	2	5gru_1	H1	GYSITSGYAWN
1f8t_0	H1-11-allT	0	2	5gru_1	H1	GYSITSDYAWN
1hq4_0	H1-11-allT	0	2	5gru_1	H1	GYSITSGYAWN
1hq4_1	H1-11-allT	0	2	5gru_1	H1	GYSITSGYAWN
1kcv_0	H1-11-allT	0	2	5gru_1	H1	SYSITSDYAWN
1s5i_0	H1-11-allT	0	2	5gru_1	H1	GYSITSDYAWN
2z91_0	H1-11-allT	0	2	5gru_1	H1	GYSITSGYNWH
2z91_1	H1-11-allT	0	2	5gru_1	H1	GYSITSGYNWH
3g5x_0	H1-11-allT	0	2	5gru_1	H1	GYSITSDFAWN
3g5x_1	H1-11-allT	0	2	5gru_1	H1	GYSITSDFAWN
3g5z_0	H1-11-allT	0	2	5gru_1	H1	GYSITSDFAWN
3rvt_0	H1-11-allT	0	2	5gru_1	H1	GYSITSDYAWN
4m5y_0	H1-11-allT	0	2	5gru_1	H1	GYSISSNYYWG
4m5y_1	H1-11-allT	0	2	5gru_1	H1	GYSISSNYYWG
4mau_0	H1-11-allT	0	2	5gru_1	H1	GFSITSDYAWN
4r7d_5	H1-11-allT	0	2	5gru_1	H1	GYSITGGYSWH
5gru_1	H1-11-allT	0	2	5gru_1	H1	GYSITSGYYWN
5hys_3	H1-11-allT	0	2	5gru_1	H1	GYSITSGYSWN
5niv_0	H1-11-allT	0	2	5gru_1	H1	GFSITSDYAWN
6tcp_2	H1-11-allT	0	2	5gru_1	H1	GYSITSGYSWN
6tcp_3	H1-11-allT	0	2	5gru_1	H1	GYSITSGYSWN
7ra7_2	H1-11-allT	0	2	5gru_1	H1	GFDFSDNYYIC
2aju_0	H1-11-allT	0	3	6l8t_1	H1	GYSITTNYAWT
2ak1_0	H1-11-allT	0	3	6l8t_1	H1	GYSITTNYAWT
4ztp_0	H1-11-allT	0	3	6l8t_1	H1	GIDFSSFYYMC
5od0_0	H1-11-allT	0	3	6l8t_1	H1	GFPMSESYFWG
5ukn_0	H1-11-allT	0	3	6l8t_1	H1	GGSISDDYYWS
5uko_0	H1-11-allT	0	3	6l8t_1	H1	GGSIGDDYYWN
5ukq_0	H1-11-allT	0	3	6l8t_1	H1	GGSIGDDYYWN
6cjk_0	H1-11-allT	0	3	6l8t_1	H1	GFSFSSDYYMC
6cjk_1	H1-11-allT	0	3	6l8t_1	H1	GFSFSSDYYMC
6l8t_0	H1-11-allT	0	3	6l8t_1	H1	GSSITYGYHWN
6l8t_1	H1-11-allT	0	3	6l8t_1	H1	GSSITYGYHWN
6l8t_2	H1-11-allT	0	3	6l8t_1	H1	GSSITYGYHWN
6q19_0	H1-11-allT	0	3	6l8t_1	H1	GGSISSSNWWS
6q1g_0	H1-11-allT	0	3	6l8t_1	H1	GGSISSSNWWT
6q1k_0	H1-11-allT	0	3	6l8t_1	H1	GGSISSSNWWS
6tcq_0	H1-11-allT	0	3	6l8t_1	H1	GYSITSGYSWN
6tcr_0	H1-11-allT	0	3	6l8t_1	H1	GYSITSGYSWN
7ra7_0	H1-11-allT	0	3	6l8t_1	H1	GFDFSDNYYIC
4kte_0	H1-11-allT	1	0	4kte_0	H1	GGSISGGYGWG
2xa8_0	H1-11-allT	2	4	6tcm_0	H1	GYSITSGYSWN
2xza_0	H1-11-allT	2	4	6tcm_0	H1	GYSISSGYYWG
2xzc_0	H1-11-allT	2	4	6tcm_0	H1	GYSISSGYYWG
4x7s_0	H1-11-allT	2	4	6tcm_0	H1	GYSITSGYSWN
6tcm_0	H1-11-allT	2	4	6tcm_0	H1	GYSITSGYSWN
6tcn_0	H1-11-allT	2	4	6tcm_0	H1	GYSITSGYSWN
6tcn_1	H1-11-allT	2	4	6tcm_0	H1	GYSITSGYSWN
6tco_0	H1-11-allT	2	4	6tcm_0	H1	GYSITSGYSWN
6tco_1	H1-11-allT	2	4	6tcm_0	H1	GYSITSGYSWN
6tcp_0	H1-11-allT	2	4	6tcm_0	H1	GYSITSGYSWN
6tcp_1	H1-11-allT	2	4	6tcm_0	H1	GYSITSGYSWN
6tcs_0	H1-11-allT	2	4	6tcm_0	H1	GYSITSGYSWN
6u6m_0	H1-11-allT	2	4	6tcm_0	H1	GTSINSAYAWG
6y1k_0	H1-11-allT	2	4	6tcm_0	H1	GYSISSGYYWG
3fzu_1	H1-12-allT	0	4	5yax_0	H1	GFRFTFNNYYMD
5jrp_0	H1-12-allT	0	4	5yax_0	H1	GGSISSSSYYWG
5jw5_0	H1-12-allT	0	4	5yax_0	H1	GDSVSSYNAVWN
5yax_0	H1-12-allT	0	4	5yax_0	H1	GDSVSSKSAAWN
6gfe_0	H1-12-allT	0	4	5yax_0	H1	GDSVSSRSASWS
6gfe_1	H1-12-allT	0	4	5yax_0	H1	GDSVSSRSASWS
6obz_0	H1-12-allT	0	4	5yax_0	H1	GVSVTSDIYYWT
6obz_1	H1-12-allT	0	4	5yax_0	H1	GVSVTSDIYYWT
6rnn_1	H1-12-allT	0	4	5yax_0	H1	GISITTGNYRWS
6ztf_0	H1-12-allT	0	4	5yax_0	H1	GDSVSSQSAAWN
6ztf_1	H1-12-allT	0	4	5yax_0	H1	GDSVSSQSAAWN
7o4y_0	H1-12-allT	0	4	5yax_0	H1	GDSVSSNSAAWN
3fzu_0	H1-12-allT	0	5	6z3k_7	H1	GFRFTFNNYYMD
6z3k_0	H1-12-allT	0	5	6z3k_7	H1	GGSISSSSYYWG
6z3k_6	H1-12-allT	0	5	6z3k_7	H1	GGSISSSSYYWG
6z3k_7	H1-12-allT	0	5	6z3k_7	H1	GGSISSSSYYWG
6z3k_8	H1-12-allT	0	5	6z3k_7	H1	GGSISSSSYYWG
3aaz_0	H1-12-allT	1	0	3aaz_0	H1	GFSLRTSRVGVS
3aaz_1	H1-12-allT	1	0	3aaz_0	H1	GFSLRTSRVGVS
3bkc_0	H1-12-allT	2	1	3bkc_0	H1	GFSIRTSKVGVS
1etz_0	H1-12-allT	3	2	5k8a_3	H1	GFSLSTSGMGVG
1etz_1	H1-12-allT	3	2	5k8a_3	H1	GFSLSTSGMGVG
1ggc_0	H1-12-allT	3	2	5k8a_3	H1	GFSLSTYGMGVS
2f5a_0	H1-12-allT	3	2	5k8a_3	H1	GFSLSDFGVGVG
2hwz_0	H1-12-allT	3	2	5k8a_3	H1	GFSLSTSGMSVG
2iq9_0	H1-12-allT	3	2	5k8a_3	H1	GFSLRTSGMGVG
2vq1_1	H1-12-allT	3	2	5k8a_3	H1	GFSLSSSAMSVG
3l7e_0	H1-12-allT	3	2	5k8a_3	H1	GFSLSTYGMGVG
3l7e_1	H1-12-allT	3	2	5k8a_3	H1	GFSLSTYGMGVG
3l7f_0	H1-12-allT	3	2	5k8a_3	H1	GFSLSTYGMGVG
3l7f_1	H1-12-allT	3	2	5k8a_3	H1	GFSLSTYGMGVG
3l7f_2	H1-12-allT	3	2	5k8a_3	H1	GFSLSTYGMGVG
3mbx_0	H1-12-allT	3	2	5k8a_3	H1	GFSLSTYGMGVG
3qhf_0	H1-12-allT	3	2	5k8a_3	H1	GFSLSTSGMSVS
3qq9_0	H1-12-allT	3	2	5k8a_3	H1	GFSLSTSGMGVS
3qq9_1	H1-12-allT	3	2	5k8a_3	H1	GFSLSTSGMGVS
3qrg_0	H1-12-allT	3	2	5k8a_3	H1	GFSLSTSGMGVS
4g6k_0	H1-12-allT	3	2	5k8a_3	H1	GFSLSTSGMGVG
4x0k_0	H1-12-allT	3	2	5k8a_3	H1	GYSLSTSGMGVN
4x0k_1	H1-12-allT	3	2	5k8a_3	H1	GYSLSTSGMGVN
5a16_0	H1-12-allT	3	2	5k8a_3	H1	GFSLTTSGIGVG
5a16_1	H1-12-allT	3	2	5k8a_3	H1	GFSLTTSGIGVG
5a16_2	H1-12-allT	3	2	5k8a_3	H1	GFSLTTSGIGVG
5a16_3	H1-12-allT	3	2	5k8a_3	H1	GFSLTTSGIGVG
5k8a_0	H1-12-allT	3	2	5k8a_3	H1	GFSLSTAGMSVG
5k8a_1	H1-12-allT	3	2	5k8a_3	H1	GFSLSTAGMSVG
5k8a_2	H1-12-allT	3	2	5k8a_3	H1	GFSLSTAGMSVG
5k8a_3	H1-12-allT	3	2	5k8a_3	H1	GFSLSTAGMSVG
6hgu_1	H1-12-allT	3	2	5k8a_3	H1	GFSLSTSGMGVS
6rnn_0	H1-12-allT	3	2	5k8a_3	H1	GISITTGNYRWS
6wk4_0	H1-12-allT	3	2	5k8a_3	H1	GFSLSTSGMGLG
7mu4_0	H1-12-allT	3	2	5k8a_3	H1	GLSLTTSGVCVS
5w6c_0	H1-12-allT	4	3	5w6c_0	H1	GGSISSSSYYWG
4fnl_0	H1-15-allT	0	0	4fnl_0	H1	GSSFGESTLSYYAVS
4fnl_1	H1-15-allT	0	1	4fnl_1	H1	GSSFGESTLSYYAVS
1ghf_0	H1-9-allT	0	0	1ghf_0	H1	YTFTDYGMN
4o5l_0	H1-9-allT	1	1	4o5l_0	H1	GTFYKYAIN
1bln_0	H2-10-allT	0	1	1igt_0	H2	TISSGGGNTY
1bln_1	H2-10-allT	0	1	1igt_0	H2	TISSGGGNTY
1igt_0	H2-10-allT	0	1	1igt_0	H2	YISNGGGSTY
3gje_0	H2-10-allT	0	1	1igt_0	H2	GIVSSGGSTA
3gje_1	H2-10-allT	0	1	1igt_0	H2	GIVSSGGSTA
3kym_4	H2-10-allT	0	1	1igt_0	H2	WIGPSGGITK
5f6h_1	H2-10-allT	0	1	1igt_0	H2	YISLSGANTY
5ob5_0	H2-10-allT	0	1	1igt_0	H2	DLYSGGGYTF
1bz7_0	H2-10-allT	0	12	3auv_2	H2	YISSGGSSIN
1dsf_0	H2-10-allT	0	12	3auv_2	H2	TISDGGTYID
1f4w_0	H2-10-allT	0	12	3auv_2	H2	FISSGGGRTS
2fjf_0	H2-10-allT	0	12	3auv_2	H2	GITPAGGYTY
2fjf_1	H2-10-allT	0	12	3auv_2	H2	GITPAGGYTY
2fjf_10	H2-10-allT	0	12	3auv_2	H2	GITPAGGYTY
2fjf_11	H2-10-allT	0	12	3auv_2	H2	GITPAGGYTY
2fjf_2	H2-10-allT	0	12	3auv_2	H2	GITPAGGYTY
2fjf_3	H2-10-allT	0	12	3auv_2	H2	GITPAGGYTY
2fjf_4	H2-10-allT	0	12	3auv_2	H2	GITPAGGYTY
2fjf_5	H2-10-allT	0	12	3auv_2	H2	GITPAGGYTY
2fjf_6	H2-10-allT	0	12	3auv_2	H2	GITPAGGYTY
2fjf_7	H2-10-allT	0	12	3auv_2	H2	GITPAGGYTY
2fjf_8	H2-10-allT	0	12	3auv_2	H2	GITPAGGYTY
2fjf_9	H2-10-allT	0	12	3auv_2	H2	GITPAGGYTY
3auv_0	H2-10-allT	0	12	3auv_2	H2	GITPAGGYTY
3auv_1	H2-10-allT	0	12	3auv_2	H2	GITPAGGYTY
3auv_2	H2-10-allT	0	12	3auv_2	H2	GITPAGGYTY
3auv_3	H2-10-allT	0	12	3auv_2	H2	GITPAGGYTY
3auv_4	H2-10-allT	0	12	3auv_2	H2	GITPAGGYTY
3auv_5	H2-10-allT	0	12	3auv_2	H2	GITPAGGYTY
3oaz_1	H2-10-allT	0	12	3auv_2	H2	SISTSSTYRD
4f57_0	H2-10-allT	0	12	3auv_2	H2	FVPFDRRINY
6mnf_0	H2-10-allT	0	12	3auv_2	H2	SISTSSTYRD
6n35_0	H2-10-allT	0	12	3auv_2	H2	SISTSSTYRD
1dee_1	H2-10-allT	0	13	3cfj_1	H2	LISYDESNKY
1uz6_0	H2-10-allT	0	13	3cfj_1	H2	EINPDSSTIN
1uz6_1	H2-10-allT	0	13	3cfj_1	H2	EINPDSSTIN
1uz6_2	H2-10-allT	0	13	3cfj_1	H2	EINPDSSTIN
1uz6_3	H2-10-allT	0	13	3cfj_1	H2	EINPDSSTIN
3cfj_0	H2-10-allT	0	13	3cfj_1	H2	EINPDSRTIN
3cfj_1	H2-10-allT	0	13	3cfj_1	H2	EINPDSRTIN
3cfj_2	H2-10-allT	0	13	3cfj_1	H2	EINPDSRTIN
3cfj_3	H2-10-allT	0	13	3cfj_1	H2	EINPDSRTIN
3cfk_0	H2-10-allT	0	13	3cfj_1	H2	EINPDSRTIN
3cfk_1	H2-10-allT	0	13	3cfj_1	H2	EINPDSRTIN
3cfk_2	H2-10-allT	0	13	3cfj_1	H2	EINPDSRTIN
3cfk_3	H2-10-allT	0	13	3cfj_1	H2	EINPDSRTIN
3cfk_4	H2-10-allT	0	13	3cfj_1	H2	EINPDSRTIN
3cfk_5	H2-10-allT	0	13	3cfj_1	H2	EINPDSRTIN
3cfk_6	H2-10-allT	0	13	3cfj_1	H2	EINPDSRTIN
3cfk_7	H2-10-allT	0	13	3cfj_1	H2	EINPDSRTIN
3u0w_0	H2-10-allT	0	13	3cfj_1	H2	EINPDSSTIN
4ncc_0	H2-10-allT	0	13	3cfj_1	H2	QINPHSSTIN
4ncc_1	H2-10-allT	0	13	3cfj_1	H2	QINPHSSTIN
4ut7_0	H2-10-allT	0	13	3cfj_1	H2	RINSDGSTRN
5ezi_0	H2-10-allT	0	13	3cfj_1	H2	EINPGSSTIK
5ezj_0	H2-10-allT	0	13	3cfj_1	H2	EINPGSSTIK
5ezl_0	H2-10-allT	0	13	3cfj_1	H2	EINPGSSTIK
5ezl_1	H2-10-allT	0	13	3cfj_1	H2	EINPGSSTIK
6ele_1	H2-10-allT	0	13	3cfj_1	H2	EVNPDSTSIN
6elj_0	H2-10-allT	0	13	3cfj_1	H2	EVNPDSTSIN
6elj_1	H2-10-allT	0	13	3cfj_1	H2	EVNPDSTSIN
6ell_1	H2-10-allT	0	13	3cfj_1	H2	EVNPDSTSIN
4rfe_2	H2-10-allT	0	20	4rfe_2	H2	HSYGSGGSTN
4rfe_3	H2-10-allT	0	20	4rfe_2	H2	HSYGSGGSTN
6c6x_3	H2-10-allT	0	20	4rfe_2	H2	RFSGSGGSTD
1aqk_0	H2-10-allT	0	21	5bvj_3	H2	FISYDGSKNY
1h3p_0	H2-10-allT	0	21	5bvj_3	H2	EVSSDGSYAY
1mf2_0	H2-10-allT	0	21	5bvj_3	H2	YISSGSSTIY
2fb4_0	H2-10-allT	0	21	5bvj_3	H2	IIWDDGSDQH
3g6a_0	H2-10-allT	0	21	5bvj_3	H2	GIAYDSSNTL
3g6a_1	H2-10-allT	0	21	5bvj_3	H2	GIAYDSSNTL
3giz_0	H2-10-allT	0	21	5bvj_3	H2	TISWNSGSIG
4g5z_0	H2-10-allT	0	21	5bvj_3	H2	IIWYDGDNQY
4gxv_1	H2-10-allT	0	21	5bvj_3	H2	VISYDGRNKY
4hh9_0	H2-10-allT	0	21	5bvj_3	H2	VISYDGRHEH
4hh9_1	H2-10-allT	0	21	5bvj_3	H2	VISYDGRHEH
4hie_0	H2-10-allT	0	21	5bvj_3	H2	VVSSDGRTTY
4ptt_0	H2-10-allT	0	21	5bvj_3	H2	VIASHGNVNY
4yhp_2	H2-10-allT	0	21	5bvj_3	H2	DINPDGITRY
4zyk_1	H2-10-allT	0	21	5bvj_3	H2	VISYDGENTY
5bvj_0	H2-10-allT	0	21	5bvj_3	H2	IIWYDGDNQY
5bvj_1	H2-10-allT	0	21	5bvj_3	H2	IIWYDGDNQY
5bvj_2	H2-10-allT	0	21	5bvj_3	H2	IIWYDGDNQY
5bvj_3	H2-10-allT	0	21	5bvj_3	H2	IIWYDGDNQY
5dr5_0	H2-10-allT	0	21	5bvj_3	H2	TIAYDGSSTY
5ggq_0	H2-10-allT	0	21	5bvj_3	H2	VIWYDGSKRY
5n2k_4	H2-10-allT	0	21	5bvj_3	H2	FIRYDGSNKY
5n2k_6	H2-10-allT	0	21	5bvj_3	H2	FIRYDGSNKY
5n2k_7	H2-10-allT	0	21	5bvj_3	H2	FIRYDGSNKY
5odb_0	H2-10-allT	0	21	5bvj_3	H2	VISYDGSNKY
5vf6_0	H2-10-allT	0	21	5bvj_3	H2	GITDNGRYAS
6e65_0	H2-10-allT	0	21	5bvj_3	H2	SISNIGGTIY
6umj_0	H2-10-allT	0	21	5bvj_3	H2	VISFDGSIK
6v4q_0	H2-10-allT	0	21	5bvj_3	H2	LISWDGGSTY
6w7s_0	H2-10-allT	0	21	5bvj_3	H2	VISYDGSNKY
6wgk_0	H2-10-allT	0	21	5bvj_3	H2	SISGSGGNTY
6wgk_1	H2-10-allT	0	21	5bvj_3	H2	SISGSGGNTY
6z7x_0	H2-10-allT	0	21	5bvj_3	H2	FISNGGYSTY
7ke1_0	H2-10-allT	0	21	5bvj_3	H2	SISHSGGSTK
7ke1_1	H2-10-allT	0	21	5bvj_3	H2	SISHSGGSTK
7n04_0	H2-10-allT	0	21	5bvj_3	H2	YITKDGSEKK
7nfa_0	H2-10-allT	0	21	5bvj_3	H2	TISSGGSYTY
7sn1_0	H2-10-allT	0	21	5bvj_3	H2	VIWYDGTNTY
7uel_0	H2-10-allT	0	21	5bvj_3	H2	NIKEDGSEKY
8fab_0	H2-10-allT	0	21	5bvj_3	H2	VIWYNGSRTY
8fab_1	H2-10-allT	0	21	5bvj_3	H2	VIWYNGSRTY
1hil_0	H2-10-allT	0	26	6a9k_0	H2	TISNGGGYTY
1hil_1	H2-10-allT	0	26	6a9k_0	H2	TISNGGGYTY
1igm_0	H2-10-allT	0	26	6a9k_0	H2	GVFGSGGNTD
1mqk_0	H2-10-allT	0	26	6a9k_0	H2	SINNGGGRTY
1ucb_0	H2-10-allT	0	26	6a9k_0	H2	YISQGGDITD
2a1w_1	H2-10-allT	0	26	6a9k_0	H2	AISGNSLYTS
2adg_0	H2-10-allT	0	26	6a9k_0	H2	TISSGGSYTY
2gcy_0	H2-10-allT	0	26	6a9k_0	H2	TISDGGSYTY
2xkn_1	H2-10-allT	0	26	6a9k_0	H2	TISSGGSYSY
3o6k_0	H2-10-allT	0	26	6a9k_0	H2	SISSGGSYTY
3tnn_0	H2-10-allT	0	26	6a9k_0	H2	SINNSGRNTF
3tnn_1	H2-10-allT	0	26	6a9k_0	H2	SINNSGRNTF
4ouu_1	H2-10-allT	0	26	6a9k_0	H2	TISGGGRNIY
5b3n_0	H2-10-allT	0	26	6a9k_0	H2	TISSGGSYTY
5dqd_0	H2-10-allT	0	26	6a9k_0	H2	LISRGGSYTY
5f6h_0	H2-10-allT	0	26	6a9k_0	H2	YISLSGANTY
5f6h_2	H2-10-allT	0	26	6a9k_0	H2	YISLSGANTY
5f6h_3	H2-10-allT	0	26	6a9k_0	H2	YISLSGANTY
5i19_0	H2-10-allT	0	26	6a9k_0	H2	AISGSGGSTY
5i1a_0	H2-10-allT	0	26	6a9k_0	H2	AISGSGGSTY
5i1a_1	H2-10-allT	0	26	6a9k_0	H2	AISGSGGSTY
6a9k_0	H2-10-allT	0	26	6a9k_0	H2	TISSSGTYTY
6a9k_1	H2-10-allT	0	26	6a9k_0	H2	TISSSGTYTY
6i1o_0	H2-10-allT	0	26	6a9k_0	H2	YISSGGGTTY
6nb8_0	H2-10-allT	0	26	6a9k_0	H2	VITSDGRNKF
6u1t_0	H2-10-allT	0	26	6a9k_0	H2	MISSGGSYSY
6umh_0	H2-10-allT	0	26	6a9k_0	H2	VISFDGSIK
6wg8_0	H2-10-allT	0	26	6a9k_0	H2	SISGSGGNTY
6wgk_2	H2-10-allT	0	26	6a9k_0	H2	SISGSGGNTY
7km6_0	H2-10-allT	0	26	6a9k_0	H2	TISSGGSYTY
7km6_1	H2-10-allT	0	26	6a9k_0	H2	TISSGGSYTY
7kpj_0	H2-10-allT	0	26	6a9k_0	H2	TISSGGSYTY
7rpt_1	H2-10-allT	0	26	6a9k_0	H2	SISGTSTYIN
1dee_0	H2-10-allT	0	31	6cr1_0	H2	LISYDESNKY
1dee_2	H2-10-allT	0	31	6cr1_0	H2	LISYDESNKY
1dfb_0	H2-10-allT	0	31	6cr1_0	H2	GISWDSSSIG
1dql_0	H2-10-allT	0	31	6cr1_0	H2	VISSDGGNKY
1hez_0	H2-10-allT	0	31	6cr1_0	H2	LISYDESNKY
1hez_1	H2-10-allT	0	31	6cr1_0	H2	LISYDESNKY
1igc_0	H2-10-allT	0	31	6cr1_0	H2	YISSGSSTLH
1igf_0	H2-10-allT	0	31	6cr1_0	H2	GISSGGSYTF
1mf2_1	H2-10-allT	0	31	6cr1_0	H2	YISSGSSTIY
2aab_0	H2-10-allT	0	31	6cr1_0	H2	YISSDSSNIY
2ai0_1	H2-10-allT	0	31	6cr1_0	H2	AISGNSLYTS
2ai0_2	H2-10-allT	0	31	6cr1_0	H2	AISGNSLYTS
3s34_0	H2-10-allT	0	31	6cr1_0	H2	SISSSSSYIY
3tcl_0	H2-10-allT	0	31	6cr1_0	H2	GTNWNGGDSR
3tcl_1	H2-10-allT	0	31	6cr1_0	H2	GTNWNGGDSR
4kvc_0	H2-10-allT	0	31	6cr1_0	H2	YISSGSSTLH
4nyl_0	H2-10-allT	0	31	6cr1_0	H2	AITWNSGHID
4nyl_2	H2-10-allT	0	31	6cr1_0	H2	AITWNSGHID
4yhy_0	H2-10-allT	0	31	6cr1_0	H2	DINPDGITRY
5b4m_0	H2-10-allT	0	31	6cr1_0	H2	AINHNSGRTY
5b4m_1	H2-10-allT	0	31	6cr1_0	H2	AINHNSGRTY
5ggu_0	H2-10-allT	0	31	6cr1_0	H2	VIWYDGSNKY
5ggu_1	H2-10-allT	0	31	6cr1_0	H2	VIWYDGSNKY
5xli_0	H2-10-allT	0	31	6cr1_0	H2	YISSGSSLIY
6apc_0	H2-10-allT	0	31	6cr1_0	H2	SISSSSSYIY
6bpb_0	H2-10-allT	0	31	6cr1_0	H2	NINYDGSTPD
6cr1_0	H2-10-allT	0	31	6cr1_0	H2	AITWNSGHID
6dwc_0	H2-10-allT	0	31	6cr1_0	H2	FTNNEGTTTA
6dwc_1	H2-10-allT	0	31	6cr1_0	H2	FTNNEGTTTA
6pzh_0	H2-10-allT	0	31	6cr1_0	H2	VISYDGSNKY
6pzh_1	H2-10-allT	0	31	6cr1_0	H2	VISYDGSNKY
6qb9_0	H2-10-allT	0	31	6cr1_0	H2	SISSSSSYIY
6qb9_1	H2-10-allT	0	31	6cr1_0	H2	SISSSSSYIY
6qbc_0	H2-10-allT	0	31	6cr1_0	H2	SISSSSSYIY
6qf9_0	H2-10-allT	0	31	6cr1_0	H2	SISSSSSYIY
6qf9_1	H2-10-allT	0	31	6cr1_0	H2	SISSSSSYIY
6umi_0	H2-10-allT	0	31	6cr1_0	H2	VISFDGSIK
6uup_0	H2-10-allT	0	31	6cr1_0	H2	VISYDGRLKY
6uup_2	H2-10-allT	0	31	6cr1_0	H2	VISYDGRLKY
6uy3_0	H2-10-allT	0	31	6cr1_0	H2	VISYDGRLKY
6xul_0	H2-10-allT	0	31	6cr1_0	H2	SINWNSGRIA
6xul_2	H2-10-allT	0	31	6cr1_0	H2	SINWNSGRIA
6xul_3	H2-10-allT	0	31	6cr1_0	H2	SINWNSGRIA
7jkm_0	H2-10-allT	0	31	6cr1_0	H2	DISWNSGSIG
7kkh_0	H2-10-allT	0	31	6cr1_0	H2	VISYDGSNKY
7kpj_1	H2-10-allT	0	31	6cr1_0	H2	TISSGGSYTY
7rpt_0	H2-10-allT	0	31	6cr1_0	H2	SISGTSTYIN
7zff_0	H2-10-allT	0	31	6cr1_0	H2	SISWDSGSIG
1igt_1	H2-10-allT	0	34	6hkg_1	H2	YISNGGGSTY
3eyo_1	H2-10-allT	0	34	6hkg_1	H2	VISSDGTDER
3hi5_0	H2-10-allT	0	34	6hkg_1	H2	YIWPSGGNTY
3kym_0	H2-10-allT	0	34	6hkg_1	H2	WIGPSGGITK
3kym_2	H2-10-allT	0	34	6hkg_1	H2	WIGPSGGITK
3qpx_0	H2-10-allT	0	34	6hkg_1	H2	SISPDGGSTS
3tnn_2	H2-10-allT	0	34	6hkg_1	H2	SINNSGRNTF
3tnn_3	H2-10-allT	0	34	6hkg_1	H2	SINNSGRNTF
4jfx_0	H2-10-allT	0	34	6hkg_1	H2	SIVTGGRKTY
4ods_0	H2-10-allT	0	34	6hkg_1	H2	LISNGGSYAY
4ouu_0	H2-10-allT	0	34	6hkg_1	H2	TISGGGRNIY
4r90_0	H2-10-allT	0	34	6hkg_1	H2	DINNEGGTTY
4yhp_0	H2-10-allT	0	34	6hkg_1	H2	DINPDGITRY
4yny_0	H2-10-allT	0	34	6hkg_1	H2	SISAGGDKTY
4yny_1	H2-10-allT	0	34	6hkg_1	H2	SISAGGDKTY
5f6i_0	H2-10-allT	0	34	6hkg_1	H2	YISISGGSTY
5opy_0	H2-10-allT	0	34	6hkg_1	H2	KVSSGGGSTY
5u4r_0	H2-10-allT	0	34	6hkg_1	H2	YISGSGSTTY
5u4r_1	H2-10-allT	0	34	6hkg_1	H2	YISGSGSTTY
5y2k_0	H2-10-allT	0	34	6hkg_1	H2	VITFDGGYQY
5y2k_2	H2-10-allT	0	34	6hkg_1	H2	VITFDGGYQY
6a76_0	H2-10-allT	0	34	6hkg_1	H2	TINSNGGSTY
6azx_0	H2-10-allT	0	34	6hkg_1	H2	IIYRSGSRMY
6azx_1	H2-10-allT	0	34	6hkg_1	H2	IIYRSGSRMY
6b0w_0	H2-10-allT	0	34	6hkg_1	H2	SITSSSSYIY
6ghg_0	H2-10-allT	0	34	6hkg_1	H2	AISGSGGSTY
6ghg_1	H2-10-allT	0	34	6hkg_1	H2	AISGSGGSTY
6gxx_0	H2-10-allT	0	34	6hkg_1	H2	TISSGGDYTY
6hkg_0	H2-10-allT	0	34	6hkg_1	H2	FISATGLSTY
6hkg_1	H2-10-allT	0	34	6hkg_1	H2	FISATGLSTY
6j9o_0	H2-10-allT	0	34	6hkg_1	H2	VITFDGGYQY
6qf6_0	H2-10-allT	0	34	6hkg_1	H2	SISSSSSYIY
6qf6_1	H2-10-allT	0	34	6hkg_1	H2	SISSSSSYIY
6qf6_2	H2-10-allT	0	34	6hkg_1	H2	SISSSSSYIY
6qf6_3	H2-10-allT	0	34	6hkg_1	H2	SISSSSSYIY
7nc0_0	H2-10-allT	0	34	6hkg_1	H2	TISSGGSYTY
7nfa_1	H2-10-allT	0	34	6hkg_1	H2	TISSGGSYTY
2v7n_0	H2-10-allT	0	35	6lun_0	H2	SIWYSGSNTY
2v7n_1	H2-10-allT	0	35	6lun_0	H2	SIWYSGSNTY
2v7n_2	H2-10-allT	0	35	6lun_0	H2	SIWYSGSNTY
2v7n_3	H2-10-allT	0	35	6lun_0	H2	SIWYSGSNTY
4fnl_0	H2-10-allT	0	35	6lun_0	H2	IINAGGGDID
4fnl_1	H2-10-allT	0	35	6lun_0	H2	IINAGGGDID
4p48_0	H2-10-allT	0	35	6lun_0	H2	GIQNDDTGTY
5grx_0	H2-10-allT	0	35	6lun_0	H2	SIWYSGSNTY
6lun_0	H2-10-allT	0	35	6lun_0	H2	VIWYDGTNKD
6lun_1	H2-10-allT	0	35	6lun_0	H2	VIWYDGTNKD
6qcu_0	H2-10-allT	0	37	7te4_0	H2	TIGGNDNAAN
7te4_0	H2-10-allT	0	37	7te4_0	H2	YISNGGGGTY
12e8_0	H2-10-allT	1	2	1ngz_0	H2	WIDPEIGDTE
1ap2_0	H2-10-allT	1	2	1ngz_0	H2	RIDPANDNTK
1bbd_0	H2-10-allT	1	2	1ngz_0	H2	RLDPANGYTK
1c5b_0	H2-10-allT	1	2	1ngz_0	H2	LIDPSNGRTN
1fve_0	H2-10-allT	1	2	1ngz_0	H2	RIYPTNGYTR
1igi_0	H2-10-allT	1	2	1ngz_0	H2	YISPYSGVTG
1jv5_0	H2-10-allT	1	2	1ngz_0	H2	DIYPGSGITN
1k6q_0	H2-10-allT	1	2	1ngz_0	H2	WIDPENGNTI
1mj8_0	H2-10-allT	1	2	1ngz_0	H2	NIYPGSGYTN
1ngq_0	H2-10-allT	1	2	1ngz_0	H2	RIDPNSGGTK
1ngy_0	H2-10-allT	1	2	1ngz_0	H2	MIDPNSGGTK
1ngz_0	H2-10-allT	1	2	1ngz_0	H2	RIDPNSGGTK
1plg_0	H2-10-allT	1	2	1ngz_0	H2	WIYPGSGNTK
1q0x_0	H2-10-allT	1	2	1ngz_0	H2	EILPGSGDTI
1qbl_0	H2-10-allT	1	2	1ngz_0	H2	RIDPASGNTK
1uyw_0	H2-10-allT	1	2	1ngz_0	H2	GIDPNSGGTN
1uyw_1	H2-10-allT	1	2	1ngz_0	H2	GIDPNSGGTN
1yeh_0	H2-10-allT	1	2	1ngz_0	H2	RIYPGTGSTY
2d7t_0	H2-10-allT	1	2	1ngz_0	H2	WINPKSGDTN
2uyl_1	H2-10-allT	1	2	1ngz_0	H2	HISPGSSSTN
2uyl_2	H2-10-allT	1	2	1ngz_0	H2	HISPGSSSTN
2uyl_3	H2-10-allT	1	2	1ngz_0	H2	HISPGSSSTN
2v7h_1	H2-10-allT	1	2	1ngz_0	H2	EILPGSGSTN
2vxu_0	H2-10-allT	1	2	1ngz_0	H2	DIDPYNGDTS
3cle_0	H2-10-allT	1	2	1ngz_0	H2	AIYPGNGDTS
3cmo_0	H2-10-allT	1	2	1ngz_0	H2	AIYPGNSDTS
3qeh_0	H2-10-allT	1	2	1ngz_0	H2	VINPFRGDTY
3qeh_2	H2-10-allT	1	2	1ngz_0	H2	VINPFRGDTY
4fze_0	H2-10-allT	1	2	1ngz_0	H2	GITPLLGTAN
4h0g_0	H2-10-allT	1	2	1ngz_0	H2	NINPYYGSTS
4h20_0	H2-10-allT	1	2	1ngz_0	H2	LIIPSNGGTT
4hfw_0	H2-10-allT	1	2	1ngz_0	H2	MINPSDGSTY
4hfw_1	H2-10-allT	1	2	1ngz_0	H2	MINPSDGSTY
4hk0_1	H2-10-allT	1	2	1ngz_0	H2	WINPNSGGTN
4jdv_0	H2-10-allT	1	2	1ngz_0	H2	WINPNSGGTN
4jdv_1	H2-10-allT	1	2	1ngz_0	H2	WINPNSGGTN
4jpi_0	H2-10-allT	1	2	1ngz_0	H2	WINPNSGGTN
4kq3_0	H2-10-allT	1	2	1ngz_0	H2	SIIPWFGTTN
4ktd_0	H2-10-allT	1	2	1ngz_0	H2	GISGSSGDTD
4kte_0	H2-10-allT	1	2	1ngz_0	H2	SIYSSSGSTD
4m43_0	H2-10-allT	1	2	1ngz_0	H2	DISPYYGSTG
4m61_0	H2-10-allT	1	2	1ngz_0	H2	KINPYYGSTS
4m61_1	H2-10-allT	1	2	1ngz_0	H2	KINPYYGSTS
4q2z_0	H2-10-allT	1	2	1ngz_0	H2	QINPKTGGTN
4q2z_1	H2-10-allT	1	2	1ngz_0	H2	QINPKTGGTN
4r97_0	H2-10-allT	1	2	1ngz_0	H2	EINPRNGDTD
5f7e_0	H2-10-allT	1	2	1ngz_0	H2	WINPNSGGTN
5i8c_0	H2-10-allT	1	2	1ngz_0	H2	WINPHSGDTT
5mvj_0	H2-10-allT	1	2	1ngz_0	H2	EIFPRSGSTY
5mvj_1	H2-10-allT	1	2	1ngz_0	H2	EIFPRSGSTY
5mvj_3	H2-10-allT	1	2	1ngz_0	H2	EIFPRSGSTY
5n7w_0	H2-10-allT	1	2	1ngz_0	H2	EILPGSGSTN
5n7w_1	H2-10-allT	1	2	1ngz_0	H2	EILPGSGSTN
5od8_0	H2-10-allT	1	2	1ngz_0	H2	GIIPIFGTAH
5tpp_0	H2-10-allT	1	2	1ngz_0	H2	WMNPKTGRTN
5u15_0	H2-10-allT	1	2	1ngz_0	H2	WINPNSGGTN
5u15_1	H2-10-allT	1	2	1ngz_0	H2	WINPNSGGTN
5vsh_0	H2-10-allT	1	2	1ngz_0	H2	DVNPNSGGSI
5vsh_1	H2-10-allT	1	2	1ngz_0	H2	DVNPNSGGSI
5vsh_2	H2-10-allT	1	2	1ngz_0	H2	DVNPNSGGSI
5vsh_3	H2-10-allT	1	2	1ngz_0	H2	DVNPNSGGSI
5ysl_1	H2-10-allT	1	2	1ngz_0	H2	EINTSSGRTN
6aod_0	H2-10-allT	1	2	1ngz_0	H2	WIDPDEGDTN
6c6x_0	H2-10-allT	1	2	1ngz_0	H2	RFSGSGGSTD
6c6x_1	H2-10-allT	1	2	1ngz_0	H2	RFSGSGGSTD
6c6x_2	H2-10-allT	1	2	1ngz_0	H2	RFSGSGGSTD
6dg2_0	H2-10-allT	1	2	1ngz_0	H2	EINPRNGRTD
6dla_0	H2-10-allT	1	2	1ngz_0	H2	WIHPNSGDTN
6dlb_0	H2-10-allT	1	2	1ngz_0	H2	WIHPNSGDTN
6gc2_0	H2-10-allT	1	2	1ngz_0	H2	EILPGSGSTY
6h3h_0	H2-10-allT	1	2	1ngz_0	H2	YINPSSGYTE
6ks2_0	H2-10-allT	1	2	1ngz_0	H2	AIDPETGGTV
6ks2_1	H2-10-allT	1	2	1ngz_0	H2	AIDPETGGTV
6me1_0	H2-10-allT	1	2	1ngz_0	H2	WINPHSGDTT
6meg_0	H2-10-allT	1	2	1ngz_0	H2	WISVYNGYTN
6mfj_0	H2-10-allT	1	2	1ngz_0	H2	WMNPKTGNTG
6mfj_1	H2-10-allT	1	2	1ngz_0	H2	WMNPKTGNTG
6my4_0	H2-10-allT	1	2	1ngz_0	H2	RIYPTNGYTR
6ucf_0	H2-10-allT	1	2	1ngz_0	H2	WINPHSGDTT
6vi2_0	H2-10-allT	1	2	1ngz_0	H2	SISPYSGSTS
6vi2_1	H2-10-allT	1	2	1ngz_0	H2	SISPYSGSTS
6wg0_0	H2-10-allT	1	2	1ngz_0	H2	WLNPHSGGTN
7k3q_0	H2-10-allT	1	2	1ngz_0	H2	WIVVGSGNTN
7k8q_0	H2-10-allT	1	2	1ngz_0	H2	WISPVSGGTN
7pkl_0	H2-10-allT	1	2	1ngz_0	H2	RIYPTNGYTR
1uwe_0	H2-10-allT	1	4	1uwe_2	H2	GIDPHNGGGA
1uwe_1	H2-10-allT	1	4	1uwe_2	H2	GIDPHNGGGA
1uwe_2	H2-10-allT	1	4	1uwe_2	H2	GIDPHNGGGA
2a6j_1	H2-10-allT	1	6	2a6j_1	H2	YINPGNGYTK
2a9m_0	H2-10-allT	1	7	2a9m_0	H2	GLSARSSLTH
2a9m_1	H2-10-allT	1	7	2a9m_0	H2	GLSARSSLTH
1cgs_0	H2-10-allT	1	9	2q76_1	H2	EILPGSGRTN
1d5i_0	H2-10-allT	1	9	2q76_1	H2	EILPGSGSTN
1lmk_0	H2-10-allT	1	9	2q76_1	H2	KILPGGGSNT
1lmk_1	H2-10-allT	1	9	2q76_1	H2	KILPGGGSNT
1lmk_2	H2-10-allT	1	9	2q76_1	H2	KILPGGGSNT
1lmk_3	H2-10-allT	1	9	2q76_1	H2	KILPGGGSNT
1psk_0	H2-10-allT	1	9	2q76_1	H2	DINPNNGGTN
1za6_0	H2-10-allT	1	9	2q76_1	H2	YFSPGNDDFK
1za6_1	H2-10-allT	1	9	2q76_1	H2	YFSPGNDDFK
1za6_2	H2-10-allT	1	9	2q76_1	H2	YFSPGNDDFK
1za6_3	H2-10-allT	1	9	2q76_1	H2	YFSPGNDDFK
2q76_0	H2-10-allT	1	9	2q76_1	H2	EILPGSDSTY
2q76_1	H2-10-allT	1	9	2q76_1	H2	EILPGSDSTY
3dif_0	H2-10-allT	1	9	2q76_1	H2	WVFPGSGNTK
3dif_1	H2-10-allT	1	9	2q76_1	H2	WVFPGSGNTK
3gbn_0	H2-10-allT	1	9	2q76_1	H2	GIIPIFGTTK
3mcl_0	H2-10-allT	1	9	2q76_1	H2	EVLPGSGKSN
3oz9_0	H2-10-allT	1	9	2q76_1	H2	KILPGIGSTS
3u6r_0	H2-10-allT	1	9	2q76_1	H2	NIIPVYNTPN
4aeh_0	H2-10-allT	1	9	2q76_1	H2	NISPGGSNTN
4m7k_0	H2-10-allT	1	9	2q76_1	H2	DILPGSGSTN
5j74_0	H2-10-allT	1	9	2q76_1	H2	GTIPIFGTAD
6ehw_0	H2-10-allT	1	9	2q76_1	H2	GIIPIFGTAN
2v7h_0	H2-10-allT	1	10	2v7h_0	H2	EILPGSGSTN
1a4j_0	H2-10-allT	1	17	4lci_0	H2	WINTYTGEPT
1a4j_1	H2-10-allT	1	17	4lci_0	H2	WINTYTGEPT
1a4k_0	H2-10-allT	1	17	4lci_0	H2	WINTYTGEPT
1a4k_1	H2-10-allT	1	17	4lci_0	H2	WINTYTGEPT
1ghf_0	H2-10-allT	1	17	4lci_0	H2	WIQTNTEEPT
1mhh_0	H2-10-allT	1	17	4lci_0	H2	WVNTETGEPT
1mhh_1	H2-10-allT	1	17	4lci_0	H2	WVNTETGEPT
1n4x_0	H2-10-allT	1	17	4lci_0	H2	WINTETDEPT
1n4x_1	H2-10-allT	1	17	4lci_0	H2	WINTETDEPT
1nlb_0	H2-10-allT	1	17	4lci_0	H2	WVNTETGEPT
2gjj_0	H2-10-allT	1	17	4lci_0	H2	HISSSYATST
2gjj_1	H2-10-allT	1	17	4lci_0	H2	HISSSYATST
2w60_0	H2-10-allT	1	17	4lci_0	H2	WINTETGEPT
3mnv_1	H2-10-allT	1	17	4lci_0	H2	WINTETGEPT
3mo1_0	H2-10-allT	1	17	4lci_0	H2	WINTETGEPT
3ojd_0	H2-10-allT	1	17	4lci_0	H2	WINTYTGEPT
3s96_1	H2-10-allT	1	17	4lci_0	H2	WINTYSGVPT
4hxb_0	H2-10-allT	1	17	4lci_0	H2	WIKTNTGEPT
4lci_0	H2-10-allT	1	17	4lci_0	H2	WINTYTGRPT
4llu_0	H2-10-allT	1	17	4lci_0	H2	DVNPNSGGSI
5cgy_0	H2-10-allT	1	17	4lci_0	H2	WIDTNTGNPT
5cgy_1	H2-10-allT	1	17	4lci_0	H2	WIDTNTGNPT
5fcs_1	H2-10-allT	1	17	4lci_0	H2	WISAYNGNTN
5n4j_0	H2-10-allT	1	17	4lci_0	H2	WVSTNNGHTN
5wuv_0	H2-10-allT	1	17	4lci_0	H2	WINTYIGEPI
5ysl_2	H2-10-allT	1	17	4lci_0	H2	EINTSSGRTN
5ysl_3	H2-10-allT	1	17	4lci_0	H2	EINTSSGRTN
5zmj_0	H2-10-allT	1	17	4lci_0	H2	WINTRSGVPA
6mee_1	H2-10-allT	1	17	4lci_0	H2	GMSPISNTPK
6vl8_0	H2-10-allT	1	17	4lci_0	H2	WINTYTGQPI
6vl8_1	H2-10-allT	1	17	4lci_0	H2	WINTYTGQPI
6vl8_3	H2-10-allT	1	17	4lci_0	H2	WINTYTGQPI
6vl9_0	H2-10-allT	1	17	4lci_0	H2	WINTYTGQPI
6vl9_1	H2-10-allT	1	17	4lci_0	H2	WINTYTGQPI
6wkl_0	H2-10-allT	1	17	4lci_0	H2	WINTDTGEPT
7ryu_0	H2-10-allT	1	17	4lci_0	H2	HINDYSGRTD
7tqa_1	H2-10-allT	1	17	4lci_0	H2	FINLYNDGTK
1ap2_1	H2-10-allT	1	18	4llv_4	H2	RIDPANDNTK
1igj_0	H2-10-allT	1	18	4llv_4	H2	YISPYSGVTG
1rhh_0	H2-10-allT	1	18	4llv_4	H2	GIIPIFGTSN
1rhh_1	H2-10-allT	1	18	4llv_4	H2	GIIPIFGTSN
1ruq_0	H2-10-allT	1	18	4llv_4	H2	DIYPGGVYTT
3eo0_0	H2-10-allT	1	18	4llv_4	H2	GVIPIVDIAN
3eo0_1	H2-10-allT	1	18	4llv_4	H2	GVIPIVDIAN
3hc0_1	H2-10-allT	1	18	4llv_4	H2	WIYPGNVHAQ
3w9d_1	H2-10-allT	1	18	4llv_4	H2	RTIPLFGKTD
4jzo_1	H2-10-allT	1	18	4llv_4	H2	GFIPTFRTAM
4llv_0	H2-10-allT	1	18	4llv_4	H2	GVIPLLTITN
4llv_4	H2-10-allT	1	18	4llv_4	H2	GVIPLLTITN
4xbg_0	H2-10-allT	1	18	4llv_4	H2	GVIPLLTITN
4xbg_1	H2-10-allT	1	18	4llv_4	H2	GVIPLLTITN
5c2b_0	H2-10-allT	1	18	4llv_4	H2	GIIPIFGTAN
5c6w_0	H2-10-allT	1	18	4llv_4	H2	GIIPIFGTAN
5esa_0	H2-10-allT	1	18	4llv_4	H2	GFIPTFRTAM
6dc4_0	H2-10-allT	1	18	4llv_4	H2	GYEGEVDEIF
6ehy_0	H2-10-allT	1	18	4llv_4	H2	GIIPIFGTAN
6ehy_1	H2-10-allT	1	18	4llv_4	H2	GIIPIFGTAN
6kr0_2	H2-10-allT	1	18	4llv_4	H2	LINPYKGVST
6kz0_0	H2-10-allT	1	18	4llv_4	H2	GIAPVFDTLK
6rco_1	H2-10-allT	1	18	4llv_4	H2	GIIPIFATTN
6w5d_0	H2-10-allT	1	18	4llv_4	H2	AIIPIFGKTN
7kgu_2	H2-10-allT	1	18	4llv_4	H2	AISPGYDYTY
7kgu_3	H2-10-allT	1	18	4llv_4	H2	AISPGYDYTY
1cfq_0	H2-10-allT	1	19	4lly_0	H2	GIHPGSSGTA
1dba_0	H2-10-allT	1	19	4lly_0	H2	WINIYTGEPT
1fvc_0	H2-10-allT	1	19	4lly_0	H2	RIYPTNGYTR
1l7i_0	H2-10-allT	1	19	4lly_0	H2	DVNPNSGGSI
1mlb_0	H2-10-allT	1	19	4lly_0	H2	EILPGSGSTY
1vge_0	H2-10-allT	1	19	4lly_0	H2	WISAGTGNTK
2c1o_1	H2-10-allT	1	19	4lly_0	H2	MIHPSDSETR
2g60_0	H2-10-allT	1	19	4lly_0	H2	YIAPAAGAAA
3gkw_0	H2-10-allT	1	19	4lly_0	H2	GINPTSGGSN
3nfs_0	H2-10-allT	1	19	4lly_0	H2	YINPSTGYTE
3qeh_1	H2-10-allT	1	19	4lly_0	H2	VINPFRGDTY
3qeh_3	H2-10-allT	1	19	4lly_0	H2	VINPFRGDTY
4llu_1	H2-10-allT	1	19	4lly_0	H2	DVNPNSGGSI
4llw_0	H2-10-allT	1	19	4lly_0	H2	DVNPNSGGSI
4llw_1	H2-10-allT	1	19	4lly_0	H2	DVNPNSGGSI
4lly_0	H2-10-allT	1	19	4lly_0	H2	DVNPNSGGSI
4lly_1	H2-10-allT	1	19	4lly_0	H2	DVNPNSGGSI
4nm4_0	H2-10-allT	1	19	4lly_0	H2	WINTAIGNTQ
4nm4_1	H2-10-allT	1	19	4lly_0	H2	WINTAIGNTQ
4pb9_0	H2-10-allT	1	19	4lly_0	H2	YIDPYNGDAS
4rfe_1	H2-10-allT	1	19	4lly_0	H2	HSYGSGGSTN
4yhl_0	H2-10-allT	1	19	4lly_0	H2	ETNPRNGGTT
5dd5_0	H2-10-allT	1	19	4lly_0	H2	TIYGSSGRAE
5i8e_0	H2-10-allT	1	19	4lly_0	H2	WINPHSGDTT
5i8e_1	H2-10-allT	1	19	4lly_0	H2	WINPHSGDTT
5mvj_2	H2-10-allT	1	19	4lly_0	H2	EIFPRSGSTY
5nhw_0	H2-10-allT	1	19	4lly_0	H2	TINPVSGSTS
5tpl_0	H2-10-allT	1	19	4lly_0	H2	WINPTSGRTI
5ysl_0	H2-10-allT	1	19	4lly_0	H2	EINTSSGRTN
6foe_1	H2-10-allT	1	19	4lly_0	H2	SIGSSGGTTY
6lkt_0	H2-10-allT	1	19	4lly_0	H2	NIDPYYGGAS
6pe7_0	H2-10-allT	1	19	4lly_0	H2	YISSGRGNIY
6uce_0	H2-10-allT	1	19	4lly_0	H2	WINPHSGDTT
6wo3_0	H2-10-allT	1	19	4lly_0	H2	GITPIFGTVN
7bg1_0	H2-10-allT	1	19	4lly_0	H2	YINPSSGYAA
7lyw_0	H2-10-allT	1	19	4lly_0	H2	WINAGRGNTK
7lyw_1	H2-10-allT	1	19	4lly_0	H2	WINAGRGNTK
7lyw_2	H2-10-allT	1	19	4lly_0	H2	WINAGRGNTK
1fai_0	H2-10-allT	1	24	5i18_0	H2	YINPGKGYLS
1hkl_0	H2-10-allT	1	24	5i18_0	H2	RIDPANVDTK
1rz8_0	H2-10-allT	1	24	5i18_0	H2	RIITILDVAH
1rz8_1	H2-10-allT	1	24	5i18_0	H2	RIITILDVAH
4d9l_1	H2-10-allT	1	24	5i18_0	H2	RIIPIFGIVN
4d9l_2	H2-10-allT	1	24	5i18_0	H2	RIIPIFGIVN
4d9l_3	H2-10-allT	1	24	5i18_0	H2	RIIPIFGIVN
4fqh_0	H2-10-allT	1	24	5i18_0	H2	GISPIFGSTA
4fqh_1	H2-10-allT	1	24	5i18_0	H2	GISPIFGSTA
4fqi_0	H2-10-allT	1	24	5i18_0	H2	GISPIFGSTA
5c6w_1	H2-10-allT	1	24	5i18_0	H2	GIIPIFGTAN
5i16_1	H2-10-allT	1	24	5i18_0	H2	GIIPIFGTAN
5i18_0	H2-10-allT	1	24	5i18_0	H2	GIIPIFGTAN
5wkz_0	H2-10-allT	1	24	5i18_0	H2	GIIPIFGTAN
6df0_0	H2-10-allT	1	24	5i18_0	H2	GINPYYGGSI
6kr0_1	H2-10-allT	1	24	5i18_0	H2	LINPYKGVST
6kr0_3	H2-10-allT	1	24	5i18_0	H2	LINPYKGVST
7e7x_0	H2-10-allT	1	24	5i18_0	H2	GFDPEAGETI
7e7x_1	H2-10-allT	1	24	5i18_0	H2	GFDPEAGETI
7n6p_0	H2-10-allT	1	24	5i18_0	H2	GIIPSFGVGH
7sjp_0	H2-10-allT	1	24	5i18_0	H2	GVDPETEGAA
12e8_1	H2-10-allT	1	27	6al4_0	H2	WIDPEIGDTE
15c8_0	H2-10-allT	1	27	6al4_0	H2	QIDPANGNTK
1a6u_0	H2-10-allT	1	27	6al4_0	H2	RIDPNSGGTK
1ad9_0	H2-10-allT	1	27	6al4_0	H2	WIDPGSGNTK
1ad9_1	H2-10-allT	1	27	6al4_0	H2	WIDPGSGNTK
1e6o_0	H2-10-allT	1	27	6al4_0	H2	YINPSSGYSN
1emt_0	H2-10-allT	1	27	6al4_0	H2	RIYPGNGNTN
1fvc_1	H2-10-allT	1	27	6al4_0	H2	RIYPTNGYTR
1igj_1	H2-10-allT	1	27	6al4_0	H2	YISPYSGVTG
1il1_0	H2-10-allT	1	27	6al4_0	H2	WLDPENGDTE
1iqw_0	H2-10-allT	1	27	6al4_0	H2	EIDPSDSYTN
1j05_0	H2-10-allT	1	27	6al4_0	H2	RIDPANGNSK
1j05_1	H2-10-allT	1	27	6al4_0	H2	RIDPANGNSK
1jpt_0	H2-10-allT	1	27	6al4_0	H2	LIDPEQGNTI
1mim_0	H2-10-allT	1	27	6al4_0	H2	AIYPGNSDTS
1mnu_0	H2-10-allT	1	27	6al4_0	H2	GIYPGNRDTR
1moe_0	H2-10-allT	1	27	6al4_0	H2	RIDPANGNSK
1moe_1	H2-10-allT	1	27	6al4_0	H2	RIDPANGNSK
1nj9_0	H2-10-allT	1	27	6al4_0	H2	YIDPSNGDTF
1nj9_1	H2-10-allT	1	27	6al4_0	H2	YIDPSNGDTF
1qok_0	H2-10-allT	1	27	6al4_0	H2	WIDPENGDTE
1rih_0	H2-10-allT	1	27	6al4_0	H2	YIDPATAYTE
1t3f_0	H2-10-allT	1	27	6al4_0	H2	RIDPSDGEVH
1xf3_0	H2-10-allT	1	27	6al4_0	H2	YINPYNDGTK
1xf4_0	H2-10-allT	1	27	6al4_0	H2	YINPYNDGTK
2rcs_0	H2-10-allT	1	27	6al4_0	H2	RIDPANGNTK
2vl5_0	H2-10-allT	1	27	6al4_0	H2	MIHPSDSETR
2vxu_1	H2-10-allT	1	27	6al4_0	H2	DIDPYNGDTS
2vxv_0	H2-10-allT	1	27	6al4_0	H2	FIYPGDSETR
3clf_0	H2-10-allT	1	27	6al4_0	H2	AIYPGNGDTS
3cvi_0	H2-10-allT	1	27	6al4_0	H2	DINPNNGGTI
3dgg_0	H2-10-allT	1	27	6al4_0	H2	YINPYNDDTN
3dgg_1	H2-10-allT	1	27	6al4_0	H2	YINPYNDDTN
3eo9_0	H2-10-allT	1	27	6al4_0	H2	MIHPSDSETR
3esu_0	H2-10-allT	1	27	6al4_0	H2	RIYPGDGDTN
3esv_0	H2-10-allT	1	27	6al4_0	H2	RIYPGDGDSN
3esv_1	H2-10-allT	1	27	6al4_0	H2	RIYPGDGDSN
3gnm_0	H2-10-allT	1	27	6al4_0	H2	FISPNTDYTE
3hc4_0	H2-10-allT	1	27	6al4_0	H2	WIYPGNGHAQ
3juy_0	H2-10-allT	1	27	6al4_0	H2	WINPYNGNKE
3juy_1	H2-10-allT	1	27	6al4_0	H2	WINPYNGNKE
3juy_2	H2-10-allT	1	27	6al4_0	H2	WINPYNGNKE
3juy_3	H2-10-allT	1	27	6al4_0	H2	WINPYNGNKE
3juy_5	H2-10-allT	1	27	6al4_0	H2	WINPYNGNKE
3mxv_0	H2-10-allT	1	27	6al4_0	H2	VIRPYSGETN
3na9_0	H2-10-allT	1	27	6al4_0	H2	FIDPSDSYTN
3ncj_0	H2-10-allT	1	27	6al4_0	H2	FIDPSDSYTN
3pp3_0	H2-10-allT	1	27	6al4_0	H2	RIFPGDGDTD
3pp3_1	H2-10-allT	1	27	6al4_0	H2	RIFPGDGDTD
3qpq_0	H2-10-allT	1	27	6al4_0	H2	EINPNNGRIN
3qpq_2	H2-10-allT	1	27	6al4_0	H2	EINPNNGRIN
3qpq_3	H2-10-allT	1	27	6al4_0	H2	EINPNNGRIN
3wii_1	H2-10-allT	1	27	6al4_0	H2	DIVPNNGDTT
4at6_0	H2-10-allT	1	27	6al4_0	H2	VIYPGNGDTS
4at6_2	H2-10-allT	1	27	6al4_0	H2	VIYPGNGDTS
4at6_4	H2-10-allT	1	27	6al4_0	H2	VIYPGNGDTS
4f33_2	H2-10-allT	1	27	6al4_0	H2	LITPYNGASS
4hkz_0	H2-10-allT	1	27	6al4_0	H2	RIYPTNGYTR
4hwe_0	H2-10-allT	1	27	6al4_0	H2	VIYPGDSYTR
4kaq_0	H2-10-allT	1	27	6al4_0	H2	AIYPGNGDTS
4kuz_0	H2-10-allT	1	27	6al4_0	H2	GINPNNGGTS
4m6n_0	H2-10-allT	1	27	6al4_0	H2	IIDPSNSYTR
4otx_0	H2-10-allT	1	27	6al4_0	H2	AIYPGDGDTR
4rir_0	H2-10-allT	1	27	6al4_0	H2	IIYPGDSDTR
4uik_0	H2-10-allT	1	27	6al4_0	H2	AIYPGNSDTS
4wcy_0	H2-10-allT	1	27	6al4_0	H2	MINPANGNSN
4ygv_1	H2-10-allT	1	27	6al4_0	H2	ETNPRNGGTT
5dk3_0	H2-10-allT	1	27	6al4_0	H2	GINPSNGGTN
5h2b_0	H2-10-allT	1	27	6al4_0	H2	EINPSNGGSN
5i1l_1	H2-10-allT	1	27	6al4_0	H2	IIYPGDSDTR
5i66_0	H2-10-allT	1	27	6al4_0	H2	NINPNNGGTS
5ibt_0	H2-10-allT	1	27	6al4_0	H2	IIYPGDSDTR
5jor_3	H2-10-allT	1	27	6al4_0	H2	YVHPKTGDVI
5myo_1	H2-10-allT	1	27	6al4_0	H2	LINPYNGVTR
5obf_0	H2-10-allT	1	27	6al4_0	H2	RIDPENGETI
5u6a_0	H2-10-allT	1	27	6al4_0	H2	RIYPTNGYTR
5uko_0	H2-10-allT	1	27	6al4_0	H2	SIYGSFGGTN
5ukq_0	H2-10-allT	1	27	6al4_0	H2	SIYGSFGGTN
5vr9_1	H2-10-allT	1	27	6al4_0	H2	EFNPSNGRTN
5vsi_0	H2-10-allT	1	27	6al4_0	H2	EFNPSNGRTN
6al4_0	H2-10-allT	1	27	6al4_0	H2	QIWPGDSDTN
6ana_0	H2-10-allT	1	27	6al4_0	H2	YINPRNDYTE
6b9z_0	H2-10-allT	1	27	6al4_0	H2	RIYPTNGYTR
6cjk_0	H2-10-allT	1	27	6al4_0	H2	CIWTANSISY
6cjk_1	H2-10-allT	1	27	6al4_0	H2	CIWTANSISY
6d9g_0	H2-10-allT	1	27	6al4_0	H2	RIYPGDGDTK
6d9g_1	H2-10-allT	1	27	6al4_0	H2	RIYPGDGDTK
6dc7_0	H2-10-allT	1	27	6al4_0	H2	YIYPYNDGTI
6dwi_0	H2-10-allT	1	27	6al4_0	H2	TIIGIDDTTH
6dwi_2	H2-10-allT	1	27	6al4_0	H2	TIIGIDDTTH
6dwi_6	H2-10-allT	1	27	6al4_0	H2	TIIGIDDTTH
6ffj_1	H2-10-allT	1	27	6al4_0	H2	YIDPATAYTE
6hxw_1	H2-10-allT	1	27	6al4_0	H2	YIDPYNGGSS
6idh_0	H2-10-allT	1	27	6al4_0	H2	TIYPGNSDTT
6nou_0	H2-10-allT	1	27	6al4_0	H2	VINPMYGTTD
6nov_0	H2-10-allT	1	27	6al4_0	H2	VINPMYGTTD
6p4y_0	H2-10-allT	1	27	6al4_0	H2	EIDPSDSYTN
6p79_0	H2-10-allT	1	27	6al4_0	H2	RIDPANGNTE
6u6m_0	H2-10-allT	1	27	6al4_0	H2	TVYTSTGNTY
6wkm_0	H2-10-allT	1	27	6al4_0	H2	DINPNNGGTI
7aql_1	H2-10-allT	1	27	6al4_0	H2	RIDPANGNTK
7aql_2	H2-10-allT	1	27	6al4_0	H2	RIDPANGNTK
7aql_3	H2-10-allT	1	27	6al4_0	H2	RIDPANGNTK
7dr4_2	H2-10-allT	1	27	6al4_0	H2	AIYPGDGDTR
7dr4_3	H2-10-allT	1	27	6al4_0	H2	AIYPGDGDTR
7k8p_0	H2-10-allT	1	27	6al4_0	H2	IIYPGDSDTR
7kgu_0	H2-10-allT	1	27	6al4_0	H2	AISPGYDYTY
7nx2_0	H2-10-allT	1	27	6al4_0	H2	QIYPGDGDTN
7nx2_1	H2-10-allT	1	27	6al4_0	H2	QIYPGDGDTN
1a6t_0	H2-10-allT	1	28	6ani_0	H2	RVDPDNGGTS
1fgn_0	H2-10-allT	1	28	6ani_0	H2	LIDPENGNTI
1xf2_1	H2-10-allT	1	28	6ani_0	H2	YINPYNDGTK
1xf3_1	H2-10-allT	1	28	6ani_0	H2	YINPYNDGTK
1xf4_1	H2-10-allT	1	28	6ani_0	H2	YINPYNDGTK
2c1o_0	H2-10-allT	1	28	6ani_0	H2	MIHPSDSETR
2g2r_0	H2-10-allT	1	28	6ani_0	H2	VINPYNGFTT
2g2r_1	H2-10-allT	1	28	6ani_0	H2	VINPYNGFTT
2vl5_1	H2-10-allT	1	28	6ani_0	H2	MIHPSDSETR
3hc3_0	H2-10-allT	1	28	6ani_0	H2	WIYPGNVHAQ
3qpq_1	H2-10-allT	1	28	6ani_0	H2	EINPNNGRIN
4buh_0	H2-10-allT	1	28	6ani_0	H2	MIYPGDSDTR
4ebq_0	H2-10-allT	1	28	6ani_0	H2	MIDPSESESR
4gmt_0	H2-10-allT	1	28	6ani_0	H2	EILPEIGMTN
4gmt_1	H2-10-allT	1	28	6ani_0	H2	EILPEIGMTN
4kmt_0	H2-10-allT	1	28	6ani_0	H2	IIYPGDSDTR
4nrz_0	H2-10-allT	1	28	6ani_0	H2	IIYPGDSDTK
4nrz_1	H2-10-allT	1	28	6ani_0	H2	IIYPGDSDTK
4qt5_0	H2-10-allT	1	28	6ani_0	H2	RIDPSDSETH
4qt5_1	H2-10-allT	1	28	6ani_0	H2	RIDPSDSETH
4qxg_0	H2-10-allT	1	28	6ani_0	H2	IIYPGDSDIR
4rir_1	H2-10-allT	1	28	6ani_0	H2	IIYPGDSDTR
4ygv_0	H2-10-allT	1	28	6ani_0	H2	ETNPRNGGTT
4yhn_0	H2-10-allT	1	28	6ani_0	H2	ETNPRNGGTT
5i1l_0	H2-10-allT	1	28	6ani_0	H2	IIYPGDSDTR
5jor_2	H2-10-allT	1	28	6ani_0	H2	YVHPKTGDVI
5l7x_0	H2-10-allT	1	28	6ani_0	H2	YINPYNDGSK
5lgh_0	H2-10-allT	1	28	6ani_0	H2	YINPYNDGSK
5ur8_0	H2-10-allT	1	28	6ani_0	H2	SIHPRDSDAR
5wk2_0	H2-10-allT	1	28	6ani_0	H2	IIDPSDSDTR
6ani_0	H2-10-allT	1	28	6ani_0	H2	EIDPSDSYTN
6ani_1	H2-10-allT	1	28	6ani_0	H2	EIDPSDSYTN
6dc7_1	H2-10-allT	1	28	6ani_0	H2	YIYPYNDGTI
6dwi_4	H2-10-allT	1	28	6ani_0	H2	TIIGIDDTTH
6dwi_7	H2-10-allT	1	28	6ani_0	H2	TIIGIDDTTH
6o3d_0	H2-10-allT	1	28	6ani_0	H2	GIVPLFSIVN
6o89_1	H2-10-allT	1	28	6ani_0	H2	SIYPGNVNTN
6s2i_1	H2-10-allT	1	28	6ani_0	H2	YIDPATAYTE
6vor_1	H2-10-allT	1	28	6ani_0	H2	TIDPRDSDTK
6vrt_0	H2-10-allT	1	28	6ani_0	H2	AISPRHDITK
7n3f_0	H2-10-allT	1	28	6ani_0	H2	IIYPGDSDTR
7ra7_0	H2-10-allT	1	28	6ani_0	H2	CIFTQNVRTY
7ra7_2	H2-10-allT	1	28	6ani_0	H2	CIFTQNVRTY
7re9_0	H2-10-allT	1	28	6ani_0	H2	RIDPGDSYTT
7re9_1	H2-10-allT	1	28	6ani_0	H2	RIDPGDSYTT
7tqa_0	H2-10-allT	1	28	6ani_0	H2	FINLYNDGTK
1a6t_1	H2-10-allT	1	29	6bi0_0	H2	RVDPDNGGTS
1cr9_0	H2-10-allT	1	29	6bi0_0	H2	WIDPENGNSE
1for_0	H2-10-allT	1	29	6bi0_0	H2	QIYPGDGDNK
1fvd_0	H2-10-allT	1	29	6bi0_0	H2	RIYPTNGYTR
1fvd_1	H2-10-allT	1	29	6bi0_0	H2	RIYPTNGYTR
1fve_1	H2-10-allT	1	29	6bi0_0	H2	RIYPTNGYTR
1h8n_0	H2-10-allT	1	29	6bi0_0	H2	NIYPSDSYTN
1h8o_0	H2-10-allT	1	29	6bi0_0	H2	NIYPSDSYTN
1h8o_1	H2-10-allT	1	29	6bi0_0	H2	NIYPSDSYTN
1h8s_1	H2-10-allT	1	29	6bi0_0	H2	NIYPSDSYTN
1it9_0	H2-10-allT	1	29	6bi0_0	H2	EIDPSDSYTN
1jfq_0	H2-10-allT	1	29	6bi0_0	H2	YNNPGNGYIT
1mju_0	H2-10-allT	1	29	6bi0_0	H2	NIYPGSSYTH
1qbm_0	H2-10-allT	1	29	6bi0_0	H2	RIDPASGNTK
1rz7_0	H2-10-allT	1	29	6bi0_0	H2	LIDPEDADTM
1um6_0	H2-10-allT	1	29	6bi0_0	H2	YIYPYNGGTR
1wt5_0	H2-10-allT	1	29	6bi0_0	H2	NIYPGSGGTN
1wt5_1	H2-10-allT	1	29	6bi0_0	H2	NIYPGSGGTN
2uyl_0	H2-10-allT	1	29	6bi0_0	H2	HISPGSSSTN
3et9_0	H2-10-allT	1	29	6bi0_0	H2	RIYPGDGDTN
3i75_0	H2-10-allT	1	29	6bi0_0	H2	TLDPETGGTA
3juy_4	H2-10-allT	1	29	6bi0_0	H2	WINPYNGNKE
3wii_0	H2-10-allT	1	29	6bi0_0	H2	DIVPNNGDTT
4hjg_0	H2-10-allT	1	29	6bi0_0	H2	RIYPTNGYTR
4ioi_0	H2-10-allT	1	29	6bi0_0	H2	RIYPTNGYTR
4o5l_0	H2-10-allT	1	29	6bi0_0	H2	GIIPFFGTTN
4otx_1	H2-10-allT	1	29	6bi0_0	H2	AIYPGDGDTR
4x4x_0	H2-10-allT	1	29	6bi0_0	H2	RIYPTNGYTR
5az2_0	H2-10-allT	1	29	6bi0_0	H2	RIDPLNDKTK
5i16_0	H2-10-allT	1	29	6bi0_0	H2	GIIPIFGTAN
5tdn_1	H2-10-allT	1	29	6bi0_0	H2	RIYPTNGYTR
5tdo_1	H2-10-allT	1	29	6bi0_0	H2	RIYPTNGYTR
5tdp_1	H2-10-allT	1	29	6bi0_0	H2	RIYPTNGYTR
5u5f_0	H2-10-allT	1	29	6bi0_0	H2	RIYPTNGYTR
5u5m_0	H2-10-allT	1	29	6bi0_0	H2	RIYPTNGYTR
5vga_0	H2-10-allT	1	29	6bi0_0	H2	YINPGNGYTK
5vkk_0	H2-10-allT	1	29	6bi0_0	H2	YINPRNDYTE
5w05_0	H2-10-allT	1	29	6bi0_0	H2	DILPGSGSTN
5y9k_0	H2-10-allT	1	29	6bi0_0	H2	GIIPMFGTAK
6b9y_0	H2-10-allT	1	29	6bi0_0	H2	RIYPTNGYTR
6bae_0	H2-10-allT	1	29	6bi0_0	H2	RIYPTNGYTR
6bah_0	H2-10-allT	1	29	6bi0_0	H2	RIYPTNGYTR
6bhz_0	H2-10-allT	1	29	6bi0_0	H2	RIYPTNGYTR
6bi0_0	H2-10-allT	1	29	6bi0_0	H2	RIYPTNGYTR
6bi2_0	H2-10-allT	1	29	6bi0_0	H2	RIYPTNGYTR
6dn0_0	H2-10-allT	1	29	6bi0_0	H2	RIYPTNGYTR
6ehx_0	H2-10-allT	1	29	6bi0_0	H2	GIIPIFGTAN
6fbj_0	H2-10-allT	1	29	6bi0_0	H2	HINPNNGGTF
6ffj_0	H2-10-allT	1	29	6bi0_0	H2	YIDPATAYTE
6h3h_1	H2-10-allT	1	29	6bi0_0	H2	YINPSSGYTE
6ias_0	H2-10-allT	1	29	6bi0_0	H2	EIYPGSGTNY
6mxr_0	H2-10-allT	1	29	6bi0_0	H2	RIYPTNGYTR
6mxr_1	H2-10-allT	1	29	6bi0_0	H2	RIYPTNGYTR
6mxs_0	H2-10-allT	1	29	6bi0_0	H2	RIYPTNGYTR
6mxs_1	H2-10-allT	1	29	6bi0_0	H2	RIYPTNGYTR
6my4_1	H2-10-allT	1	29	6bi0_0	H2	RIYPTNGYTR
6my5_0	H2-10-allT	1	29	6bi0_0	H2	RIYPTNGYTR
6my5_1	H2-10-allT	1	29	6bi0_0	H2	RIYPTNGYTR
6o3k_0	H2-10-allT	1	29	6bi0_0	H2	GIVPLVSSTN
6qu9_0	H2-10-allT	1	29	6bi0_0	H2	RINPYNGATR
6qu9_1	H2-10-allT	1	29	6bi0_0	H2	RINPYNGATR
6u3z_1	H2-10-allT	1	29	6bi0_0	H2	RIYDPTDSTD
6w4w_0	H2-10-allT	1	29	6bi0_0	H2	EINPSNGDTN
7ams_0	H2-10-allT	1	29	6bi0_0	H2	FINPYNDDIQ
7aql_0	H2-10-allT	1	29	6bi0_0	H2	RIDPANGNTK
7bbg_0	H2-10-allT	1	29	6bi0_0	H2	GIIPIFGTAN
7kgu_1	H2-10-allT	1	29	6bi0_0	H2	AISPGYDYTY
7ryv_0	H2-10-allT	1	29	6bi0_0	H2	VIVPLVGVTN
7ryv_1	H2-10-allT	1	29	6bi0_0	H2	VIVPLVGVTN
7ryv_2	H2-10-allT	1	29	6bi0_0	H2	VIVPLVGVTN
7ryv_3	H2-10-allT	1	29	6bi0_0	H2	VIVPLVGVTN
7sjm_0	H2-10-allT	1	29	6bi0_0	H2	GVDPETEGAA
1oaq_0	H2-10-allT	1	30	6btj_1	H2	RIDPNGGGTK
3eyv_1	H2-10-allT	1	30	6btj_1	H2	YMSNVGAITD
3n9g_0	H2-10-allT	1	30	6btj_1	H2	IINPSGGSTT
3u7w_0	H2-10-allT	1	30	6btj_1	H2	WLKPRGGAVN
5ukn_0	H2-10-allT	1	30	6btj_1	H2	YIYGSGGGTN
6btj_0	H2-10-allT	1	30	6btj_1	H2	IINPNGGGTS
6btj_1	H2-10-allT	1	30	6btj_1	H2	IINPNGGGTS
6p9i_0	H2-10-allT	1	36	6p9i_0	H2	VIIPIFGTPT
6p9i_1	H2-10-allT	1	36	6p9i_0	H2	VIIPIFGTPT
2f19_0	H2-10-allT	2	8	2f19_0	H2	YINPGKGYLS
3gk8_0	H2-10-allT	2	14	3gk8_0	H2	WIFPGDGSTR
5gry_0	H2-10-allT	3	22	5gry_0	H2	SIWYSGSNTY
5gs1_1	H2-10-allT	3	22	5gry_0	H2	SIWYSGSNTY
5gs1_9	H2-10-allT	3	22	5gry_0	H2	SIWYSGSNTY
5grx_1	H2-10-allT	3	23	5gs1_13	H2	SIWYSGSNTY
5gry_1	H2-10-allT	3	23	5gs1_13	H2	SIWYSGSNTY
5gs1_0	H2-10-allT	3	23	5gs1_13	H2	SIWYSGSNTY
5gs1_10	H2-10-allT	3	23	5gs1_13	H2	SIWYSGSNTY
5gs1_11	H2-10-allT	3	23	5gs1_13	H2	SIWYSGSNTY
5gs1_12	H2-10-allT	3	23	5gs1_13	H2	SIWYSGSNTY
5gs1_13	H2-10-allT	3	23	5gs1_13	H2	SIWYSGSNTY
5gs1_2	H2-10-allT	3	23	5gs1_13	H2	SIWYSGSNTY
5gs1_4	H2-10-allT	3	23	5gs1_13	H2	SIWYSGSNTY
5gs1_7	H2-10-allT	3	23	5gs1_13	H2	SIWYSGSNTY
5gs1_8	H2-10-allT	3	23	5gs1_13	H2	SIWYSGSNTY
1cfv_0	H2-10-allT	4	0	1cfv_0	H2	AINSDGEPIY
2bfv_0	H2-10-allT	4	0	1cfv_0	H2	AINSDGEPIY
6dsi_0	H2-10-allT	5	32	6dsi_0	H2	SIYGPSGSTY
6fab_0	H2-10-allT	6	33	6fab_0	H2	YNNPGNGYIA
1rmf_0	H2-10-allT	7	3	1rmf_0	H2	VISAYSGDTN
2a6j_0	H2-10-allT	8	5	2a6j_0	H2	YINPGNGYTK
7tuh_0	H2-10-allT	9	38	7tuh_0	H2	DIYPGGGYTN
2w9d_0	H2-10-allT	10	11	2w9d_0	H2	NVYPNNGVTG
3w9d_0	H2-10-allT	11	15	3w9d_0	H2	RTIPLFGKTD
4f58_0	H2-10-allT	12	16	4f58_3	H2	FVPFDRRINY
4f58_1	H2-10-allT	12	16	4f58_3	H2	FVPFDRRINY
4f58_2	H2-10-allT	12	16	4f58_3	H2	FVPFDRRINY
4f58_3	H2-10-allT	12	16	4f58_3	H2	FVPFDRRINY
3hc0_0	H2-10-allT	13	25	5ibu_1	H2	WIYPGNVHAQ
5ibu_0	H2-10-allT	13	25	5ibu_1	H2	VIHPGDSDST
5ibu_1	H2-10-allT	13	25	5ibu_1	H2	VIHPGDSDST
3fzu_0	H2-10-cis56	0	0	3fzu_0	H2	RISSSGDPTW
3fzu_1	H2-10-cis56	0	1	3fzu_1	H2	RISSSGDPTW
4p49_0	H2-11-allT	0	0	4p49_0	H2	GISDDGDSYIS
4ztp_0	H2-11-allT	1	1	4ztp_0	H2	CIVTDITGESY
5jw5_0	H2-11-allT	2	2	7o4y_0	H2	RTYYRSGWYND
5yax_0	H2-11-allT	2	2	7o4y_0	H2	RTYYRSKWHND
6gfe_0	H2-11-allT	2	2	7o4y_0	H2	RTYYRSHWYYE
6gfe_1	H2-11-allT	2	2	7o4y_0	H2	RTYYRSHWYYE
6ztf_0	H2-11-allT	2	2	7o4y_0	H2	RIYYRSKWYND
6ztf_1	H2-11-allT	2	2	7o4y_0	H2	RIYYRSKWYND
7o4y_0	H2-11-allT	2	2	7o4y_0	H2	RTYYRSKWYND
1ad0_0	H2-12-allT	0	0	1ad0_0	H2	FIGNKANGYTTE
1mam_0	H2-12-allT	0	1	1mam_0	H2	FIRNKADGYTTE
1mcp_0	H2-12-allT	0	2	1mcp_0	H2	ASRNKGNKYTTE
1ck0_0	H2-12-allT	0	3	3sgd_0	H2	RIRSKGFNFATY
1dlf_0	H2-12-allT	0	3	3sgd_0	H2	EIRNKANNHATY
1m71_0	H2-12-allT	0	3	3sgd_0	H2	EIRLKSNNYATH
1rfd_0	H2-12-allT	0	3	3sgd_0	H2	EIRNKANNHATK
1sbs_0	H2-12-allT	0	3	3sgd_0	H2	DIRLKSNNYATL
1wz1_0	H2-12-allT	0	3	3sgd_0	H2	EIRNKANNHATY
2dlf_0	H2-12-allT	0	3	3sgd_0	H2	EIRNKANNHATY
2hkh_0	H2-12-allT	0	3	3sgd_0	H2	RIRSKSNNYATY
2zkh_0	H2-12-allT	0	3	3sgd_0	H2	EIRSKVNNHAIH
3m8o_0	H2-12-allT	0	3	3sgd_0	H2	RIKRNAESDATA
3nzh_0	H2-12-allT	0	3	3sgd_0	H2	QIRLKSYNYATH
3qo1_0	H2-12-allT	0	3	3sgd_0	H2	RIKRNAESDATA
3sgd_0	H2-12-allT	0	3	3sgd_0	H2	RIRSKINNYSTY
3sgd_1	H2-12-allT	0	3	3sgd_0	H2	RIRSKINNYSTY
4odu_0	H2-12-allT	0	3	3sgd_0	H2	RIRSKSNNYATY
4odu_1	H2-12-allT	0	3	3sgd_0	H2	RIRSKSNNYATY
4z95_0	H2-12-allT	0	3	3sgd_0	H2	RIRSKSNNYATY
5b6f_1	H2-12-allT	0	3	3sgd_0	H2	EIRLKSNNYVTH
6o89_0	H2-12-allT	0	3	3sgd_0	H2	QIKDKSNSYATY
6xud_0	H2-12-allT	0	3	3sgd_0	H2	EIGNKGNNHATY
5fcs_0	H2-12-allT	0	6	6ugs_0	H2	RIRSKYNNYATY
5vh3_0	H2-12-allT	0	6	6ugs_0	H2	EIRSKSINSATH
5vh3_1	H2-12-allT	0	6	6ugs_0	H2	EIRSKSINSATH
5vh4_0	H2-12-allT	0	6	6ugs_0	H2	EIRSKSINSATH
5x4g_0	H2-12-allT	0	6	6ugs_0	H2	EIRLKSNNYATH
6ugs_0	H2-12-allT	0	6	6ugs_0	H2	EIRSKSINSATH
6ugs_1	H2-12-allT	0	6	6ugs_0	H2	EIRSKSINSATH
6ugt_0	H2-12-allT	0	6	6ugs_0	H2	EIRSKSINSATH
6ugt_1	H2-12-allT	0	6	6ugs_0	H2	EIRSKSINSATH
6ugu_0	H2-12-allT	0	6	6ugs_0	H2	EIRSKSINSATH
6ugu_1	H2-12-allT	0	6	6ugs_0	H2	EIRSKSINSATH
6ugv_0	H2-12-allT	0	6	6ugs_0	H2	EIRSKSINSATH
6ugv_1	H2-12-allT	0	6	6ugs_0	H2	EIRSKSINSATH
1ad0_1	H2-12-allT	0	9	7t0k_1	H2	FIGNKANGYTTE
1axt_0	H2-12-allT	0	9	7t0k_1	H2	EIRLKSDNYATH
1bfo_0	H2-12-allT	0	9	7t0k_1	H2	FIRDKAKGYTTE
1clo_0	H2-12-allT	0	9	7t0k_1	H2	FIGNKANGYTTE
1fl5_0	H2-12-allT	0	9	7t0k_1	H2	FIRNKANGYTTE
1fl5_1	H2-12-allT	0	9	7t0k_1	H2	FIRNKANGYTTE
1kem_0	H2-12-allT	0	9	7t0k_1	H2	FIRNKAKGYTTE
1nbv_0	H2-12-allT	0	9	7t0k_1	H2	RIRSKSNNYATY
1q9o_0	H2-12-allT	0	9	7t0k_1	H2	FIRNKPKGYTTE
1q9o_1	H2-12-allT	0	9	7t0k_1	H2	FIRNKPKGYTTE
1wc7_1	H2-12-allT	0	9	7t0k_1	H2	LIRNKANGYTKE
3ijh_1	H2-12-allT	0	9	7t0k_1	H2	FIRNKAKGYTTE
3l1o_0	H2-12-allT	0	9	7t0k_1	H2	LIRNKAKGYTTE
3oke_0	H2-12-allT	0	9	7t0k_1	H2	FIRNKAKGYTTE
3okm_0	H2-12-allT	0	9	7t0k_1	H2	FIRNKAKGYTTE
3phq_0	H2-12-allT	0	9	7t0k_1	H2	FIRNKGNGYTTE
3v0v_0	H2-12-allT	0	9	7t0k_1	H2	LIRNKRNGDTAE
3v0v_1	H2-12-allT	0	9	7t0k_1	H2	LIRNKRNGDTAE
5ik3_1	H2-12-allT	0	9	7t0k_1	H2	RIKTNTDGGTTD
5u3p_0	H2-12-allT	0	9	7t0k_1	H2	RIRRLKDGAKAE
5vvf_0	H2-12-allT	0	9	7t0k_1	H2	FMRGWAYGGSAQ
7mf7_1	H2-12-allT	0	9	7t0k_1	H2	RITGPGEGWSVD
7mfb_0	H2-12-allT	0	9	7t0k_1	H2	RITGPGEGWSVD
7t0g_0	H2-12-allT	0	9	7t0k_1	H2	FIRNKAKGYTTE
7t0h_0	H2-12-allT	0	9	7t0k_1	H2	FIRNKAKGYTTE
7t0j_0	H2-12-allT	0	9	7t0k_1	H2	FIRNKANGYTTE
7t0j_2	H2-12-allT	0	9	7t0k_1	H2	FIRNKANGYTTE
7t0k_1	H2-12-allT	0	9	7t0k_1	H2	FIRNKANGYTTE
7t0k_3	H2-12-allT	0	9	7t0k_1	H2	FIRNKANGYTTE
7kba_0	H2-12-allT	1	7	7kba_0	H2	RSRNKDYSSTTE
7kba_1	H2-12-allT	1	8	7kba_1	H2	RSRNKDYSSTTE
4hxa_0	H2-12-allT	2	4	4hxa_0	H2	VITVKSDIYGAN
5jr1_0	H2-12-allT	3	5	5jr1_0	H2	RIKSKTDGGTTD
2ojz_0	H2-8-allT	0	0	2ojz_0	H2	WVYPGSIK
2ojz_1	H2-8-allT	0	1	2ojz_1	H2	WVYPGSIK
1fn4_0	H2-9-allT	0	1	1fn4_0	H2	RMWYDGYTA
1fn4_1	H2-9-allT	0	1	1fn4_0	H2	RMWYDGYTA
2gk0_0	H2-9-allT	0	1	1fn4_0	H2	VIWSGGSTN
1a7n_0	H2-9-allT	0	2	1gig_0	H2	MIWGDGNTD
1a7o_0	H2-9-allT	0	2	1gig_0	H2	MIWGDGNTD
1a7p_0	H2-9-allT	0	2	1gig_0	H2	MIWGDGNTD
1a7r_0	H2-9-allT	0	2	1gig_0	H2	MIWGDGNTD
1cf8_0	H2-9-allT	0	2	1gig_0	H2	YIRYSGDTR
1gig_0	H2-9-allT	0	2	1gig_0	H2	VIWAGGNTN
1kfa_0	H2-9-allT	0	2	1gig_0	H2	TITTRGYTF
1kfa_1	H2-9-allT	0	2	1gig_0	H2	TITTRGYTF
1nc2_0	H2-9-allT	0	2	1gig_0	H2	VIWSGGGTA
1nc2_1	H2-9-allT	0	2	1gig_0	H2	VIWSGGGTA
1t2q_0	H2-9-allT	0	2	1gig_0	H2	VIWSGGSTD
1vfa_0	H2-9-allT	0	2	1gig_0	H2	MIWGDGNTD
1yy8_1	H2-9-allT	0	2	1gig_0	H2	VIWSGGNTD
2d03_0	H2-9-allT	0	2	1gig_0	H2	VIWSGGSTD
2dqt_0	H2-9-allT	0	2	1gig_0	H2	SISSGGSIY
2dqu_0	H2-9-allT	0	2	1gig_0	H2	SISSGGSIY
2xza_0	H2-9-allT	0	2	1gig_0	H2	SIYHSGSTY
2xzc_0	H2-9-allT	0	2	1gig_0	H2	SIYHSGSTY
3ls5_0	H2-9-allT	0	2	1gig_0	H2	SISRGGSTY
3vfg_0	H2-9-allT	0	2	1gig_0	H2	VIWAGGITN
4jn1_0	H2-9-allT	0	2	1gig_0	H2	VIWAGGSTG
4m93_1	H2-9-allT	0	2	1gig_0	H2	VIWSGGSTD
4ma1_0	H2-9-allT	0	2	1gig_0	H2	VIWSGGSTD
4ma1_2	H2-9-allT	0	2	1gig_0	H2	VIWSGGSTD
5dub_0	H2-9-allT	0	2	1gig_0	H2	DIYTDGNTY
5itb_0	H2-9-allT	0	2	1gig_0	H2	VIYGGGSTY
6c5i_0	H2-9-allT	0	2	1gig_0	H2	VIWSGGSTD
6lfv_0	H2-9-allT	0	2	1gig_0	H2	SISGGGDTY
6qn8_3	H2-9-allT	0	2	1gig_0	H2	VIYKEGDKD
6uga_0	H2-9-allT	0	2	1gig_0	H2	VIWGDGSTN
6uga_1	H2-9-allT	0	2	1gig_0	H2	VIWGDGSTN
6xca_0	H2-9-allT	0	2	1gig_0	H2	VIYSGGSTY
6y1k_0	H2-9-allT	0	2	1gig_0	H2	SIYHSGSTY
7lka_1	H2-9-allT	0	2	1gig_0	H2	VIYSGGSTF
7lka_2	H2-9-allT	0	2	1gig_0	H2	VIYSGGSTF
7n3g_0	H2-9-allT	0	2	1gig_0	H2	VIYSGGSTY
7n3h_0	H2-9-allT	0	2	1gig_0	H2	VMYAGGSTF
1dqq_1	H2-9-allT	0	3	1gpo_0	H2	YISYSGSTY
1gpo_0	H2-9-allT	0	3	1gpo_0	H2	FVQYSGETA
1gpo_1	H2-9-allT	0	3	1gpo_0	H2	FVQYSGETA
1hq4_0	H2-9-allT	0	3	1gpo_0	H2	YIRYSGDTR
1hq4_1	H2-9-allT	0	3	1gpo_0	H2	YIRYSGDTR
1s5i_0	H2-9-allT	0	3	1gpo_0	H2	YITYSGSTG
2z91_1	H2-9-allT	0	3	1gpo_0	H2	YIHYRGTTN
4jm4_0	H2-9-allT	0	3	1gpo_0	H2	SIHWRGTTH
5dtf_0	H2-9-allT	0	3	1gpo_0	H2	DIYTDGNTY
5dtf_1	H2-9-allT	0	3	1gpo_0	H2	DIYTDGNTY
5niv_0	H2-9-allT	0	3	1gpo_0	H2	YINFDGGTT
6l8t_1	H2-9-allT	0	3	1gpo_0	H2	YISYDGSVL
6l8t_2	H2-9-allT	0	3	1gpo_0	H2	YISYDGSVL
1a7q_0	H2-9-allT	0	7	3g5x_0	H2	MIWGDGNTA
1c5d_0	H2-9-allT	0	7	3g5x_0	H2	AISSGGSPY
1c5d_1	H2-9-allT	0	7	3g5x_0	H2	AISSGGSPY
1dqq_0	H2-9-allT	0	7	3g5x_0	H2	YISYSGSTY
1f8t_0	H2-9-allT	0	7	3g5x_0	H2	YITYSGSTG
1kcv_0	H2-9-allT	0	7	3g5x_0	H2	YISYSGSTS
1lo0_1	H2-9-allT	0	7	3g5x_0	H2	SISYGGLIY
1lo4_0	H2-9-allT	0	7	3g5x_0	H2	SISYGGLLY
1ub6_0	H2-9-allT	0	7	3g5x_0	H2	SISSGGITY
1ub6_1	H2-9-allT	0	7	3g5x_0	H2	SISSGGITY
3cfc_0	H2-9-allT	0	7	3g5x_0	H2	SISSGGITY
3g5x_0	H2-9-allT	0	7	3g5x_0	H2	YISYSGNTR
3g5x_1	H2-9-allT	0	7	3g5x_0	H2	YISYSGNTR
3ls4_0	H2-9-allT	0	7	3g5x_0	H2	SISRGGSTY
3rvt_0	H2-9-allT	0	7	3g5x_0	H2	YISYSGTTS
4dvb_0	H2-9-allT	0	7	3g5x_0	H2	SITNGGSTY
4dvb_1	H2-9-allT	0	7	3g5x_0	H2	SITNGGSTY
4gay_0	H2-9-allT	0	7	3g5x_0	H2	YISYSGSTY
4hbc_0	H2-9-allT	0	7	3g5x_0	H2	IISNFGVIY
4ma3_0	H2-9-allT	0	7	3g5x_0	H2	GIGTSGNIW
4ma3_1	H2-9-allT	0	7	3g5x_0	H2	GIGTSGNIW
4mau_0	H2-9-allT	0	7	3g5x_0	H2	FISYSGDTS
4poz_0	H2-9-allT	0	7	3g5x_0	H2	YITYSGTSY
4r7d_2	H2-9-allT	0	7	3g5x_0	H2	YIHYSGYTD
4r7d_5	H2-9-allT	0	7	3g5x_0	H2	YIHYSGYTD
5ayu_0	H2-9-allT	0	7	3g5x_0	H2	YVSYSGSTY
5gru_1	H2-9-allT	0	7	3g5x_0	H2	YISYDGSNN
5i8k_0	H2-9-allT	0	7	3g5x_0	H2	FIDTGGSAA
6pil_0	H2-9-allT	0	7	3g5x_0	H2	IISNFGVIY
6xli_0	H2-9-allT	0	7	3g5x_0	H2	SISKGGNTY
1dn0_1	H2-9-allT	0	8	3mbx_0	H2	EINHSGSTN
2f5a_0	H2-9-allT	0	8	3mbx_0	H2	IIYSDDDKR
2hwz_0	H2-9-allT	0	8	3mbx_0	H2	DIWWDDKKD
2iq9_0	H2-9-allT	0	8	3mbx_0	H2	HIWWDDDKN
3l7e_0	H2-9-allT	0	8	3mbx_0	H2	HIWWDDVKR
[truncated: 4,518 more rows]
