# Supplementary material for: Do antibody CDR loops change conformation upon binding?
Source: MAbs. 2024 Mar 13;16(1):2322533. doi: 10.1080/19420862.2024.2322533 (PMC10939163; doi:10.1080/19420862.2024.2322533)
Supplement: Supplemental Material [file KMAB_A_2322533_SM0152.zip › Supp08_North_comparison--.xlsx]

## Sheet: Supp08_North_comparison
PDBid	abdbid	LoopID	ClusterID	LRC	canonical_cluster_id
1GHFH	1ghf_0	H1-12	1	H1-9-allT	0
12E8H	12e8_0	H1-13	1	H1-10-allT	1
1A6TB	1a6t_0	H1-13	1	H1-10-allT	1
1A7QH	1a7q_0	H1-13	1	H1-10-allT	1
1AP2B	1ap2_0	H1-13	1	H1-10-allT	1
1AQKH	1aqk_0	H1-13	1	H1-10-allT	1
1AXTH	1axt_0	H1-13	1	H1-10-allT	1
1BFOB	1bfo_0	H1-13	1	H1-10-allT	1
1BZ7B	1bz7_0	H1-13	1	H1-10-allT	1
1CFVH	1cfv_0	H1-13	1	H1-10-allT	1
1CLOH	1clo_0	H1-13	1	H1-10-allT	1
1DFBH	1dfb_0	H1-13	1	H1-10-allT	1
1DLFH	1dlf_0	H1-13	1	H1-10-allT	1
1DQLH	1dql_0	H1-13	1	H1-10-allT	1
1DSFH	1dsf_0	H1-13	1	H1-10-allT	1
1E6OH	1e6o_0	H1-13	1	H1-10-allT	1
1EMTH	1emt_0	H1-13	1	H1-10-allT	1
1FAIH	1fai_0	H1-13	1	H1-10-allT	1
1FGNH	1fgn_0	H1-13	1	H1-10-allT	1
1FL5H	1fl5_0	H1-13	1	H1-10-allT	1
1FORH	1for_0	H1-13	1	H1-10-allT	1
1FVCB	1fvc_0	H1-13	1	H1-10-allT	1
1FVDB	1fvd_0	H1-13	1	H1-10-allT	1
1GIGH	1gig_0	H1-13	1	H1-10-allT	1
1GPOH	1gpo_0	H1-13	1	H1-10-allT	1
1H3PH	1h3p_0	H1-13	1	H1-10-allT	1
1H8NA	1h8n_0	H1-13	1	H1-10-allT	1
1HEZD	1hez_1	H1-13	1	H1-10-allT	1
1HILB	1hil_0	H1-13	1	H1-10-allT	1
1HKLH	1hkl_0	H1-13	1	H1-10-allT	5
1IGCH	1igc_0	H1-13	1	H1-10-allT	1
1IGJB	1igj_0	H1-13	1	H1-10-allT	7
1IGMH	1igm_0	H1-13	1	H1-10-allT	1
1IQWH	1iqw_0	H1-13	1	H1-10-allT	1
1J05H	1j05_0	H1-13	1	H1-10-allT	1
1JFQH	1jfq_0	H1-13	1	H1-10-allT	1
1JPTH	1jpt_0	H1-13	1	H1-10-allT	1
1K6QH	1k6q_0	H1-13	1	H1-10-allT	1
1L7IH	1l7i_0	H1-13	1	H1-10-allT	1
1LMKA	1lmk_1	H1-13	1	H1-10-allT	1
1LO4H	1lo4_0	H1-13	1	H1-10-allT	1
1MAMH	1mam_0	H1-13	1	H1-10-allT	1
1MCPH	1mcp_0	H1-13	1	H1-10-allT	1
1MIMH	1mim_0	H1-13	1	H1-10-allT	1
1MJUH	1mju_0	H1-13	1	H1-10-allT	1
1MLBB	1mlb_0	H1-13	1	H1-10-allT	1
1MNUH	1mnu_0	H1-13	1	H1-10-allT	1
1MOEB	1moe_0	H1-13	1	H1-10-allT	1
1MQKH	1mqk_0	H1-13	1	H1-10-allT	1
1N4XI	1n4x_1	H1-13	1	H1-10-allT	1
1NC2B	1nc2_0	H1-13	1	H1-10-allT	1
1NGYB	1ngy_0	H1-13	1	H1-10-allT	1
1NJ9H	1nj9_0	H1-13	1	H1-10-allT	1
1NLBH	1nlb_0	H1-13	1	H1-10-allT	1
1OAQH	1oaq_0	H1-13	1	H1-10-allT	1
1Q0XH	1q0x_0	H1-13	1	H1-10-allT	1
1Q9OB	1q9o_0	H1-13	1	H1-10-allT	1
1QOKA	1qok_0	H1-13	1	H1-10-allT	1
1RIHH	1rih_0	H1-13	1	H1-10-allT	1
1RZ7H	1rz7_0	H1-13	1	H1-10-allT	1
1SBSH	1sbs_0	H1-13	1	H1-10-allT	1
1T2QH	1t2q_0	H1-13	1	H1-10-allT	1
1T3FB	1t3f_0	H1-13	1	H1-10-allT	1
1UCBH	1ucb_0	H1-13	1	H1-10-allT	1
1UWEH	1uwe_0	H1-13	1	H1-10-allT	1
1UYWM	1uyw_1	H1-13	1	H1-10-allT	1
1VGEH	1vge_0	H1-13	1	H1-10-allT	1
1WT5A	1wt5_0	H1-13	1	H1-10-allT	1
1YY8D	1yy8_1	H1-13	1	H1-10-allT	1
1ZANH	1zan_0	H1-13	1	H1-10-allT	1
2A9MH	2a9m_0	H1-13	1	H1-10-allT	1
2AABH	2aab_0	H1-13	1	H1-10-allT	1
2ADGB	2adg_0	H1-13	1	H1-10-allT	1
2AJ3B	2aj3_0	H1-13	1	H1-10-allT	1
2D7TH	2d7t_0	H1-13	1	H1-10-allT	1
2DQUH	2dqu_0	H1-13	1	H1-10-allT	1
2FB4H	2fb4_0	H1-13	1	H1-10-allT	1
2FJFV	2fjf_10	H1-13	1	H1-10-allT	1
2G2RB	2g2r_1	H1-13	1	H1-10-allT	1
2G60H	2g60_0	H1-13	1	H1-10-allT	1
2GCYB	2gcy_0	H1-13	1	H1-10-allT	1
2GJJA	2gjj_0	H1-13	1	H1-10-allT	1
2GK0H	2gk0_0	H1-13	1	H1-10-allT	1
2Q76D	2q76_1	H1-13	1	H1-10-allT	1
2RCSH	2rcs_0	H1-13	1	H1-10-allT	1
2UYLW	2uyl_2	H1-13	1	H1-10-allT	1
2V7NH	2v7n_3	H1-13	1	H1-10-allT	1
2VL5A	2vl5_0	H1-13	1	H1-10-allT	1
3CLFH	3clf_0	H1-13	1	H1-10-allT	1
3CMOH	3cmo_0	H1-13	1	H1-10-allT	1
3DGGD	3dgg_1	H1-13	1	H1-10-allT	1
3DIFD	3dif_1	H1-13	1	H1-10-allT	1
6FABH	6fab_0	H1-13	1	H1-10-allT	1
8FABB	8fab_0	H1-13	1	H1-10-allT	1
1RHHB	1rhh_0	H1-13	10	H1-10-allT	3
1C5DB	1c5d_1	H1-13	2	H1-10-allT	1
1CR9H	1cr9_0	H1-13	2	H1-10-allT	1
1IL1A	1il1_0	H1-13	2	H1-10-allT	1
1JV5B	1jv5_0	H1-13	2	H1-10-allT	1
1A4JH	1a4j_0	H1-13	3	H1-10-allT	0
1MJ8H	1mj8_0	H1-13	3	H1-10-allT	17
1DN0D	1dn0_1	H1-13	4	H1-10-allT	1
1NGZB	1ngz_0	H1-13	7	H1-10-allT	1
1AY1H	1ay1_0	H1-14	1	H1-11-allT	0
1CF8H	1cf8_0	H1-14	1	H1-11-allT	0
1F8TH	1f8t_0	H1-14	1	H1-11-allT	0
1KCVH	1kcv_0	H1-14	1	H1-11-allT	0
1ETZH	1etz_0	H1-15	1	H1-12-allT	3
2F5AH	2f5a_0	H1-15	1	H1-12-allT	3
2HWZH	2hwz_0	H1-15	1	H1-12-allT	3
2IQ9H	2iq9_0	H1-15	1	H1-12-allT	3
12E8H	12e8_0	H2-10	1	H2-10-allT	1
1A4JH	1a4j_0	H2-10	1	H2-10-allT	1
1A6TB	1a6t_0	H2-10	1	H2-10-allT	1
1AP2B	1ap2_0	H2-10	1	H2-10-allT	1
1CR9H	1cr9_0	H2-10	1	H2-10-allT	1
1E6OH	1e6o_0	H2-10	1	H2-10-allT	1
1EMTH	1emt_0	H2-10	1	H2-10-allT	1
1FAIH	1fai_0	H2-10	1	H2-10-allT	1
1FGNH	1fgn_0	H2-10	1	H2-10-allT	1
1FORH	1for_0	H2-10	1	H2-10-allT	1
1FVCD	1fvc_1	H2-10	1	H2-10-allT	1
1FVDB	1fvd_0	H2-10	1	H2-10-allT	1
1GHFH	1ghf_0	H2-10	1	H2-10-allT	1
1H8NA	1h8n_0	H2-10	1	H2-10-allT	1
1IGJB	1igj_0	H2-10	1	H2-10-allT	1
1IL1A	1il1_0	H2-10	1	H2-10-allT	1
1IQWH	1iqw_0	H2-10	1	H2-10-allT	1
1J05H	1j05_0	H2-10	1	H2-10-allT	1
1JFQH	1jfq_0	H2-10	1	H2-10-allT	1
1JV5B	1jv5_0	H2-10	1	H2-10-allT	1
1K6QH	1k6q_0	H2-10	1	H2-10-allT	1
1L7IH	1l7i_0	H2-10	1	H2-10-allT	1
1MIMH	1mim_0	H2-10	1	H2-10-allT	1
1MJ8H	1mj8_0	H2-10	1	H2-10-allT	1
1MJUH	1mju_0	H2-10	1	H2-10-allT	1
1MLBB	1mlb_0	H2-10	1	H2-10-allT	1
1MNUH	1mnu_0	H2-10	1	H2-10-allT	1
1MOEB	1moe_0	H2-10	1	H2-10-allT	1
1N4XH	1n4x_0	H2-10	1	H2-10-allT	1
1NGYB	1ngy_0	H2-10	1	H2-10-allT	1
1NGZB	1ngz_0	H2-10	1	H2-10-allT	1
1NJ9B	1nj9_1	H2-10	1	H2-10-allT	1
1NLBH	1nlb_0	H2-10	1	H2-10-allT	1
1Q0XH	1q0x_0	H2-10	1	H2-10-allT	1
1QOKA	1qok_0	H2-10	1	H2-10-allT	1
1RHHD	1rhh_1	H2-10	1	H2-10-allT	1
1RIHH	1rih_0	H2-10	1	H2-10-allT	1
1RUQH	1ruq_0	H2-10	1	H2-10-allT	1
1RZ7H	1rz7_0	H2-10	1	H2-10-allT	1
1T3FB	1t3f_0	H2-10	1	H2-10-allT	1
1UYWM	1uyw_1	H2-10	1	H2-10-allT	1
1VGEH	1vge_0	H2-10	1	H2-10-allT	1
1WT5A	1wt5_0	H2-10	1	H2-10-allT	1
2A9MI	2a9m_1	H2-10	1	H2-10-allT	1
2D7TH	2d7t_0	H2-10	1	H2-10-allT	1
2G2RH	2g2r_0	H2-10	1	H2-10-allT	1
2G60H	2g60_0	H2-10	1	H2-10-allT	1
2GJJA	2gjj_0	H2-10	1	H2-10-allT	1
2UYLY	2uyl_3	H2-10	1	H2-10-allT	1
2VL5C	2vl5_1	H2-10	1	H2-10-allT	1
3CLFH	3clf_0	H2-10	1	H2-10-allT	1
3CMOH	3cmo_0	H2-10	1	H2-10-allT	1
3DGGB	3dgg_0	H2-10	1	H2-10-allT	1
1AQKH	1aqk_0	H2-10	2	H2-10-allT	0
1DEED	1dee_1	H2-10	2	H2-10-allT	0
1DFBH	1dfb_0	H2-10	2	H2-10-allT	0
1DQLH	1dql_0	H2-10	2	H2-10-allT	0
1H3PH	1h3p_0	H2-10	2	H2-10-allT	0
1HILB	1hil_0	H2-10	2	H2-10-allT	0
1IGCH	1igc_0	H2-10	2	H2-10-allT	0
1IGMH	1igm_0	H2-10	2	H2-10-allT	0
1MQKH	1mqk_0	H2-10	2	H2-10-allT	0
2AABH	2aab_0	H2-10	2	H2-10-allT	0
2ADGB	2adg_0	H2-10	2	H2-10-allT	0
2FB4H	2fb4_0	H2-10	2	H2-10-allT	0
2GCYB	2gcy_0	H2-10	2	H2-10-allT	0
8FABD	8fab_1	H2-10	2	H2-10-allT	0
1D5IH	1d5i_0	H2-10	3	H2-10-allT	1
1LMKA	1lmk_1	H2-10	3	H2-10-allT	1
2Q76D	2q76_1	H2-10	3	H2-10-allT	1
3DIFD	3dif_1	H2-10	3	H2-10-allT	1
1BZ7B	1bz7_0	H2-10	4	H2-10-allT	0
1DSFH	1dsf_0	H2-10	4	H2-10-allT	0
2FJFT	2fjf_9	H2-10	4	H2-10-allT	0
1OAQH	1oaq_0	H2-10	6	H2-10-allT	1
1UWEH	1uwe_0	H2-10	8	H2-10-allT	1
2V7NB	2v7n_0	H2-10	9	H2-10-allT	0
1AXTH	1axt_0	H2-12	1	H2-12-allT	0
1CLOH	1clo_0	H2-12	1	H2-12-allT	0
1DLFH	1dlf_0	H2-12	1	H2-12-allT	0
1FL5H	1fl5_0	H2-12	1	H2-12-allT	0
1NBVH	1nbv_0	H2-12	1	H2-12-allT	0
1SBSH	1sbs_0	H2-12	1	H2-12-allT	0
1A7QH	1a7q_0	H2-9	1	H2-9-allT	0
1C5DB	1c5d_1	H2-9	1	H2-9-allT	0
1DN0B	1dn0_0	H2-9	1	H2-9-allT	0
1ETZH	1etz_0	H2-9	1	H2-9-allT	0
1F8TH	1f8t_0	H2-9	1	H2-9-allT	0
1GIGH	1gig_0	H2-9	1	H2-9-allT	0
1GPOH	1gpo_0	H2-9	1	H2-9-allT	0
1HQ4B	1hq4_0	H2-9	1	H2-9-allT	0
1KCVH	1kcv_0	H2-9	1	H2-9-allT	0
1LO4H	1lo4_0	H2-9	1	H2-9-allT	0
1NC2D	1nc2_1	H2-9	1	H2-9-allT	0
1T2QH	1t2q_0	H2-9	1	H2-9-allT	0
1YY8D	1yy8_1	H2-9	1	H2-9-allT	0
1ZANH	1zan_0	H2-9	1	H2-9-allT	0
2AJ3D	2aj3_1	H2-9	1	H2-9-allT	1
2DQUH	2dqu_0	H2-9	1	H2-9-allT	0
2F5AH	2f5a_0	H2-9	1	H2-9-allT	0
2HWZH	2hwz_0	H2-9	1	H2-9-allT	0
43C9B	43c9_0	H2-9	1	H2-9-allT	0
1A6TB	1a6t_0	H3-10	1	H3-8-allT	1
1A7QH	1a7q_0	H3-10	1	H3-8-allT	0
1FGNH	1fgn_0	H3-10	1	H3-8-allT	1
1FL5H	1fl5_0	H3-10	1	H3-8-allT	0
1K6QH	1k6q_0	H3-10	1	H3-8-allT	1
1MIMH	1mim_0	H3-10	1	H3-8-allT	1
1T3FB	1t3f_0	H3-10	1	H3-8-allT	0
2G60H	2g60_0	H3-10	1	H3-8-allT	0
1UWEY	1uwe_2	H3-10	2	H3-8-allT	4
1MAMH	1mam_0	H3-10	3	H3-8-allT	5
1NLBH	1nlb_0	H3-11	1	H3-9-allT	9
2G2RB	2g2r_1	H3-11	1	H3-9-allT	4
2GCYB	2gcy_0	H3-11	1	H3-9-allT	9
3CLFH	3clf_0	H3-11	1	H3-9-allT	5
1CK0H	1ck0_0	H3-11	2	H3-9-allT	10
1F8TH	1f8t_0	H3-11	2	H3-9-allT	3
1JV5B	1jv5_0	H3-11	2	H3-9-allT	7
1MQKH	1mqk_0	H3-11	2	H3-9-allT	0
1WT5A	1wt5_0	H3-11	2	H3-9-allT	6
1A4JH	1a4j_0	H3-12	1	H3-10-allT	19
1AY1H	1ay1_0	H3-12	1	H3-10-allT	4
1CFVH	1cfv_0	H3-12	1	H3-10-allT	19
1CLOH	1clo_0	H3-12	1	H3-10-allT	0
1DLFH	1dlf_0	H3-12	1	H3-10-allT	20
1FORH	1for_0	H3-12	1	H3-10-allT	11
1IGJD	1igj_1	H3-12	1	H3-10-allT	5
1L7IH	1l7i_0	H3-12	1	H3-10-allT	4
1MJ8H	1mj8_0	H3-12	1	H3-10-allT	13
1Q0XH	1q0x_0	H3-12	1	H3-10-allT	19
1RZ7H	1rz7_0	H3-12	1	H3-10-allT	15
1T2QH	1t2q_0	H3-12	1	H3-10-allT	5
1UYWH	1uyw_0	H3-12	1	H3-10-allT	5
2V7NH	2v7n_3	H3-12	1	H3-10-allT	1
2VL5C	2vl5_1	H3-12	1	H3-10-allT	4
3DGGB	3dgg_0	H3-12	1	H3-10-allT	8
43C9B	43c9_0	H3-12	1	H3-10-allT	4
1LO4H	1lo4_0	H3-12	2	H3-10-allT	7
2HWZH	2hwz_0	H3-12	2	H3-10-allT	2
2UYLW	2uyl_2	H3-12	2	H3-10-allT	7
3DIFB	3dif_0	H3-12	2	H3-10-allT	10
12E8H	12e8_0	H3-13	1	H3-11-allT	14
1FVDD	1fvd_1	H3-13	1	H3-11-allT	17
1HILB	1hil_0	H3-13	1	H3-11-allT	1
1E6OH	1e6o_0	H3-13	2	H3-11-allT	13
1FVCD	1fvc_1	H3-13	2	H3-11-allT	5
1MCPH	1mcp_0	H3-13	2	H3-11-allT	13
1N4XI	1n4x_1	H3-13	2	H3-11-allT	6
1OAQH	1oaq_0	H3-13	2	H3-11-allT	3
1YY8D	1yy8_1	H3-13	2	H3-11-allT	12
2ADGB	2adg_0	H3-13	2	H3-11-allT	10
2GJJA	2gjj_0	H3-13	2	H3-11-allT	8
1QOKA	1qok_0	H3-13	3	H3-11-allT	7
1IGCH	1igc_0	H3-13	cis7-1	H3-11-cis99	0
1NC2D	1nc2_1	H3-13	cis7-1	H3-11-cis99	0
2FJFK	2fjf_5	H3-13	cis8-1	H3-11-cis100	0
1AP2B	1ap2_0	H3-14	1	H3-12-allT	2
1DN0D	1dn0_1	H3-14	1	H3-12-allT	3
1HEZD	1hez_1	H3-14	1	H3-12-allT	0
1IGMH	1igm_0	H3-14	1	H3-12-allT	0
1SBSH	1sbs_0	H3-14	1	H3-12-allT	6
1VGEH	1vge_0	H3-14	1	H3-12-allT	0
8FABB	8fab_0	H3-14	1	H3-12-allT	3
1IQWH	1iqw_0	H3-14	2	H3-12-allT	13
1JFQH	1jfq_0	H3-14	2	H3-12-allT	13
6FABH	6fab_0	H3-14	2	H3-12-allT	13
1IL1A	1il1_0	H3-14	3	H3-12-allT	4
1J05H	1j05_0	H3-14	3	H3-12-allT	4
1MNUH	1mnu_0	H3-14	3	H3-12-allT	2
2IQ9H	2iq9_0	H3-15	1	H3-13-allT	11
1DQLH	1dql_0	H3-16	1	H3-14-allT	0
1ZANH	1zan_0	H3-16	1	H3-14-allT	5
2AABH	2aab_0	H3-16	1	H3-14-allT	7
2AI0I	2ai0_1	H3-16	1	H3-14-allT	5
2AJ3B	2aj3_0	H3-16	1	H3-14-allT	1
1AQKH	1aqk_0	H3-16	2	H3-14-allT	8
1GIGH	1gig_0	H3-16	2	H3-14-allT	9
2DQUH	2dqu_0	H3-16	2	H3-14-allT	2
1RIHH	1rih_0	H3-18	1	H3-16-allT	9
1ETZB	1etz_1	H3-18	2	H3-16-allT	0
1DFBH	1dfb_0	H3-19	1	H3-17-allT	0
2FB4H	2fb4_0	H3-19	1	H3-17-allT	1
2A9MI	2a9m_1	H3-20	1	H3-18-allT	0
1RHHB	1rhh_0	H3-24	1	H3-22-allT	0
2F5AH	2f5a_0	H3-24	1	H3-22-allT	1
1H8NA	1h8n_0	H3-5	1	H3-3-allT	0
1GPOI	1gpo_1	H3-7	1	H3-5-allT	0
1NGYB	1ngy_0	H3-7	1	H3-5-allT	0
1NGZB	1ngz_0	H3-7	1	H3-5-allT	2
2RCSH	2rcs_0	H3-7	2	H3-5-allT	3
1AXTH	1axt_0	H3-9	1	H3-7-allT	0
1CF8H	1cf8_0	H3-9	1	H3-7-allT	0
1H3PH	1h3p_0	H3-9	1	H3-7-allT	0
1MJUH	1mju_0	H3-9	1	H3-7-allT	0
1GHFH	1ghf_0	H3-9	2	H3-7-allT	1
1KCVH	1kcv_0	H3-9	2	H3-7-allT	1
1MLBB	1mlb_0	H3-9	2	H3-7-allT	1
2D7TH	2d7t_0	H3-9	2	H3-7-allT	1
2Q76D	2q76_1	H3-9	2	H3-7-allT	1
1A6TA	1a6t_0	L1-10	1	L1-10-allT	0
1CLOL	1clo_0	L1-10	1	L1-10-allT	0
1E6OL	1e6o_0	L1-10	1	L1-10-allT	0
1FORL	1for_0	L1-10	1	L1-10-allT	0
1MIML	1mim_0	L1-10	1	L1-10-allT	0
1QOKA	1qok_0	L1-10	1	L1-10-allT	0
2HWZL	2hwz_0	L1-10	1	L1-10-allT	0
1AY1L	1ay1_0	L1-10	2	L1-10-allT	0
1C5DA	1c5d_1	L1-11	1	L1-11-allT	0
1DFBL	1dfb_0	L1-11	1	L1-11-allT	0
1DQLL	1dql_0	L1-11	1	L1-11-allT	0
1FVCC	1fvc_1	L1-11	1	L1-11-allT	0
1FVDA	1fvd_0	L1-11	1	L1-11-allT	0
1GHFL	1ghf_0	L1-11	1	L1-11-allT	0
1H8NA	1h8n_0	L1-11	1	L1-11-allT	0
1HEZC	1hez_1	L1-11	1	L1-11-allT	0
1IGCL	1igc_0	L1-11	1	L1-11-allT	0
1IGML	1igm_0	L1-11	1	L1-11-allT	0
1KCVL	1kcv_0	L1-11	1	L1-11-allT	0
1L7IL	1l7i_0	L1-11	1	L1-11-allT	0
1MLBA	1mlb_0	L1-11	1	L1-11-allT	0
1MQKL	1mqk_0	L1-11	1	L1-11-allT	0
1NGZA	1ngz_0	L1-11	1	L1-11-allT	0
1RIHL	1rih_0	L1-11	1	L1-11-allT	0
1RZ7L	1rz7_0	L1-11	1	L1-11-allT	0
1T3FA	1t3f_0	L1-11	1	L1-11-allT	0
1UWEL	1uwe_0	L1-11	1	L1-11-allT	0
1UYWL	1uyw_0	L1-11	1	L1-11-allT	0
1VGEL	1vge_0	L1-11	1	L1-11-allT	0
1YY8C	1yy8_1	L1-11	1	L1-11-allT	0
2ADGA	2adg_0	L1-11	1	L1-11-allT	0
2AJ3A	2aj3_0	L1-11	1	L1-11-allT	0
2D7TL	2d7t_0	L1-11	1	L1-11-allT	0
2Q76C	2q76_1	L1-11	1	L1-11-allT	0
3CLFL	3clf_0	L1-11	1	L1-11-allT	0
3DIFA	3dif_0	L1-11	1	L1-11-allT	0
1A7OL	1a7o_0	L1-11	2	L1-11-allT	0
1A7PL	1a7p_0	L1-11	2	L1-11-allT	0
1A7QL	1a7q_0	L1-11	2	L1-11-allT	0
1BZ7A	1bz7_0	L1-11	2	L1-11-allT	0
1DEEC	1dee_1	L1-11	2	L1-11-allT	0
1EMTL	1emt_0	L1-11	2	L1-11-allT	0
1FAIL	1fai_0	L1-11	2	L1-11-allT	0
1FGNL	1fgn_0	L1-11	2	L1-11-allT	0
1JFQL	1jfq_0	L1-11	2	L1-11-allT	0
1JPTL	1jpt_0	L1-11	2	L1-11-allT	0
1JV5A	1jv5_0	L1-11	2	L1-11-allT	0
1K6QL	1k6q_0	L1-11	2	L1-11-allT	0
1MAML	1mam_0	L1-11	2	L1-11-allT	0
1ZANL	1zan_0	L1-11	2	L1-11-allT	0
3CMOL	3cmo_0	L1-11	2	L1-11-allT	0
8FABA	8fab_0	L1-11	3	L1-11-allT	8
1CF8L	1cf8_0	L1-12	1	L1-12-allT	1
1DN0C	1dn0_1	L1-12	2	L1-12-allT	4
1RHHA	1rhh_0	L1-12	2	L1-12-allT	4
2V7NE	2v7n_2	L1-12	2	L1-12-allT	4
2A9ML	2a9m_0	L1-13	1	L1-13-allT	1
2FB4L	2fb4_0	L1-13	1	L1-13-allT	1
1ETZL	1etz_0	L1-14	1	L1-14-allT	0
1NC2A	1nc2_0	L1-14	1	L1-14-allT	0
1NJ9L	1nj9_0	L1-14	1	L1-14-allT	0
1OAQL	1oaq_0	L1-14	1	L1-14-allT	0
1Q0XL	1q0x_0	L1-14	1	L1-14-allT	0
1IQWL	1iqw_0	L1-15	1	L1-15-allT	0
1J05L	1j05_0	L1-15	1	L1-15-allT	0
1MOEA	1moe_0	L1-15	1	L1-15-allT	0
2AABL	2aab_0	L1-15	1	L1-15-allT	0
2GCYA	2gcy_0	L1-15	1	L1-15-allT	0
2VL5B	2vl5_0	L1-15	1	L1-15-allT	0
3DGGA	3dgg_0	L1-15	2	L1-15-allT	1
1A4JA	1a4j_1	L1-16	1	L1-16-allT	2
1A4KL	1a4k_0	L1-16	1	L1-16-allT	2
1AXTL	1axt_0	L1-16	1	L1-16-allT	7
1CR9L	1cr9_0	L1-16	1	L1-16-allT	2
1DLFL	1dlf_0	L1-16	1	L1-16-allT	2
1DSFL	1dsf_0	L1-16	1	L1-16-allT	2
1F8TL	1f8t_0	L1-16	1	L1-16-allT	2
1FL5L	1fl5_0	L1-16	1	L1-16-allT	2
1GPOL	1gpo_0	L1-16	1	L1-16-allT	2
1IGJA	1igj_0	L1-16	1	L1-16-allT	2
1LMKC	1lmk_1	L1-16	1	L1-16-allT	2
1LO4L	1lo4_0	L1-16	1	L1-16-allT	2
1MJUL	1mju_0	L1-16	1	L1-16-allT	2
1MNUL	1mnu_0	L1-16	1	L1-16-allT	2
1N4XM	1n4x_1	L1-16	1	L1-16-allT	2
1T2QL	1t2q_0	L1-16	1	L1-16-allT	2
1UCBL	1ucb_0	L1-16	1	L1-16-allT	5
1WT5C	1wt5_0	L1-16	1	L1-16-allT	2
2D03L	2d03_0	L1-16	1	L1-16-allT	2
2DQUL	2dqu_0	L1-16	1	L1-16-allT	2
2G2RA	2g2r_1	L1-16	1	L1-16-allT	2
2G60L	2g60_0	L1-16	1	L1-16-allT	2
2GK0L	2gk0_0	L1-16	1	L1-16-allT	2
2UYLV	2uyl_2	L1-16	1	L1-16-allT	2
1H3PL	1h3p_0	L1-17	1	L1-17-allT	0
1HILA	1hil_0	L1-17	1	L1-17-allT	0
1NLBL	1nlb_0	L1-17	1	L1-17-allT	0
1Q9OA	1q9o_0	L1-17	1	L1-17-allT	0
1SBSL	1sbs_0	L1-17	1	L1-17-allT	0
2GJJA	2gjj_0	L1-17	1	L1-17-allT	0
1A4JL	1a4j_0	L2-8	1	L2-7-allT	0
1A4KL	1a4k_0	L2-8	1	L2-7-allT	0
1A6TC	1a6t_1	L2-8	1	L2-7-allT	0
1A7OL	1a7o_0	L2-8	1	L2-7-allT	0
1A7PL	1a7p_0	L2-8	1	L2-7-allT	0
1A7QL	1a7q_0	L2-8	1	L2-7-allT	0
1AQKL	1aqk_0	L2-8	1	L2-7-allT	0
1AXTL	1axt_0	L2-8	1	L2-7-allT	0
1AY1L	1ay1_0	L2-8	1	L2-7-allT	0
1BZ7A	1bz7_0	L2-8	1	L2-7-allT	0
1C5DA	1c5d_1	L2-8	1	L2-7-allT	0
1CF8L	1cf8_0	L2-8	1	L2-7-allT	0
1CFVL	1cfv_0	L2-8	1	L2-7-allT	0
1CLOL	1clo_0	L2-8	1	L2-7-allT	0
1CR9L	1cr9_0	L2-8	1	L2-7-allT	0
1DEEC	1dee_1	L2-8	1	L2-7-allT	0
1DLFL	1dlf_0	L2-8	1	L2-7-allT	0
1DN0C	1dn0_1	L2-8	1	L2-7-allT	0
1DQLL	1dql_0	L2-8	1	L2-7-allT	0
1DSFL	1dsf_0	L2-8	1	L2-7-allT	0
1E6OL	1e6o_0	L2-8	1	L2-7-allT	0
1EMTL	1emt_0	L2-8	1	L2-7-allT	0
1F8TL	1f8t_0	L2-8	1	L2-7-allT	0
1FAIL	1fai_0	L2-8	1	L2-7-allT	0
1FGNL	1fgn_0	L2-8	1	L2-7-allT	0
1FORL	1for_0	L2-8	1	L2-7-allT	0
1FVCA	1fvc_0	L2-8	1	L2-7-allT	0
1FVDC	1fvd_1	L2-8	1	L2-7-allT	0
1GHFL	1ghf_0	L2-8	1	L2-7-allT	0
1GPOL	1gpo_0	L2-8	1	L2-7-allT	0
1H3PL	1h3p_0	L2-8	1	L2-7-allT	0
1H8NA	1h8n_0	L2-8	1	L2-7-allT	0
1HEZC	1hez_1	L2-8	1	L2-7-allT	0
1HILA	1hil_0	L2-8	1	L2-7-allT	0
1IGJC	1igj_1	L2-8	1	L2-7-allT	0
1IGML	1igm_0	L2-8	1	L2-7-allT	0
1IL1B	1il1_0	L2-8	1	L2-7-allT	0
1IQWL	1iqw_0	L2-8	1	L2-7-allT	0
1J05L	1j05_0	L2-8	1	L2-7-allT	0
1JFQL	1jfq_0	L2-8	1	L2-7-allT	0
1JV5A	1jv5_0	L2-8	1	L2-7-allT	0
1K6QL	1k6q_0	L2-8	1	L2-7-allT	0
1KCVL	1kcv_0	L2-8	1	L2-7-allT	0
1L7IL	1l7i_0	L2-8	1	L2-7-allT	0
1LMKE	1lmk_2	L2-8	1	L2-7-allT	0
1LO4L	1lo4_0	L2-8	1	L2-7-allT	0
1MAML	1mam_0	L2-8	1	L2-7-allT	0
1MIML	1mim_0	L2-8	1	L2-7-allT	0
1MJUL	1mju_0	L2-8	1	L2-7-allT	0
1MLBA	1mlb_0	L2-8	1	L2-7-allT	0
1MNUL	1mnu_0	L2-8	1	L2-7-allT	0
1MOEB	1moe_1	L2-8	1	L2-7-allT	0
1MQKL	1mqk_0	L2-8	1	L2-7-allT	0
1N4XM	1n4x_1	L2-8	1	L2-7-allT	0
1NBVL	1nbv_0	L2-8	1	L2-7-allT	0
1NGYA	1ngy_0	L2-8	1	L2-7-allT	0
1NGZA	1ngz_0	L2-8	1	L2-7-allT	0
1NLBL	1nlb_0	L2-8	1	L2-7-allT	0
1OAQL	1oaq_0	L2-8	1	L2-7-allT	0
1Q0XL	1q0x_0	L2-8	1	L2-7-allT	0
1QOKA	1qok_0	L2-8	1	L2-7-allT	0
1RHHA	1rhh_0	L2-8	1	L2-7-allT	0
1RZ7L	1rz7_0	L2-8	1	L2-7-allT	0
1SBSL	1sbs_0	L2-8	1	L2-7-allT	0
1T2QL	1t2q_0	L2-8	1	L2-7-allT	0
1T3FA	1t3f_0	L2-8	1	L2-7-allT	0
1UCBL	1ucb_0	L2-8	1	L2-7-allT	0
1UWEL	1uwe_0	L2-8	1	L2-7-allT	0
1UYWL	1uyw_0	L2-8	1	L2-7-allT	0
1VGEL	1vge_0	L2-8	1	L2-7-allT	0
1WT5C	1wt5_0	L2-8	1	L2-7-allT	0
1YY8C	1yy8_1	L2-8	1	L2-7-allT	0
1ZANL	1zan_0	L2-8	1	L2-7-allT	0
2A9ML	2a9m_0	L2-8	1	L2-7-allT	0
2AABL	2aab_0	L2-8	1	L2-7-allT	0
2AJ3A	2aj3_0	L2-8	1	L2-7-allT	0
2D03L	2d03_0	L2-8	1	L2-7-allT	0
2D7TL	2d7t_0	L2-8	1	L2-7-allT	0
2DQUL	2dqu_0	L2-8	1	L2-7-allT	0
2F5AL	2f5a_0	L2-8	1	L2-7-allT	0
2FB4L	2fb4_0	L2-8	1	L2-7-allT	0
2G2RL	2g2r_0	L2-8	1	L2-7-allT	0
2G60L	2g60_0	L2-8	1	L2-7-allT	0
2GCYA	2gcy_0	L2-8	1	L2-7-allT	0
2GJJA	2gjj_0	L2-8	1	L2-7-allT	0
2HWZL	2hwz_0	L2-8	1	L2-7-allT	0
2Q76C	2q76_1	L2-8	1	L2-7-allT	0
2RCSL	2rcs_0	L2-8	1	L2-7-allT	0
2UYLX	2uyl_3	L2-8	1	L2-7-allT	0
2V7NA	2v7n_0	L2-8	1	L2-7-allT	0
2VL5B	2vl5_0	L2-8	1	L2-7-allT	0
3CLFL	3clf_0	L2-8	1	L2-7-allT	0
3DGGC	3dgg_1	L2-8	1	L2-7-allT	0
3DIFC	3dif_1	L2-8	1	L2-7-allT	0
8FABC	8fab_1	L2-8	1	L2-7-allT	0
1FL5A	1fl5_1	L2-8	2	L2-7-allT	0
1RIHL	1rih_0	L2-8	2	L2-7-allT	0
1NC2A	1nc2_0	L2-8	3	L2-7-allT	0
2ADGA	2adg_0	L2-8	3	L2-7-allT	0
1ETZA	1etz_1	L2-8	4	L2-7-allT	0
1IGCL	1igc_0	L2-8	4	L2-7-allT	0
1AQKL	1aqk_0	L3-10	1	L3-10-allT	0
1MQKL	1mqk_0	L3-10	cis8-1	L3-10-cis95A	0
2A9MM	2a9m_1	L3-11	1	L3-11-allT	2
2FB4L	2fb4_0	L3-11	1	L3-11-allT	2
1DFBL	1dfb_0	L3-7	1	L3-7-allT	0
1MIML	1mim_0	L3-7	1	L3-7-allT	0
1C5DA	1c5d_1	L3-8	1	L3-8-allT	0
1DQLL	1dql_0	L3-8	1	L3-8-allT	0
1H3PL	1h3p_0	L3-8	1	L3-8-allT	0
1IL1B	1il1_0	L3-8	1	L3-8-allT	0
3CMOL	3cmo_0	L3-8	1	L3-8-allT	0
1A7OL	1a7o_0	L3-8	2	L3-8-allT	0
1A7PL	1a7p_0	L3-9	1	L3-9-allT	0
1ETZL	1etz_0	L3-9	1	L3-9-allT	0
1NC2C	1nc2_1	L3-9	1	L3-9-allT	0
1NJ9L	1nj9_0	L3-9	1	L3-9-allT	0
1OAQL	1oaq_0	L3-9	1	L3-9-allT	0
1Q0XL	1q0x_0	L3-9	1	L3-9-allT	0
1A4JL	1a4j_0	L3-9	2	L3-9-allT	2
1A4KL	1a4k_0	L3-9	2	L3-9-allT	2
1A6TC	1a6t_1	L3-9	2	L3-9-allT	1
2GCYA	2gcy_0	L3-9	2	L3-9-allT	2
2V7NC	2v7n_1	L3-9	2	L3-9-allT	1
1A6TA	1a6t_0	L3-9	cis7-1	L3-9-cis95	0
1AXTL	1axt_0	L3-9	cis7-1	L3-9-cis95	0
1AY1L	1ay1_0	L3-9	cis7-1	L3-9-cis95	2
1BZ7A	1bz7_0	L3-9	cis7-1	L3-9-cis95	0
1CF8L	1cf8_0	L3-9	cis7-1	L3-9-cis95	0
1CFVL	1cfv_0	L3-9	cis7-1	L3-9-cis95	0
1CLOL	1clo_0	L3-9	cis7-1	L3-9-cis95	0
1CR9L	1cr9_0	L3-9	cis7-1	L3-9-cis95	0
1D5IL	1d5i_0	L3-9	cis7-1	L3-9-cis95	0
1DEEA	1dee_0	L3-9	cis7-1	L3-9-cis95	0
1DLFL	1dlf_0	L3-9	cis7-1	L3-9-cis95	0
1DN0A	1dn0_0	L3-9	cis7-1	L3-9-cis95	0
1DSFL	1dsf_0	L3-9	cis7-1	L3-9-cis95	0
1EMTL	1emt_0	L3-9	cis7-1	L3-9-cis95	0
1F8TL	1f8t_0	L3-9	cis7-1	L3-9-cis95	0
1FAIL	1fai_0	L3-9	cis7-1	L3-9-cis95	0
1FGNL	1fgn_0	L3-9	cis7-1	L3-9-cis95	0
1FL5L	1fl5_0	L3-9	cis7-1	L3-9-cis95	0
1FORL	1for_0	L3-9	cis7-1	L3-9-cis95	0
1FVCA	1fvc_0	L3-9	cis7-1	L3-9-cis95	0
1FVDA	1fvd_0	L3-9	cis7-1	L3-9-cis95	0
1GHFL	1ghf_0	L3-9	cis7-1	L3-9-cis95	0
1GPOL	1gpo_0	L3-9	cis7-1	L3-9-cis95	0
1H8NA	1h8n_0	L3-9	cis7-1	L3-9-cis95	0
1HEZC	1hez_1	L3-9	cis7-1	L3-9-cis95	0
1HILA	1hil_0	L3-9	cis7-1	L3-9-cis95	0
1IGCL	1igc_0	L3-9	cis7-1	L3-9-cis95	0
1IGJC	1igj_1	L3-9	cis7-1	L3-9-cis95	0
1IGML	1igm_0	L3-9	cis7-1	L3-9-cis95	0
1IQWL	1iqw_0	L3-9	cis7-1	L3-9-cis95	0
1J05L	1j05_0	L3-9	cis7-1	L3-9-cis95	0
1JV5A	1jv5_0	L3-9	cis7-1	L3-9-cis95	0
1K6QL	1k6q_0	L3-9	cis7-1	L3-9-cis95	0
1KCVL	1kcv_0	L3-9	cis7-1	L3-9-cis95	0
1LMKC	1lmk_1	L3-9	cis7-1	L3-9-cis95	0
1LO4L	1lo4_0	L3-9	cis7-1	L3-9-cis95	0
1MAML	1mam_0	L3-9	cis7-1	L3-9-cis95	0
1MJUL	1mju_0	L3-9	cis7-1	L3-9-cis95	0
1MLBA	1mlb_0	L3-9	cis7-1	L3-9-cis95	0
1MNUL	1mnu_0	L3-9	cis7-1	L3-9-cis95	0
1MOEA	1moe_0	L3-9	cis7-1	L3-9-cis95	0
1N4XL	1n4x_0	L3-9	cis7-1	L3-9-cis95	0
1NBVL	1nbv_0	L3-9	cis7-1	L3-9-cis95	0
1NGYA	1ngy_0	L3-9	cis7-1	L3-9-cis95	0
1NGZA	1ngz_0	L3-9	cis7-1	L3-9-cis95	0
1NLBL	1nlb_0	L3-9	cis7-1	L3-9-cis95	0
1QOKA	1qok_0	L3-9	cis7-1	L3-9-cis95	0
1RHHA	1rhh_0	L3-9	cis7-1	L3-9-cis95	0
1RIHL	1rih_0	L3-9	cis7-1	L3-9-cis95	0
1SBSL	1sbs_0	L3-9	cis7-1	L3-9-cis95	0
1T2QL	1t2q_0	L3-9	cis7-1	L3-9-cis95	0
1T3FA	1t3f_0	L3-9	cis7-1	L3-9-cis95	0
1UCBL	1ucb_0	L3-9	cis7-1	L3-9-cis95	0
1UWEX	1uwe_2	L3-9	cis7-1	L3-9-cis95	0
1UYWL	1uyw_0	L3-9	cis7-1	L3-9-cis95	0
1VGEL	1vge_0	L3-9	cis7-1	L3-9-cis95	0
1WT5C	1wt5_0	L3-9	cis7-1	L3-9-cis95	0
1YY8A	1yy8_0	L3-9	cis7-1	L3-9-cis95	0
1ZANL	1zan_0	L3-9	cis7-1	L3-9-cis95	0
2AABL	2aab_0	L3-9	cis7-1	L3-9-cis95	0
2ADGA	2adg_0	L3-9	cis7-1	L3-9-cis95	0
2AJ3A	2aj3_0	L3-9	cis7-1	L3-9-cis95	0
2D03L	2d03_0	L3-9	cis7-1	L3-9-cis95	0
2D7TL	2d7t_0	L3-9	cis7-1	L3-9-cis95	0
2DQUL	2dqu_0	L3-9	cis7-1	L3-9-cis95	0
2G2RA	2g2r_1	L3-9	cis7-1	L3-9-cis95	0
2G60L	2g60_0	L3-9	cis7-1	L3-9-cis95	0
2GJJA	2gjj_0	L3-9	cis7-1	L3-9-cis95	0
2GK0L	2gk0_0	L3-9	cis7-1	L3-9-cis95	0
2HWZL	2hwz_0	L3-9	cis7-1	L3-9-cis95	0
2UYLV	2uyl_2	L3-9	cis7-1	L3-9-cis95	0
2VL5D	2vl5_1	L3-9	cis7-1	L3-9-cis95	0
3CLFL	3clf_0	L3-9	cis7-1	L3-9-cis95	0
3DIFC	3dif_1	L3-9	cis7-1	L3-9-cis95	0
6FABL	6fab_0	L3-9	cis7-1	L3-9-cis95	0
1A7QL	1a7q_0	L3-9	cis7-2	L3-9-cis95	0
1L7IL	1l7i_0	L3-9	cis7-3	L3-9-cis95	0
