# Supplementary material for: Do antibody CDR loops change conformation upon binding?
Source: MAbs. 2024 Mar 13;16(1):2322533. doi: 10.1080/19420862.2024.2322533 (PMC10939163; doi:10.1080/19420862.2024.2322533)
Supplement: Supplemental Material [file KMAB_A_2322533_SM0152.zip › Supp01_unbound_and_bound_abs--.xlsx]

## Sheet: Supp01_unbound_and_bound_abs
line_id	free_ab	complex_ab
4	1hzh_0|1hzh_1	5vn8_2PH|2ny7_0PH|5vn8_0PH|1n0x_0P|3ru8_0P|5vn8_1PH|1n0x_1P
6	1mrc_0	1mrf_0H
27	4hg4_7|4hg4_5	4hg4_0P|4hg4_1P|4hg4_4P|4hg4_3P|4hg4_6P|4hg4_2P|4hg4_8P
39	5dt1_0	6vtt_0PH
53	4nug_0	6mar_0PH|6mar_1PH|6olp_1PH|6dcq_1PH|6vpx_3PH|6dcq_0PH|6olp_0PH
54	6y1r_2	6y1r_0P
63	3esv_1	3etb_2P|3etb_1P
66	6ncp_0	6nc2_5PH|6nc2_0PH|6ncp_1P|6nc2_3PH|6nc2_1PH|6nc2_4PH|6nc2_2PH
78	1ap2_1|1ap2_0	2ap2_1P|2ap2_0P
88	6vi2_0|6vi2_1	6vi1_5P|6xmi_1P|6xmi_0P|6vi1_4P|6vi1_0P|6vi1_3P|6vi1_1P|6vi1_2P
89	4lri_1|4lri_0	7lbg_1P|7t4r_1P|7lbe_1P|7lbf_1P|7t4r_3P
96	4fnl_1	4fp8_2P|4fp8_3P|4fp8_1P|4fp8_0P
98	3lrs_2|3mme_1|3lrs_0|3mme_2|3mme_0|3lrs_1|3lrs_3	6pwu_0PH|6ulc_0PH
99	6umj_0|6umh_0|6umh_1|6umi_0	6umg_0P|6umg_1P
115	3mug_0|3mug_1|3mug_3	3mug_2H|3mug_5H
127	4ers_0	5xf1_0P|5xf1_1P|5xez_0P|5xez_1P
133	7m1c_0	7m30_1P
136	4lkc_0	4k8r_0P
137	6j9o_0	5y2m_0P|5y2m_1P|5y2l_0PH
159	6jfi_1|6jfh_1|6jfh_0|6jfi_0|6jfh_2	6jep_1P|6jep_0P
166	6u8c_0	5bjz_0P|5bjz_1P
168	6nb8_0	6nb7_0P|6nb6_1P|6nb7_2P|6nb6_0P|6nb7_1P
169	7kba_0	7kbb_0P
196	1dfb_0|7n07_0	7n08_2P|7n08_1P|7n08_0P
201	6vsr_0	6vn0_0PH|6vn0_2PH|6vn0_1PH
204	3tcl_1|3tcl_0	5esz_0PH
213	5vvf_0	5viy_0PH|5viy_1PH
222	4jm4_0	4nzr_0P
238	3inu_0|3inu_1	5hj3_1P|5hj3_2P|5hj3_0P|5hj3_3P
243	5ggu_1|5ggu_0	5ggv_0P
244	7zff_0	7zr7_0P|7zr7_2P|7zr7_1P
245	2pr4_0	1u8o_0P|3idg_0P|3idn_0P|3bqu_0P|3d0l_0P|1u8h_0P|1u91_0P|1tji_0P|2pw2_0P|1u8m_0P|1tjh_0P|2p8p_0P|1tjg_0P|1u8p_0P|2f5b_0P|1u92_0P|1u95_0P|1u8k_0P|2p8l_0P|1u93_0P|3idm_0P|3mob_0P|2p8m_0P|3drt_0P|1u8l_0P|3moa_0P|2pw1_0P|1u8q_0P|3egs_0P|3d0v_0P|1u8j_0P|3dro_0P|1u8n_0P|3drq_0P|1u8i_0P|3mod_0P|3idj_0P|3idi_0P
246	6phh_1|6phh_0	6phc_1P|6phc_0P
248	3eyo_1|3eyo_0	3eyf_0P|3eyf_1P
249	5a7x_5|5a7x_4|5a7x_3|4p9m_0	6cm3_3PH|5thr_3PH|5thr_5PH|6edu_5PH|5a8h_3P|5a8h_1P|6edu_4PH|6cm3_5PH|5thr_4PH|5jsa_1PH|4p9h_0PH|5js9_1PH|5c7k_1PH|6cm3_4PH|6edu_3PH|5a8h_5P
257	4r26_0	7kmd_1PH|6ce0_1PH|4r2g_1PH|6mdt_1PH|4r2g_3PH|6ieq_0PH|6mco_1PH|4r2g_2PH|4r2g_0PH|5t3s_0PH|5um8_0PH
260	4fq2_0	6v8z_2PH|6v8z_0PH|5t3x_0PH|5t3z_0PH|6udk_2PH|6udk_1PH|7ucg_1PH|6orn_2PH|6ccb_0PH|7ucg_3PH|6v8z_4PH|6udk_0PH|7ucf_1PH|6ccb_1PH|6okp_0PH|6orn_1PH|7ucg_5PH
261	7bue_2|7buf_1|7buf_0|7bue_1|7bue_0	7bud_1P|7bu8_0P|7bud_0P|7bua_0P|7bu8_1P|7bub_1P|7bub_0P|7bua_2P|7bu8_2PH|7bua_1P
266	3jcc_0	7lxm_1PH|4nco_0P|7lx2_1PH|4nco_1P|7lxm_0PH|7lxn_2PH|7lxm_2PH|7lx3_1PH|7lx3_0PH|5wdu_5PH|5i8h_0PH|6vlr_2PH|6vlr_0PH|4tvp_0PH|7lx2_2PH|6de7_1PH|5fyk_1PH|7lxn_0PH|5wdu_7PH|6b0n_1PH|5fyj_1PH|5i8h_3PH|4nco_2P|7lxn_1PH|5uty_1PH|3jcb_0P|7lx2_0PH|6vlr_1PH|5utf_0PH|7lx3_2PH|5wdu_3PH|5u7o_1PH|5fyl_1PH|5u7m_1PH
269	6wgj_0|6wgk_2|6wgk_0|6wgb_1|6wgk_1|6wgj_1|6wgj_2|6wg8_0|6wgj_3|6wgb_0|6wgk_3	6wgl_0P
272	4gxv_0|4gxv_1	4gxu_3P|4gxu_1P|4gxu_0PH|4gxu_5P|4gxu_4PH|4gxu_2P
276	5cex_1	5cex_0H
298	6vu2_0	6vy2_0PH|6vy2_2PH|6vy2_1PH
310	4hh9_1|4hh9_0	4hha_0P
318	4o5l_0	4o5i_0PH|4o5i_5PH|4o5i_2PH|4o5i_1PH|4o5i_3PH|4o5i_4PH|4o58_0P
326	4toy_0	5u7o_0H|5utf_1H|5uty_0H|5u7m_0H|6opa_0H|4tvp_1H|5fyl_0H|5fyj_0H|5wdu_8H|5fyk_0H|5wdu_6H
333	5jny_0|5jny_1	5t6l_1P|4u6g_1P|4g6f_1P|4g6f_0P|6vpx_1PH|6vpx_2PH|4u6g_0P|5ghw_0P
345	4osu_0	7kdd_0PH|7kdd_2PH|7kdd_1PH
350	6cnr_0	6co3_0P
379	4jo4_1|4jo4_0	4jo3_0P|4jo3_1P
381	7k8o_0	7k8t_0P|7k8t_1P|7k8s_1P|7k8s_2P|7k8t_2P|7k8s_0P
391	7sl5_3	7sl5_0P|7sl5_1P|7sl5_2P
394	6pzh_1|6pzh_0	6pzw_2PH|6pzw_0PH|6pzw_3PH|6pzw_1PH
395	6xul_2|6xul_4|6xul_0|6xul_5|6xul_3|6xul_1	6xun_2H|6xun_0H|6xun_1H
403	5ihz_2|5ihz_0|5ihz_3|5ihz_1	5ifj_1P|5ig7_1P|5ig7_3P|5ifj_0P|5ifj_2P|5ifj_3P|5ig7_0P|5ig7_2P
404	1rhh_0|1rhh_1	2b4c_0P
405	6uuh_0|6uuh_1	6utk_1PH
416	6q1j_0	6q0o_0PH
422	6q1k_0	6q0h_0P|6q0i_0P|6q0l_0P
443	4xml_0	4xmk_2P|4xmk_1P|4xmk_0P
444	5w1g_0	5w1m_2P|5w1m_3P|5w1m_0P|5w1m_1P
446	7sn1_0	7sn3_0P|7sn3_1P|7sn2_0P|7sn3_2P
447	6b0w_0	6b0s_0P
452	6q1e_0	6q0e_0P
454	6okq_0|6okq_2|6okq_1	6okp_3PH|6okp_2PH
457	6q1g_0	6q18_0P
482	5ud9_0	6ch9_1PH|6chb_0P|6ch8_1PH|6chb_5P|6ch7_1PH|6chb_3P
483	4zyk_1|4zyk_0	4zyp_3P|7mmn_2P|4zyp_2P|4zyp_1P|7mmn_1P|7mpg_0P|7mmn_0P|7mpg_1P|7mpg_2P
487	5y0a_0|5y0a_2	5y0a_1P
492	6hkg_1|6hkg_0	6hjp_2P|6hjq_1P|6hjp_1P|6hjp_0P|6hjq_0P|6hjq_2P
494	4nry_0|4nry_1|4nrx_2	4nrx_1P|4nrx_0P
496	6ea5_2|6ea7_2	6ea5_1PH|6dzm_1P|6dzl_2PH|6dzm_2P|6dzl_1PH|6dzl_0PH|6dzm_0P
502	7jmx_0	7lq7_5P|7jmw_0P|7lq7_4P|7s5r_0P|7s5q_1P|7lm8_0P|7lq7_3P
507	7c95_1|7c95_0	7c94_0PH
508	7dun_0	7duo_0P|7dha_0P
524	3g6a_1|3g6a_0	3g6d_0P
525	6ute_4|6ute_3|6ute_2|6ute_1	6ute_0P
527	7rku_2|7rku_0	7rku_3P|7rku_1P
529	4py7_0|4py7_1	4py8_0P
534	7ke1_0|7ke1_1	7ket_0P
536	3giz_0	6y92_0P|6y92_1P
540	6apc_0	6apd_5P|6apd_4P|6apd_3P
545	4pub_0	4ogx_0P|4ogy_1P|4ogy_0P
577	3eo9_0	3eob_0P|3eoa_0P|3eoa_1P|3eob_1P
578	7pg8_3|7pg8_0|7pg8_4|7pg8_5	7pg8_2P|7pg8_6P|7pg8_7P|7pg8_1P
581	6tcr_0|6tcq_0	5g64_1P|5g64_0P
582	6tcm_0|6tcn_1|4x7s_0|4x7t_1|6tcp_0|5hys_3|6tcp_2|6tcp_3|2xa8_0|6tco_0|6tcn_0|6tcp_1|6tco_1|4x7t_0|5hys_0	7shy_3P|5hys_1P|7shy_1P|5hys_2P
588	5dd1_0	5dd0_0P
590	4yhy_0|4yhp_2|4yhp_0	4yhp_3P|4yhp_1P
595	5h32_0|5h30_2|5h30_1|7v3j_0|7v3i_1|5h32_2|5h30_0|7v3j_1|7v3i_0|7c2s_1|5h32_1|7c2s_0	7a3u_0P|5h37_2P|7c2t_1P|5h37_1P|7a3p_0P|4ut9_2P|4ut9_3P|7v3h_0PH|7v3g_1P|7c2t_0P|5h37_0P|7v3h_2PH|7v3g_0PH|7v3h_1P|7a3n_0P
598	1rz8_1|1rz8_0	4rqs_0P|2i60_0P|5a8h_0P|2ny2_0P|2ny0_0P|2ny6_0P|5thr_0P|6cm3_0P|7lo6_2P|6cm3_1P|5thr_2P|5a8h_2P|1yyl_1P|7klc_1P|5a7x_2P|1rzj_0P|1yyl_0P|5a7x_1P|7lok_0P|2i5y_0P|5thr_1P|7lo6_0P|1rzk_0P|2nxy_0P|5a8h_4P|1yym_0P|2i60_1P|2nxz_0PH|1yym_1P|2ny5_0P|6cm3_2P|2ny4_0P|7lok_1P|2ny1_0P|2i5y_1P|7lo6_1P|2ny3_0P|4jm2_1P|5a7x_0P
605	7wpv_0	7xxl_0P
612	6w51_0|6w51_2	6w51_1P
613	3p0v_0|3p0v_1	3p11_0P|3p0y_0P
615	6rcq_0	6rcv_0P|6rcv_2P
625	6azx_1|5bk0_1|6azx_0	5bk0_0P
631	7jxe_0	7r6w_1P
643	7l57_0	7l5b_0P
648	4xcn_3|4xcn_0|5cip_0|4xcy_3|4xbg_0|4xcc_0|4xbp_2|4xce_1|4xce_0|4xcy_0|4xbg_3|4xbg_2|4xcy_4|4xce_2|4xcn_5|4xbp_0|4xcy_1|4xcn_4|4xbg_4|4xcy_2|4xcn_2|4xbp_1|4xcn_1|4xcy_5|4xbg_1|4xbg_5|5cip_1|4xbp_3	2fx9_1P|4xcf_0P|2fx7_0P|2fx8_2P|4nhc_0P|4xbe_0P|1tzg_1P|4xaw_0P|2fx8_3P|1tzg_0P|4ngh_0P|4xc3_0P|4wy7_0P|2fx8_1P|2fx8_0P|2fx9_0P
654	5jw5_1|5jw5_0	5jw4_3P|5jw4_5P|5jw4_0P|5jw4_2P|5jw3_0PH|5jw4_1P|5jw4_4P
690	7kfg_0	7kej_1P|7kej_2P|7kej_0P
706	6ws6_1|6ws6_2	7bep_3PH|7r6w_0P|6wpt_1PH|7tm0_3P|7xco_0P|6wps_0P|7l0n_1PH|7tm0_5PH|7l0n_0PH|7xco_2P|7r6x_1PH|7xco_1PH|8df5_1PH|8df5_0P|7tm0_4PH|7sob_5PH|7bep_1PH|7soc_0P|6ws6_0H|7yad_0P|7jx3_0P|7tly_0PH|7x1m_0PH|7tn0_0PH|6wps_2P|7tn0_1PH|7sob_1PH|6wps_1P|6wpt_0PH|7xck_0PH|7sob_3PH|7yad_1PH
708	2fjf_7|2fjf_6|2fjf_11|2fjf_1|2fjf_4|2fjf_8|2fjf_9|2fjf_0|2fjf_10|2fjf_2|2fjf_3|2fjf_5	2fjg_1P|2fjg_0P
709	5vh3_1|6ugt_0|5vh3_0|6ugs_1|6ugs_0|6ugv_1|5vh4_0|6ugv_0|6ugu_0|6ugu_1|6ugt_1	4g3y_0P|5vh4_1H
711	4z95_0|4odu_0|4odu_1	4z8f_0N|4odt_0H
712	6mee_1|6mee_0	6meh_0PH
714	6bi2_0|6bhz_1|5xhf_0|6bi0_0|5xhf_1|4ub0_0|6mh2_1|7pkl_0|6mh2_0|4hkz_0|6bi2_1|6bhz_0|6bi0_1	5xhg_0H|6oge_1P|7mn8_0P|1n8z_0P|5xhg_1H
716	7jz4_0	7jz4_1H
730	1hil_0|1hil_1	1him_1P|1ifh_0P|1him_0P|1hin_0P
734	3hi5_0	3hi6_1P|3hi6_0P
737	4jfy_0|4jfx_0	4jfx_1P
738	6e5p_5|6e5p_3|6e5p_8	4cc8_0P|4cc8_1P|6v8z_1P|6v8z_3P|6v8z_5P|4cc8_2P|3se8_0P
740	3d69_1|3d69_0	1nl0_0P
743	5xli_0|5xli_1	6jod_0P|5xjm_0P
746	2orb_0|2orb_1	2or9_1P|2or9_0P
753	7bm5_1|7bm5_3|7bm5_0|7bm5_2|7bm5_4	7nd0_0P|7ncs_0P
754	5u15_0|5u15_1	6um5_1PH|6um5_0PH|6um5_2PH
755	5c2b_0	5cba_0P|5cba_1P
756	5c6w_1|5c6w_0	5cbe_0P|5cbe_1P
757	6wj0_0	6wj1_1PH|6wj1_2PH|6wj1_0PH
761	7l79_0|7l79_1	7ll1_0PH|7ll1_2PH|7lg6_0PH|7lg6_4PH|7ll1_1PH|7lg6_2PH
762	4hie_0|4hii_1	4hih_1H|4hij_0H|4hii_0H|4hij_1H|4hih_0H
769	6bae_0|6b9y_0|5u5m_0|6b9z_0|5u5f_0|6bah_0|5u6a_0	5u3d_0H
771	5tpl_0	6cbj_0H
779	5tqa_1|5tqa_0	6um6_0PH|6um6_2PH|6um6_1PH
785	6oc7_0	6nfc_1PH
788	5xrq_0|5xrq_1	5w42_0P
789	4lrn_0	4m8q_0P|4m8q_1P
800	4nki_0	5grj_0P
802	7k8p_0	7k8v_1P|7k8v_0P
803	2adj_0|2adg_0	2adi_0H
823	6nb5_0|6nb5_1	6nb4_0PH|6nb3_1PH|6nb3_0P
837	4ob5_0	4odx_1P|4odx_0P
851	4xpt_0|4xpb_0	4xp1_0P|6m3z_0P|6m0f_0P|7wgd_0P|4xp4_0P|6m0z_0P|6m38_0P|4xph_0P|7wlw_0P|6m47_0P|4xnx_0P|7wgt_0P|4xpa_0P|6m2r_0P|4xp6_0P|4m48_0P|4xpf_0P|4xpg_0P|4xnu_0P|4xp5_0P|4xp9_0P
865	4hkb_3|4hkb_2|4hkb_1|4hkb_4|4hkb_5|4hkb_0	4hkx_0P
866	6e64_0|6e64_1	6e62_1P|6e62_0P
872	1l7i_0	1s78_0P|1s78_1P|6oge_0P
873	6obz_1|6obz_0	6ocb_0P|7u8m_4P|6oc3_0P|7u8m_3P|6oc3_1P|7u8m_5P
874	3gje_1|3gje_0	3gjf_0P|3gjf_1P
880	6qf6_0|6qb9_0|6qf6_3|6qf6_1|6qb9_1	6qb3_0P|6qb4_0P
881	6qf9_0|6qf6_2	6qfc_0P
882	6qbc_0	5mev_0P|5mes_0P|6fs0_0P|6qb6_0P
886	6e65_0	6e63_0P|6e63_1P
891	1i9i_0	1i9j_0H
894	3ijy_1|3ijh_1	3ikc_1H|3ijs_1H|3ijs_0H|3ikc_0H|3ijy_0H|3ijh_0H
914	1axt_0	3fo9_0H|3fo9_1H
915	3tnn_2|3tnn_3|3tnn_1|3tnn_0	5w4l_0P|5w4l_2P
917	6uyd_0|6uyd_1|4mwf_0	4mwf_1P|6uym_0P|6uym_1P
923	1lo0_0|1lo0_1	1lo3_1H|1lo3_0H|1lo2_1H|1lo2_0H
926	6peh_0|6peh_2	6p65_0PH|6p65_2PH|6p65_1PH
933	1jgv_0	1jgu_0H
935	3qny_1|3qny_0|3qnx_0|3m8o_0|3qo1_0	3qnz_0P|3qo0_0P
936	7jxd_1|7jxd_0	7jvc_0PH|7jvc_1PH|7jvc_2PH|7jva_0PH
946	7wc0_1|7wc0_0	7wcd_1P|7wcd_2P|7wcd_0P
953	4s2s_0|4s2s_1|6shg_0	7nw3_0P|7njz_0P
955	1igf_1|1igf_0	2igf_0P
958	1bln_1|1bln_0	7a6c_0P|7a6f_0P|7a6e_0P|7a69_0P|7a65_0P
968	3eyv_1	3eyv_0H|1s3k_0H
971	1l7t_0	1vpo_0H
978	5fha_0	5fhc_1P
985	4jha_0	6s3d_2P|6s3d_0P|4jhw_0P|6s3d_1P|6s3d_3P
995	3x3g_0	3x3f_0P
1000	1wc7_1	1wc7_0H|2bmk_0H|2bmk_1H|1wcb_1H|1wcb_0H
1006	6s2i_1|6s2i_3|6ffj_3|6s2i_2|6ffj_1|6ffj_0	6s2i_0H
1012	6gxx_0	6hx4_1P|6hx4_0P
1016	6jc2_0	5tru_1P|6rp8_0P|7elx_1P|7elx_0P|6rp8_1P|5xj3_3P|5xj3_2P|5xj3_1P|5xj3_0P|5tru_0P
1029	6df0_0	6df1_0P
1033	5iie_1|5t4z_1	5t4z_0H
1050	1mf2_1|1mf2_0	2hrp_0P|2hrp_1P
1054	6med_2|6med_1|6med_0	6mei_0PH|6mek_0P|6mej_1PH|6mek_3P
1061	6xli_0	6xli_2P|6xli_1P
1065	5jrp_0	5uqy_0P|5uqy_1P|5uqy_3P|5uqy_2P
1072	4hqq_0	4hpo_0P
1076	6bpb_0	6bpc_1P|6bpc_0P
1082	7kgu_2|7kgu_1|7kgu_3|7kgu_0	6uj9_0P
1091	7ra8_1|7ral_0|7ra8_0|7ra8_2	7m7w_2P|7m7w_0P
1097	5ukq_0	5ukr_0P
1103	5wuv_0	5wux_1P|5wux_0P|5wux_2P
1107	4rir_0|4rir_1	4ris_0P
1113	4ouu_0|4ouu_1	4qxu_0P
1125	5b6f_1	5b6f_0H|5b6f_2H
1134	7n04_0	7n05_0P
1143	7n3g_0	7n3i_0P
1146	4g5z_0	4g6j_0P
1148	6o3u_0|6o3k_0|6o3u_2|6o3u_3|6o3u_1	6o3l_0P|6o3l_1P
1163	7kx4_0|7kx4_1	7l7r_0P
1175	5fhb_0	5fhc_0P
1183	1f4w_0	1f4x_0H|1f4y_0H
1189	3mlt_3|3mlt_2	3mls_3P|3mlr_0P|3mls_2P|3mls_0P|3mls_1P|3mlt_0P|3mlt_1P
1202	5d7s_0	5c7x_1P
1204	1yeh_0	1yec_0H
1210	5itb_0	5j3d_0P|5j3d_1P|5j3d_2P
1216	7amp_0	7amq_0P
1219	4yny_0|4yny_1	6al0_0P|6icc_0P|7cqc_0P|4yo0_0P|6icf_0P|4yo0_1P|7cqd_0P|6al1_0P|7cqd_1P
1220	1jpt_0	1jps_0P|1pg7_0P|1pg7_1P
1224	6dc4_0	6dc5_0P|6dc5_1P|6dc5_2P
1226	5ik3_0|5ik3_1	5ijk_1P|5ijk_0P
1228	7o4y_0	7o52_0P
1235	4ztp_0	4zto_0P|4zto_1P
1236	6o3d_0	6o3g_2P|6o3g_0P|6o3g_1P|6o3g_3P|6o3j_1P
1240	6wor_0	6woq_4H
1245	5bvj_1|5bvj_0|5bvj_3|5bvj_2	5bvp_0P
1250	1q9o_1|1q9o_0	1q9w_1H|1q9w_0H
1263	6be2_0	6be4_0H
1270	5ewi_0	5vgj_0PH
1288	3bkc_0|3bkm_0	3bkj_0P|3bae_0P
1294	5f6h_2|5f6h_1|5f6h_0|5f6h_3	5f6j_0P|5f6j_1P
1309	5opy_0	6avu_0P|6avr_0P|6avq_0P
1318	7ams_0	7amr_0P
1321	6o41_0|6o41_1|6o41_2	6o42_0P|6o42_1P
1324	4m5y_0|4m5y_1	4m5z_0P
1339	7n3h_0	7r8l_0P
1340	4ptt_0	4ptu_0H
1342	7cea_0	7cec_1P
1343	5tlj_3	5tlj_1PH
1351	5w24_0	5w23_1P|5w23_0P|5w23_2P
1356	3cfk_3|3cfk_1|3cfk_2|3cfk_5|3cfk_7|3cfj_2|3cfk_0|3cfj_1|3cfj_3|3cfk_4|3cfj_0|3cfk_6	1y0l_1H|1y0l_2H|1y0l_0H|1y0l_3H
1383	6dwc_0|6dwc_1	6dwa_0H|5d6c_1H|5d6c_0H
1387	7ws7_1|7ws1_3	7ws1_1P|7ws4_0P|7ws1_2P|7ws3_0P|7ws1_0P|7ws3_2P|7ws0_0P|7ws5_1P|7ws5_0P|7ws5_2P|7ws3_1P|7ws7_0P|7ws2_0P|7ws6_0P|7ws0_1P|7ws0_2P
1388	6pe9_0	6pe9_2P|6pe9_4P|6pe9_3P|6pe9_1P
1390	5wtg_0|5wtg_1	5zud_0P|5zuf_0P|5wth_0P
1391	4nhg_0|6ozc_1|6n32_0|6n35_0|6e5p_4|6mnf_0|4nhg_4|6n32_1|4nhg_2|4nhg_3|6ozc_3|6ozc_5|6e5p_6|6e5p_0|4nhg_5|4nhg_1	6msy_0H|7l09_0H|7l09_1H|7l06_1H|7l02_1H|6n2x_1H|7l06_0H|6mub_1H|2oqj_2P|2oqj_1P|6mub_0H|6mnf_1H|6n35_1H|2oqj_0P|6e5p_1H|2oqj_3P|6ozc_2H|6ozc_4H|6mu3_0H|6e5p_2H|7l02_0H|6ozc_0H|6mu3_1H|6n2x_0H|7l06_2H|7l06_3H|6e5p_7H
1392	3oaz_1	3ob0_1H|3ob0_0H|6cxg_0H|6cxl_0H|6cxl_1H|3oay_0H|6cxg_1H
1394	3v6f_2|3v6f_0|3v6f_3|3v6f_1	3v6z_0P|3v6z_1P
1401	6ztf_1|6ztf_0	6ztr_1P|6ztr_0P
1424	5nyx_2	5o1r_1PH|5nyx_1H
1425	3tnm_1|3tnm_0	4yc2_1P|4yc2_0P|4ybl_0P|4ybl_1P
1434	6pe7_0	6pe8_1P|6pe8_0P
1435	5a16_3|5a16_2|5a16_1|5a16_0	4yzf_1P|4yzf_0P|4yzf_3P|4yzf_2P
1449	7lu9_3|7lu9_0|7lu9_4|7lu9_1|7lu9_2	7lu9_5H
1453	1u6a_0	3hi1_0P|3hi1_1P
1458	5mhs_1|5mhs_2	5mhs_0P
1462	2xkn_1	2xkn_0H
1465	4rfe_2|4rfe_1|4rfe_3|4rfe_0	5fcu_0P|4rfn_0P|4rfn_1P
1467	6al4_1|6al4_0|6al4_2	6al5_0P
1469	2zkh_0	1v7n_1P|1v7n_3P|1v7n_2P|1v7m_0P|1v7m_1P|1v7n_0P
1472	6btj_1|6btj_0	6mlm_1P|6mlm_0P|6mlm_2P
1476	5jqd_1|5jqd_0	5jo4_0P
1489	7k3q_0	7k45_0P|7k4n_0P|7k4n_1P|7k4n_2P
1493	5whj_0	5whk_0P
1494	7ryu_0	7tfn_2P|7tfn_1P|7tfn_0P
1505	1mcp_0	2mcp_0H
1510	6mfj_1|6mfj_0	6mfp_0P|6mfp_1P
1512	2iqa_1|2iqa_0	2r0w_0P
1531	5y9k_0	6fxn_0P|6fxn_4P|6fxn_3P|5y9j_0P|6fxn_2P|6fxn_1P|6fxn_5P
1550	2op4_0	2ntf_1H|2ntf_0H
1559	3s34_0	3s36_0P|3s37_0P
1564	5n2k_0|5n2k_4|5n2k_6|5n2k_2|5n2k_3|5n2k_1|5n2k_7|5n2k_5	5njd_2P|5njd_3P|5njd_1P|5njd_0P|5njd_4P|5njd_5P
1571	6kz0_0	6kz0_2P|6kz0_1P|6kz0_3P
1577	7t0j_3|7t0k_0|7t0k_2|7t0k_3|7t0k_1|1q9l_1|1q9k_0|7t0j_1|1q9l_0|7t0j_0|7t0j_2	3bpc_0H|2r2b_0H|3t65_0H|2r1w_0H|2r1y_0H|2r2e_0H|3sy0_0H|2r1x_0H|2r2h_0H|4hgw_0H|2r23_0H|3t77_0H|3t4y_0H
1586	1gig_0	2vis_0P|7jti_0P|2vir_0P|2vit_0P
1587	6ubi_1	6ubi_0P
1590	1rfd_0	1q72_0H|1riv_0H|1riu_0H|1qyg_0H
1602	4jn1_0	4jn2_0H|4jn2_1H
1606	3w9d_0|3w9d_1	3w9e_0P
1607	6a0x_2|6a0x_3|6a0x_1|6a0x_0	6a0z_0P
1613	7l77_0	7ll2_0PH|7ll2_2PH|7ll2_1PH
1615	3j7e_3|3j7e_1|3j7e_2|3j7e_0	6bt3_1P|6bt3_2P|6bt3_3P|6bt3_0P
1617	7rpt_0|7rpt_1|7rpt_3|7rpt_2	7rpu_0P
1618	4poz_0	5vco_1P|5vco_0P
1628	6oed_2|6oed_0|6oed_1	6ofi_0P
1631	3l1o_0	2v17_0P
1632	6vor_1|6vor_0	6vlr_3P
1633	4qth_1|4qth_0	4qti_0P
1634	7t0i_2|3oke_0|7t0g_0|3okm_0|7t0i_3|7t0h_0|7t0i_1|7t0i_0	3okk_0H|3okl_0H|3okd_0H|3okn_0H|3oko_0H
1639	3uls_0	3ulv_1P|3ulu_1P
1650	3n9g_0	3iyw_1P|3iyw_0P
1651	6n7u_0	6n7j_1P|6n7j_0P
1656	6a76_0	6a77_0P|6a78_0P
1680	4odw_0|4odw_1	4odv_0H
1691	4ods_0	5dq9_1H|5dq9_2H|5dq9_0H
1699	6p4y_0	6p50_0P
1722	7kbt_0	4ki5_1P
1767	7xq8_1|7xq8_0	5kzc_2P|3ngb_0P|6v8x_2P|3ngb_1PH|5kzc_1P|3ngb_3P|6v8x_0P|3ngb_2P|4lst_0P|6v8x_1P|5kzc_0P
1769	1mnu_0	1mpa_0P|2mpa_0P
1780	7dr4_3|7dr4_2	7dr4_1P|7dr4_0P
1781	1d5i_0	1d6v_0H
1787	7jln_1	7jlk_1PH
1789	5wk2_0	5wk3_3P|5wk3_1P|5wk3_0P|5wk3_2P
1790	7nx2_0|7nx2_1	7nx3_0P|7nx3_1P
1792	3ixx_0|3ixy_1|3ixy_0	3ixx_1P
1795	3l7e_0|3l7e_1	3l5w_0P|3l5w_1P
1799	3cfe_1|3cfe_0	3cfd_0H|3cfd_1H
1801	5anm_0	5anm_1P
1827	7sfx_2|7sfx_3	7sfx_1P|7sfx_0P
1828	6dcv_1|6dcv_0	6dcw_0P
1835	5i8c_0|5i8h_2|6me1_0|5i8e_0|5i8e_1	6me1_1P|5i8h_1H
1838	2a6d_0|2a6j_0|2a6j_1|2a6k_0|5vga_0	2a6d_1P|2a6i_0P|2a6k_1P
1847	1bey_0	1ce1_0P
1853	5vzr_1|5vzr_0	5w9h_2PH|5w9o_1P|5w9o_2P|5w9k_1P|5w9i_2PH|5w9j_2P|5w9i_1PH|5w9k_2P|5w9n_0P|5w9n_1P|5w9m_0P|5w9l_1P|5w9m_1P|5w9p_2P|5w9k_0P|5w9i_0PH|5w9h_1PH|5w9p_1P|5w9j_0P|5w9p_0P|5w9j_1P|5w9l_0P|5w9o_0P|5w9h_0PH
1861	3rvu_0|3rvt_0	5vph_0P|5vpl_0P|5vpg_0P
1863	4nm4_0|4nm4_1	4nm8_0P|4nm8_1P|4nm8_2P
1880	6u3z_0|6u3z_1	6xsn_0P
1893	1a6u_0	1a6w_0H|1a6v_2H
1900	5v7u_0	6h06_1P|6h06_2P|6h06_3P|6h06_0P
1905	7lud_1|7lud_0	7lue_0P|7lue_1P|7lue_2P
1906	1aif_0|1aif_1|3iy5_0	1iai_1P
1907	1ngq_0	1ngp_0H
1908	3cfc_0	3cfb_1H
1914	1nbv_0	1cbv_0N
1922	6w5d_0|6w5d_1	6w52_0P
1924	5j74_0|5j74_1	5j75_1H|5j75_0H
1930	5ur8_0	5o14_1P|5o14_0P
1948	6d9g_0|6d9g_1	7lwd_0P|7li6_0P|7li9_0P|6dzw_1P|7mgw_0P|6dzv_0PH|6dzy_0P|7li8_0P|7li7_0P|7lia_0P|6dzz_0P
1950	6pzg_0	6pzz_1P|6pzz_0P|6pzz_2P|6pzz_3P
1985	6t2j_0	6sc8_0P|6sc7_0P|6sc5_0P|6sc9_0P|6sc6_0P
1987	6mty_0	6niu_2P|6niu_1P|6niu_3P|6niu_0P
1988	5k8a_1|5k8a_3|5k8a_0|5k8a_2	3qwo_1PH|4zyp_0P|6ywd_0P|6oe5_0P|3ixt_1P|4zyp_4P|4zyp_5P|3qwo_0P|3ixt_0P
1990	6idh_0	3vw3_0N|6idg_0H
1993	1cfv_0|2bfv_0	1bfv_0H
1994	1m71_0	1pz5_0P|1m7d_0H|1m7i_0H
1997	5dk3_0|5dk3_1	5b8c_1P|5b8c_0P|5jxe_0P|5b8c_3P|5ggs_1P|5b8c_2P|5ggs_0P|5jxe_1P
2001	3eo0_0|3eo0_1	4kv5_0P|3eo1_3P|4kxz_2PH|4kxz_3P|4kv5_2P|4kxz_0P|4kxz_1P|4kv5_1P|3eo1_2P|3eo1_0P|3eo1_1P|4kv5_3P
2004	3j42_1	3j42_0P|3j42_2P
2016	12e8_0|12e8_1	3jab_1P|3jab_0P
2022	6z3k_6|6z3k_3|6z3k_1|6z3k_8|6z3k_4|6z3k_5|6z3k_2|6z3k_7|6z3k_0	6z3q_0P
2023	1xf2_1|1xf3_0|1xf3_1|1xf4_0|1xf4_1	1p7k_1H|2fr4_1N|1i8m_0N|1i8m_1N|1xf2_0N|2fr4_0N
2028	3cvi_0	3cvh_1P|3cvh_0P
2030	1ocw_0	1oaz_1P|1oar_2H|1oar_1H|1oau_1H|1oaz_0P|1oar_3H
2038	3na9_0	3ulv_0P|3ulu_0P
2042	5ggq_0	5wt9_0P|5ggr_1P|5ggr_0P
2044	5od0_0	5ocy_0PH
2049	7tat_2|7tat_1	7tas_0P|7tat_0P
2054	6p67_3|6p67_2	6p67_0P|6p67_1P
2056	1q0x_0	1q0y_0H
2058	3qq9_0|3qq9_1	6ywc_1P|6vtw_0P|6ywc_0P
2059	5cd3_3|5cd3_2|5cd3_1|5cd3_0	5cd5_0P
2073	7te4_1|7te4_0	7teb_1P|7te9_1P|7tee_0P|7teb_0P|7te9_0P|7tee_1P
2082	2o5z_0	2o5y_0H|2o5x_0H
2086	2aju_0|2ak1_0	2ajs_0H|2ajz_1H
2104	6qcu_0	6qd7_0P|6qd7_1P|6qd7_2P
2106	2vxv_0	4hjj_1P
2108	6vrt_0	3i9g_0H
2123	1dba_0	1dbj_0H|1dbk_0H|1dbm_0H|1dbb_0H
2148	6o89_1	6o8d_0P
2152	5yfi_0	5yhl_0P|5ywy_0P
2154	6wt3_0	6wn4_1P|6wn4_0P
2157	3l7f_0|3l7f_1|3l7f_2	3l5x_0P
2168	7lua_0|7l6m_0|7l6m_1	7lua_1H
2169	6rco_1|6rco_0	6rcu_0P
2172	3v0v_0|3v0v_1	3v0w_0H
2185	1ck0_0	3ck0_0P|2ck0_0P
2188	6ias_0	6iap_1P
2200	1fl5_0|1fl5_1	1fl6_1H|1fl6_0H
2201	6rnn_0|6rnn_1	6s3t_0P|6s3t_2P|6s3t_3P|6s3t_1P
2203	1e6o_0	1e6j_0P
2211	1kem_0	1kel_0H
2212	1jn6_0	1jnh_0H|1jnh_3H|1jnh_2H
2225	4g6k_0	4g6m_0P
2241	5i66_0|5i71_0|6awq_0|6awo_0|6awn_0|5i74_0|6w2c_0|5i6x_0|6w2b_0|5i6z_0|5i73_0|6awp_0|5i75_0	6dzy_1P|6vrh_0PH|6vrl_0PH|6dzw_0PH|6vrk_0PH
2242	5esa_0	5erw_0P
2243	4jzn_0|4jzn_1	4jzn_2P
2244	4r4b_2|4r4b_1|4r4b_3|4r4b_0	4r4h_0P
2245	7lyv_2	7m30_2P
2247	6b3m_1|6b3m_5|6b3m_4|6b3m_3	6b3m_0H|6b3m_2H
2256	5itf_1|1yy8_0|5th2_1|5itf_0|6ayn_1|6azk_0|5esq_0|5euk_0|5id0_1|6ayn_0|5icy_0|4gw5_0|5ir1_1|5icz_0|5i76_1|5etu_0|5f88_0|5t1k_1|5id1_1|5euk_1|5t1k_0|4gw1_0|5hyq_1|5etu_1|5i2i_1|5i2i_0|5t1l_1|5id1_0|5id0_0|6axp_0|1yy8_1|6au5_1|5t1l_0|5icx_1|5icy_1|5icx_0|5hpm_0|5f88_1|6axp_1|5t1m_1|6au5_0|5th2_0|5ff6_0|5ff6_1|5esq_1|5ivz_1|4gw1_1|5ir1_0|5iop_1|5hyq_0|5t1m_0|6azl_0|5icz_1|5iop_0|5ivz_0|5hpm_1|4gw5_1|…	5iv2_0H|1yy9_0P|4krp_1P|5iv2_1H|4kro_1P
2267	7fgk_0	7fgl_0P|7fgj_0P|6lra_0P|7fgr_0P
2268	7tqa_0|7tqa_1|7tqa_2	7tqb_0NH|7xlt_0N
2270	1rz7_0	4dvr_0P|3jwd_0P|3jwo_0P|3jwd_1P
2277	7kr5_2	7kr5_1P|7kr5_0P
2286	4m7k_0	4m7l_0P
2289	7sjm_0|7sjo_2|7sjo_0|7sjo_1|7sjp_0	7sjn_0P|7sjn_1P|7sjn_2P
2293	5tlj_2	5tlk_0P|5tl5_0P|5tlj_0P|5tlk_2P
2294	6arp_0|6arp_1	6aru_0P
2296	6eyn_1|6eyn_2|6eyn_0	6eyo_0P|6eyo_1P
2299	5mvj_1|5muq_0|5muq_1|5mvj_2|5mvj_0|5mx3_1|5mp5_1|5mx3_0|5mvj_3|5mth_1|4oz4_1|4oz4_0	5mp3_1P|5mp5_2P|5mp5_3P|5mo3_0P|5mp5_0P|5mp3_0P|5mth_0H
2320	5myo_1	5myo_0P
2321	1ay1_0	1bgx_0P
2337	4h0g_0	5i4f_0H|5vf2_0H|4h0h_0P|4h0i_0H
2340	4ygv_0|4ygv_1	4yhi_0H
2346	5f7e_0	5fec_0P|5fec_1P
2374	2vl5_0|2vl5_1	2y5t_0P
2375	3wii_0|3wii_1	3wih_0P|3wih_1P
2376	5ezl_1|5ezi_0|5ezl_0|5ezj_0	5ezo_0P
2378	3u9u_1	3u9u_0P
2387	6kvf_0	6kvf_1P
2394	2hkh_0	2hkf_0P
2396	3dif_1|3dif_0	4i2x_1P|4i2x_0P
2398	4r97_0	4r9y_1P|4r9y_0P
2404	3esv_0	3etb_0P|3etb_3P
2410	4ebq_0	4etq_1P|4etq_0P
2411	3pp3_1|3pp3_0	6y9a_0P|3pp4_0P|6y97_0P
2413	4k23_0	4k24_0P
2414	6nov_0	6nov_1H
2417	3qpq_3|3qpq_1|3qpq_2|3qpq_0	3ulu_2P|3ulv_2P
2422	1nc2_0|1nc2_1	1nc4_0H|1nc4_1H
2433	1for_0	1rvf_0P
2443	7ra7_2|7ra7_0	6x97_1P|6x97_2P|6x97_0P
2446	4jzo_1	4jzo_0P|4jzo_2P|4jzo_3P
2464	6y1k_0	6y1l_0H
2482	2gsg_1|2gsg_0	2otu_1P|2otu_3P|2otu_0P|2otw_0P|2otw_1P|2otu_2P
2497	6ks2_1|6ks2_0	6ko5_0P
2499	1mhh_1|1nlb_0|1mhh_0|1ymh_1|1ymh_0	1n64_0P|1xct_0P|1xf5_1P|1xcq_2P|1xct_1P|1xf5_0P|1xcq_0P|1xcq_3P|1xcq_1P
2501	4m43_0	6lgw_0P|6lgw_1P
2514	6w4w_0	1i9r_1P|1i9r_2P|1i9r_0P
2515	6bjz_0|6w5a_0	6w9g_0PH|6w9g_2PH|6w9g_1PH
2522	6meg_0	6mek_1P|6mek_2P|6mej_0P
2523	1mqk_0	1qle_0P|3hb3_0P|1ar1_0P|3ehb_0P
2531	4ncc_0|4ncc_1	7l5j_0P|7l5j_1P
2535	5niv_0	5njg_0PH|5nj3_0PH
2558	5ywf_0|5ywf_1	5ywp_1P|5ywp_0P
2567	4gay_0	6sxi_0P|4gay_1H|4gaj_0P|4gag_0P
2569	1bbd_0	1a3r_0P
2571	5ifa_0	5if0_1P|5if0_0P|5ies_0P
2573	1um6_0	1um5_0H|1um4_0H
2575	4f33_2|4f33_3|4f33_1|4f33_0	4f3f_0P
2583	7n3e_0	7r8m_1P|7r8m_0P
2588	6hgu_1	6hgu_0H|6hga_0P
2591	3o11_1|3o11_0|3mcl_0	5w3p_0P
2613	1f8t_0|1s5i_0	1f90_0P
2619	3hmw_0	3hmx_0P
2626	3mxv_0	3mxw_0P
2627	2w60_0	2w65_0PH|2w65_1PH
2637	7sen_0	7sgm_0P|7sgm_2P|7sgm_1P
2640	2fat_0	3bt2_0P
2649	6w4v_0	6w4s_0P|6wbv_0P
2668	4dn3_0	4dn4_0P
2682	5az2_0	5e8d_0P
2695	4ma1_1	4m7j_0H|4m7z_0H
2711	1fgn_0	1ahw_1P|1ahw_0P
2718	6ev1_4|6ev1_0|6ev2_2|6ev1_3|6ev1_1|6ev2_3|6ev1_5|6ev1_2	6ev2_0H|6ev2_1H
2722	1uz6_3|1uz6_2|1uz6_0|1uz6_1	1uz8_1H|1uz8_0H
2728	4gmt_0|4gmt_1	4gms_0P|4gms_2P
2736	6pxg_2|6pxg_0|6pxg_3|6pxg_1	6pz8_0P|6pz8_2P|6pz8_1P|6pxh_1P|6pxh_0P
2739	1qbm_0|1qbl_0	1wej_0P
2743	6uga_0|6uga_1	6ug9_0H|6ug9_1H|6ug9_2H|6ug7_0H|6ug8_0H
2744	6dc7_1|6dc7_0	6dc8_0P
2749	43c9_0|43c9_1|43c9_3|43c9_2	43ca_1H|43ca_2H|43ca_0H|43ca_3H
2757	6c6x_2|6c6x_0|6c6x_3|6c6x_1	6c6y_1P|6c6y_0P
2758	5i30_0	5kov_3P|5kov_5P|5kov_0P|5kov_2P|5kov_1P|5kov_7P
2765	3vg0_0	3v6o_0P|3v6o_1P
2775	3we6_0	3wif_0H|3whx_0H|3wfh_0H
2780	6ogx_0	6okn_0PH|6okn_1P
2783	6z7x_0	6z7y_1P|6z7z_0P|6z7z_1P|6z7y_0P
2791	5ds8_0|5dub_0	5dub_1P|5ds8_1P
2801	3o6k_0	3o6l_0P|3o6m_0P
2803	6uup_1|6uup_0|6uup_2	6uup_3H
2829	7fjn_0	7fjo_1P|7fjn_1P|7fjs_0P|7fjo_2P|7fjo_0P|7fjs_1P
2843	2g75_0|2g75_1	2dd8_0P
2848	1cgs_0	2cgr_0H|1ynk_0H
2866	3mnv_0|3mnv_1|3mo1_0	3mnw_0P|3mnz_0P
2868	1mlb_0	1mlc_0P|1mlc_1P
2873	7tuh_1|7tuh_0	7tug_0P
2875	3r06_2|3r06_1|3r06_0|3r06_3	3r08_0P
2878	6cjk_1|6cjk_0	6x96_2P|6x96_0P|6x96_1P
2884	1vfa_0	1dvf_0P|1a2y_0P|1vfb_0P
2898	7re9_1|7re9_0	7re7_0H
2900	3nfs_0	3nfp_0P|3nfp_1P
2909	1kcv_0	1kcs_0P
2914	1mju_0	1mjj_0H|1mjj_1H
2918	2r6p_1|2r6p_0	2r69_0P|2r29_0P
2922	5vkk_1|5vkk_0	5vl3_1P|5vl3_0P|5vl3_3P
2930	7v3q_0|7v3q_1	7v4w_0P|7v7k_0P|7v64_0P
2931	6kx0_0	6kx1_0P
2934	4trp_0	4tul_0P|4tuj_0P|4tuo_0H|4tuk_0P|4tuo_1H
2935	6tnp_5|6tnp_3|6tnp_1|6tnp_2	6tnp_0H
2937	2ojz_0|2ojz_1	2ok0_0N
2945	7f2s_0	7f35_0H|7f35_2H|7f35_1H
2950	2c1o_0|2c1o_1	2c1p_0H
2959	7sd2_2|7sd2_0|7sd2_1	7sbd_0P|7sbg_0P
2963	4dvb_1|4dvb_0	4dw2_0P
2970	3mj8_1|3mj8_0	3mj9_0P
2975	1bvl_1|1bvl_0	1bvk_0P|1bvk_1P
2988	1kcu_0	1kc5_0P
3019	5x4g_0	5x0t_1P|5x0t_0P
3025	5gks_0|5gks_1	5gkr_0N
3028	1cr9_0	1cu4_0P
3033	6xud_0	6xtg_0H
3037	6i1o_0	6i3z_0P
3041	5jor_3|5jor_2|5jor_1|5jor_0	5jop_1H|5jop_0H
3045	6eqc_2	5ogi_0P|6eqc_0P|6eqc_1P
3056	3c5s_0|3c5s_1	3c6s_0H|3c6s_2H|3bz4_2H|3bz4_1H|3bz4_0H|3ggw_1P|3ggw_0P|3c6s_1H
3059	5e2u_0|5e2t_0	5e2v_0P|5e2w_0P
3072	4nhh_5|4nhh_1|4nhh_3|4nhh_0|4nhh_2	4nhh_4P
3073	3iy6_0	3jcx_0P
3075	6vl8_3|6vl8_1|6vl9_0|6vl9_1|6vl8_0	6vl8_2H
3079	3sgd_1|3sgd_0	3sge_0P|3sge_1P
3083	2w9d_0	6suz_0P|2w9e_0P|6sv2_0P
3090	1mim_0	3iu3_2P|3iu3_1P|3iu3_0P
3103	4ma3_0|4ma3_1	4o4y_0P
3104	2eh7_0	2eh8_0P
3108	1jnl_0	1jnn_0H
3118	1ngz_0	1ngx_1H|1ngx_0H
3119	1hkl_0	1gaf_0H
3123	1ngy_0	1ngw_1H|3fct_1H|1ngw_0H|3fct_0H
3128	2rcs_0	1aj7_0H
3131	4lci_0	4r0l_0PH|4r0l_1PH
3136	2z91_0|2z91_1	2z92_0H|2z93_0H
3174	6p4c_0	6p4b_1P|6p4b_0P
3176	2vxu_1|2vxu_0	2vxt_0P
3182	5ayu_0	3d9a_0P|6p4a_0P|2dqj_0P|1c08_0P|3hfm_0P
3192	1dqq_0|1dqm_0|1dqq_1	1dqj_0P|1nby_0P|1nbz_0P
3194	6mg5_0|7rtp_0|7lmn_0|1cd0_0|7lmq_0|7lmp_0|6mg4_0|7lmr_0	6w4y_0H|7lmo_0H
3225	3upc_3	3upc_1H|3upc_0H|3upc_2H
3249	1cfq_0	1hi6_0P|1hh9_0P|1bog_0P|1hh6_0P|1cfn_0P|1cft_0P|1cfs_0P
3272	3b5g_0	3bdx_0H
3285	1h8o_0	1h8s_0H
3293	4n1e_0	4n1e_2P|4n1e_3P|4n1e_1P
3322	7q6z_0	7q1u_0P
3349	6qkd_0	6qkd_1P
3370	4qgy_0|4qgy_1	4y7m_1P|4y7m_0P
3375	6cwk_0	6cwg_1P|6cwg_0P
3377	7wuj_1	7rbt_1P|7xov_0P|6x19_0P|7rmg_0P|7xkf_0P|6xox_1P|7fig_0P|7cx2_0P|6lpb_0P|7rgp_1P|7xt8_0P|7bb7_0P|7f54_0P|6nbi_0P|7rmh_0P|7wq4_0P|7cfm_0P|7vqx_0P|7f55_0P|7x2d_0P|5vai_0P|7kh0_1P|7cz5_0P|7rg9_1P|7rtb_0P|7jjo_0P|7evm_0P|7f0t_0P|6e3y_0P|7cx4_0P|7t9i_0P|7wuq_0P|7evw_0P|7piv_0P|8dcr_0P|7s3i_0P|7dw9_0P|7vbi_0P|7vuj_0P|7tyy_0P|7bz2_0P|6pb1_0P|7t9n_1P|7vuh_0P|6lmk_0P|7f16_0P|7d7m_0P|7ckx_0P|7xtq_0P|7xz6_0P…
3389	5vm4_5|5vm4_1|5vm4_6|5vm4_3|5vm4_2|5vm4_4|5vm4_8|5vm4_9	5vm6_0H
3416	4dka_1|4dk3_1	4dk6_1P|4dk3_0P|4dka_0P|4dk6_0P
3423	4s11_0	6h1f_0P|4s10_1P|4s10_0P
3424	3r0m_1|3r0m_0	3rjq_0P|7ri2_0P
3425	4b5e_1	4b5e_0H
3428	7on5_0	7olz_0PH
3433	7sah_0	6lr7_0P
3434	2xa3_0	7r73_0P
3437	6jb9_0	6jb8_0P|1zvy_0P
3441	6do1_2|6do1_3	6do1_0P|6os0_0P|6do1_1P
3451	5lz0_1|5lz0_0	6ey0_1P|6ey0_2P|6ey0_0P|6ey0_3P
3456	1mvf_1	1mvf_0P
3459	1f2x_0|1f2x_1	1g6v_0P
3470	5hdo_3|5hdo_2|5hdo_1	5hgg_1PH|5hgg_0PH
3480	6y0e_1|6y0e_0	6xzf_0P
3482	5sv4_1|5sv4_0	5sv3_0P|5sv3_1P
3494	5e7b_0	5e7f_2P|5e7f_0P|5e7f_1P
3497	5tp3_1|5tp3_0	5toj_0P|5toj_1P|5toj_2P
3514	5vlv_0	5vm0_0H|5vm0_1H
3522	5m14_1	5m14_0P
3537	5m15_1	5m15_0P
3548	5fuc_0	5fuc_1P
3549	6ru3_0	7noz_0PH|6ruv_0P|6ruv_1P
3560	3qxw_0|3qxw_4|3qxw_3|3qxw_1|7rg7_0|3qxw_2	7rga_1H|7rga_5H|7rga_2H|7rga_3H|3qxv_2H|3qxv_0H|3qxv_3H|7rga_0H|3qxv_1H|7rga_6H|7rga_4H
3575	3qxu_1|3qxu_2	3qxt_0H|3qxt_1H
3593	7aqz_1	7aqz_0PH
3617	7lvu_3|7lvu_0|7lvu_2|7lvu_1	7lvw_5P|7lvw_2P|7lvw_4P|7lvw_1P|7lvw_0P|7lvw_3P
3624	6u14_1|6u14_0	6u12_0P
3630	2vyr_6|2vyr_4|2vyr_7	2vyr_5P|2vyr_3P|2vyr_0P|2vyr_1P|2vyr_2P
3665	6dbg_1	6dbf_0P|6dbg_0P
3677	7om5_0|7om5_1	7om4_0P
3689	4b50_0	7aej_0P
3704	7sk7_1|7sk5_1|7wpf_3	7wpd_1P|7jhh_1P|7wpe_3P|7xod_1P|7wpf_5P|6ww2_1P|7wpf_1P|7m74_1P|7wpe_1P|7xod_5P|7o31_1P|7tuy_1P|7jhg_1P|7xod_3P
3744	7aqx_1	7aqx_0P
3748	6ukt_1	6tyl_4P|6tyl_5P
3801	6vi4_0|6vi4_1	7ul4_0P
3809	7r4q_0	7r4q_1P
3811	4x7d_0	4x7e_1P|4x7d_1P|4x7e_0P|4x7c_0P|4x7c_1P
3812	7my3_0	7my3_2P|7my3_1P
3822	7qbg_0|7qbg_1|7qbd_0|7qbd_1|7qbe_0	7qbf_0P
3829	7kkj_0|7kkj_1	7kkl_2P|7kkl_0P|7kkl_1P
3830	6war_5	6war_7P|6war_2P|6war_0P|6war_1P|6war_4P|6war_6P|6war_3P
3833	5m2w_0|5m2w_1	5mwn_2P|5m30_0P|5m30_2P|5m30_1P|5mwn_1P|5mwn_0P
3839	7nvn_0|7nvl_1|7nvl_0	7nvm_0P|7nvm_1P
3854	4pgj_1	4u3x_0P|4u3x_1P|4pgj_0P
3858	5vxj_3|5vxj_4	5vxj_1P|5vxj_0P|5vxj_2P
3878	6apq_0	4w2o_0P|4w2o_1P|4w2o_2P|4w2o_3P
3888	5wb1_0	4xt1_0P
3891	4w2p_2|4w2p_1	4w2q_1P|4w2q_0P|4w2q_2P|4w2q_3P
3916	7vnd_0	7vnb_0P|7vnd_1P|7vnc_0P
3917	5jmr_1|5jmr_0	5jmo_0P|5jmo_1P
3922	7ul5_0	7ul2_0P
3943	7mfv_0	7kgk_0P
3952	7vne_2	7vne_0P|7vne_1P
3965	6ui1_2	6ul6_1P
3981	2gki_0|3bd4_1|3bd5_1	3bd5_0H|3bd4_0H
3984	3ogo_0|3ogo_3|7v0v_0	3k1k_0P|3ogo_2P|3k1k_1P|3ogo_1P
3995	7vpy_0|7vpy_1	7vq0_0PH|7vq0_2P|7vq0_1P
4007	7lzp_3	7lzp_0P
4014	2xxm_0|2xxc_0	2xt1_0P|2xv6_1P|2xv6_0P
4026	7a25_2|7a25_1	7a29_2P|7a29_0P|7a29_1P|7a25_0P
4050	6u53_0	6u54_0P
4053	3lrg_0|3lrg_1	6k6b_0P|6k64_1P|6k67_0P|6k67_1P|6k3m_0P|6k69_0P|6k64_0P
4056	4unu_1	4unu_0H|5acl_0H
4062	6ukt_0	6tyl_0P|6tyl_1P
4094	6e1k_2|6e1k_0	7ul3_2P|7rth_8P
4098	7kbm_0|7kbo_0	6vup_0H
4117	6oq5_1	6oq7_0P
4138	5vz1_2	5vz1_0P|6b6z_0P|6b6z_2P
4151	6t3f_1|6x1s_1|6x1u_3|6x1s_7|6x1s_3|6x1s_5	6peh_3P|7ra7_3PH|6x1u_1P|6peh_1P|7ra7_1P
4152	4jo1_3|5m63_2|5v6l_3|6x1t_3|6ldx_1|4ztp_1|6x1t_9|6x1t_11|4jo1_1|6x1t_1|7nrh_1|5v6l_1|7nks_3|6x1t_7|6ldy_1|7o9s_1|6x1t_5|6cez_1|7nks_1	6did_1P|6did_3P|6did_5P
